# Supplementary material for: Explosive and implosive root concepts: An analysis of music moods rooted by two influential rap artists
Source: PLoS One. 2022 Jul 1;17(7):e0270648. doi: 10.1371/journal.pone.0270648 (PMC9249228; doi:10.1371/journal.pone.0270648)
Supplement: S1 File — (ZIP) [file pone.0270648.s009.zip]

Archive with 46 entries (43 files):
- data_codes/
- data_codes/.DS_Store
- __MACOSX/data_codes/._.DS_Store
- data_codes/README.md
- data_codes/codes/
- __MACOSX/data_codes/._codes
- data_codes/data/
- __MACOSX/data_codes/._data
- data_codes/codes/fig5.R
- __MACOSX/data_codes/codes/._fig5.R
- data_codes/codes/S1_table_S1_fig.R
- __MACOSX/data_codes/codes/._S1_table_S1_fig.R
- data_codes/codes/topicmodeling_moods.R
- __MACOSX/data_codes/codes/._topicmodeling_moods.R
- data_codes/codes/fig2_3_6_S2toS5_table.R
- __MACOSX/data_codes/codes/._fig2_3_6_S2toS5_table.R
- data_codes/codes/fig1.R
- __MACOSX/data_codes/codes/._fig1.R
- data_codes/codes/S2_fig.R
- __MACOSX/data_codes/codes/._S2_fig.R
- data_codes/codes/fig4.R
- __MACOSX/data_codes/codes/._fig4.R
- data_codes/data/followers_dmc.csv
- __MACOSX/data_codes/data/._followers_dmc.csv
- data_codes/data/.DS_Store
- __MACOSX/data_codes/data/._.DS_Store
- data_codes/data/mood_level_regression.csv
- __MACOSX/data_codes/data/._mood_level_regression.csv
- data_codes/data/followers_nwa.csv
- __MACOSX/data_codes/data/._followers_nwa.csv
- data_codes/data/album_similarity_regression.csv
- __MACOSX/data_codes/data/._album_similarity_regression.csv
- data_codes/data/album_topic.csv
- __MACOSX/data_codes/data/._album_topic.csv
- data_codes/data/collaborators_nwa.csv
- __MACOSX/data_codes/data/._collaborators_nwa.csv
- data_codes/data/artist_novelty_influence.csv
- __MACOSX/data_codes/data/._artist_novelty_influence.csv
- data_codes/data/collaborators_dmc.csv
- __MACOSX/data_codes/data/._collaborators_dmc.csv
- data_codes/data/album_novelty.csv
- __MACOSX/data_codes/data/._album_novelty.csv
- data_codes/data/artist_edgelist.csv
- __MACOSX/data_codes/data/._artist_edgelist.csv
- data_codes/data/lyrics_LIWCResults.xlsx
- __MACOSX/data_codes/data/._lyrics_LIWCResults.xlsx
