# Supplementary material for: Explosive and implosive root concepts: An analysis of music moods rooted by two influential rap artists
Source: PLoS One. 2022 Jul 1;17(7):e0270648. doi: 10.1371/journal.pone.0270648 (PMC9249228; doi:10.1371/journal.pone.0270648)
Supplement: S1 File — (ZIP) [file pone.0270648.s009.zip › data_codes/README.md]

# rootconcept
This repository contains the R code, data, and results shown in the manuscript under submission. Note that this repository does not contain data for commercial use. Instead, authors uploaded the data that have been processed for the analyses.

# Setup
Before running the code, you need to install the following package in R. This package allows you to automatically install and and make available the packages needed for the analysis in the manuscript. 
```
install.packages("pacman")
```

Note that the code may produce slightly different results from those shown in the manuscript, depending on your R environment. For example, the author has confirmed that the latest version of the Louvain method for community detection using *igraph* produces slightly different results. Authors use *igraph* 1.2.6 for the analysis in the manuscript.


# Folders

**1. codes**

Codes for main analysis and supplementary analysis can be found here.


**2. data**

Cleaned data can be found here.

**3. results**

Figures and tables produced for the manuscript.
