# Supplementary material for: Explosive and implosive root concepts: An analysis of music moods rooted by two influential rap artists
Source: PLoS One. 2022 Jul 1;17(7):e0270648. doi: 10.1371/journal.pone.0270648 (PMC9249228; doi:10.1371/journal.pone.0270648)
Supplement: S1 File — (ZIP) [file pone.0270648.s009.zip › data_codes/data/followers_dmc.csv]

focal	origin
Eminem	Run-D.M.C.
KRS-One	Run-D.M.C.
Busta Rhymes	Run-D.M.C.
Jay-Z	Run-D.M.C.
Wu-Tang Clan	Run-D.M.C.
Obie Trice	Run-D.M.C.
B Real	Run-D.M.C.
DMX	Run-D.M.C.
Method Man	Run-D.M.C.
LL Cool J	Run-D.M.C.
Phat Kat	Run-D.M.C.
Artfull Dodgers	Run-D.M.C.
Common	Run-D.M.C.
Esham	Run-D.M.C.
Brother Ali	Run-D.M.C.
Bukue One	Run-D.M.C.
Brand Nubian	Run-D.M.C.
Wyclef Jean	Run-D.M.C.
Aesop Rock	Run-D.M.C.
8Ball and MJG	Run-D.M.C.
Guerilla Black	Run-D.M.C.
Mase	Run-D.M.C.
Public Enemy	Run-D.M.C.
Kool G Rap	Run-D.M.C.
Everlast	Run-D.M.C.
D12	Run-D.M.C.
Cypress Hill	Run-D.M.C.
Ol' Dirty Bastard	Run-D.M.C.
Shyne	Run-D.M.C.
Kool Keith	Run-D.M.C.
Ugly Duckling	Run-D.M.C.
Geto Boys	Run-D.M.C.
Ice-T	Run-D.M.C.
Vanilla Ice	Run-D.M.C.
Beastie Boys	Run-D.M.C.
De La Soul	Run-D.M.C.
Consequence	Run-D.M.C.
AZ	Run-D.M.C.
Ultramagnetic MC's	Run-D.M.C.
Sir Mix-A-Lot	Run-D.M.C.
Atmosphere	Run-D.M.C.
Boom Bap Project	Run-D.M.C.
Fun Lovin' Criminals	Run-D.M.C.
Guru	Run-D.M.C.
The 2 Live Crew	Run-D.M.C.
Sleep	Run-D.M.C.
EPMD	Run-D.M.C.
Onyx	Run-D.M.C.
DJ Spooky	Run-D.M.C.
B.B. Jay	Run-D.M.C.
Maspyke	Run-D.M.C.
Mark Ronson	Run-D.M.C.
will.i.am	Run-D.M.C.
2Mex	Run-D.M.C.
Mix Master Mike	Run-D.M.C.
Songodsuns	Run-D.M.C.
El-P	Run-D.M.C.
Cowboy Troy	Run-D.M.C.
Breez Evahflowin	Run-D.M.C.
Pete Rock	Run-D.M.C.
Heavy D	Run-D.M.C.
Goldie Lookin Chain	Run-D.M.C.
Rehab	Run-D.M.C.
Will Smith	Run-D.M.C.
Pharoahe Monch	Run-D.M.C.
Rob Sonic	Run-D.M.C.
Eazy-E	Run-D.M.C.
House of Pain	Run-D.M.C.
MC Lyte	Run-D.M.C.
P.M. Dawn	Run-D.M.C.
Kid Rock	Run-D.M.C.
Chillin Villin Empire	Run-D.M.C.
Naughty by Nature	Run-D.M.C.
Insane Clown Posse	Run-D.M.C.
MC Hammer	Run-D.M.C.
N.W.A	Run-D.M.C.
DJ Jazzy Jeff & the Fresh Prince	Run-D.M.C.
Eric B. & Rakim	Run-D.M.C.
Heavy D & the Boyz	Run-D.M.C.
Boogie Down Productions	Run-D.M.C.
Leaders of the New School	Run-D.M.C.
Salt-N-Pepa	Run-D.M.C.
Masta Ace Incorporated	Run-D.M.C.
Biz Markie	Run-D.M.C.
Souls of Mischief	Run-D.M.C.
Monie Love	Run-D.M.C.
Queen Latifah	Run-D.M.C.
Craig Mack	Run-D.M.C.
Pete Rock & C.L. Smooth	Run-D.M.C.
Gang Starr	Run-D.M.C.
Main Source	Run-D.M.C.
Slick Rick	Run-D.M.C.
Marxman	Run-D.M.C.
Slimm Calhoun	Run-D.M.C.
DJ Hurricane	Run-D.M.C.
Big L	Run-D.M.C.
Stetsasonic	Run-D.M.C.
Audio Two	Run-D.M.C.
Puff Daddy	Run-D.M.C.
Company Flow	Run-D.M.C.
Rakim	Run-D.M.C.
3rd Bass	Run-D.M.C.
Kool G Rap & DJ Polo	Run-D.M.C.
DJ Krush	Run-D.M.C.
Fredro Starr	Run-D.M.C.
Chill Rob G.	Run-D.M.C.
Outsidaz	Run-D.M.C.
Black, Rock & Ron	Run-D.M.C.
Canibus	Run-D.M.C.
E-40	Run-D.M.C.
Faith No More	Run-D.M.C.
Kanye West	Run-D.M.C.
M.O.P.	Run-D.M.C.
Will Jay	Run-D.M.C.
