# Supplementary material for: Explosive and implosive root concepts: An analysis of music moods rooted by two influential rap artists
Source: PLoS One. 2022 Jul 1;17(7):e0270648. doi: 10.1371/journal.pone.0270648 (PMC9249228; doi:10.1371/journal.pone.0270648)
Supplement: S1 File — (ZIP) [file pone.0270648.s009.zip › data_codes/data/mood_level_regression.csv]

mood_id	mood	year	n_alters	hhi	tie_str	dmc1	nwa1	mood_tenure	popularity	total_nodes	n_titles	cohort0	cohort1	cohort2	cohort3	cohort4	cohort5	cohort6
1	acerbic	1989	19	0.9408	1.31578947368421	0	0	5	0	94	40	0	1	0	0	0	0	0
1	acerbic	1990	43	0.971224532661206	1.6046511627907	0	0	6	2	103	51	0	0	1	0	0	0	0
1	acerbic	1991	12	0.916666666666667	1	0	0	7	4	115	66	0	0	1	0	0	0	0
1	acerbic	1992	19	0.940828402366864	1.36842105263158	0	0	8	1	117	69	0	0	1	0	0	0	0
1	acerbic	1993	9	0.888888888888889	1	0	0	9	3	125	79	0	0	1	0	0	0	0
1	acerbic	1994	56	0.978531855955679	1.35714285714286	0	0	10	1	135	89	0	0	1	0	0	0	0
1	acerbic	1995	5	0.8	1	0	0	11	4	141	98	0	0	0	1	0	0	0
1	acerbic	1996	10	0.9	1	0	0	12	1	127	106	0	0	0	1	0	0	0
1	acerbic	1997	20	0.946280991735537	1.1	0	0	13	1	137	119	0	0	0	1	0	0	0
1	acerbic	1998	45	0.974432634300488	1.31111111111111	0	0	14	2	141	156	0	0	0	1	0	0	0
1	acerbic	1999	37	0.967013888888889	1.2972972972973	0	0	15	3	138	194	0	0	0	1	0	0	0
1	acerbic	2000	27	0.95427795382526	1.74074074074074	0	0	16	4	147	247	0	0	0	0	1	0	0
1	acerbic	2001	16	0.929705215419501	1.3125	0	0	17	4	145	250	0	0	0	0	1	0	0
1	acerbic	2002	23	0.951248513674197	1.26086956521739	0	0	18	3	150	276	0	0	0	0	1	0	0
1	acerbic	2003	16	0.9375	1	0	0	19	3	164	322	0	0	0	0	1	0	0
1	acerbic	2004	53	0.9771875	1.50943396226415	0	0	20	1	169	387	0	0	0	0	1	0	0
1	acerbic	2005	89	0.98226843100189	2.58426966292135	0	0	21	5	175	561	0	0	0	0	0	1	0
1	acerbic	2006	81	0.978035310095066	2.90123456790123	0	0	22	14	179	772	0	0	0	0	0	1	0
1	acerbic	2007	72	0.979338842975207	2.75	0	0	23	15	188	633	0	0	0	0	0	1	0
1	acerbic	2008	79	0.973968231202266	4.22784810126582	0	0	24	12	177	429	0	0	0	0	0	1	0
1	acerbic	2009	69	0.981251521792062	1.60869565217391	0	0	25	18	219	415	0	0	0	0	0	1	0
1	acerbic	2010	75	0.98139958376691	1.65333333333333	0	0	26	7	241	255	0	0	0	0	0	0	1
1	acerbic	2011	51	0.97876269621422	1.11764705882353	0	0	27	7	240	226	0	0	0	0	0	0	1
1	acerbic	2012	46	0.971529352481733	1.3695652173913	0	0	28	4	231	202	0	0	0	0	0	0	1
1	acerbic	2013	14	0.927297668038409	1.92857142857143	0	0	29	4	242	140	0	0	0	0	0	0	1
2	aggressive	1989	61	0.970982142857143	3.67213114754098	1	1	10	0	94	40	0	1	0	0	0	0	0
2	aggressive	1990	82	0.977023029102425	3.3780487804878	1	1	11	17	103	51	0	0	1	0	0	0	0
2	aggressive	1991	75	0.974552857350589	3.98666666666667	1	1	12	23	115	66	0	0	1	0	0	0	0
2	aggressive	1992	76	0.974447913053532	3.67105263157895	1	1	13	26	117	69	0	0	1	0	0	0	0
2	aggressive	1993	76	0.975756920627745	4.19736842105263	1	1	14	24	125	79	0	0	1	0	0	0	0
2	aggressive	1994	82	0.976588628762542	3.64634146341463	1	1	15	27	135	89	0	0	1	0	0	0	0
2	aggressive	1995	90	0.97299693762777	3.87777777777778	1	1	16	25	141	98	0	0	0	1	0	0	0
2	aggressive	1996	92	0.970737592234099	3.55434782608696	1	1	17	35	127	106	0	0	0	1	0	0	0
2	aggressive	1997	106	0.978495461018156	4	1	1	18	30	137	119	0	0	0	1	0	0	0
2	aggressive	1998	99	0.97334709894806	6.3030303030303	1	1	19	36	141	156	0	0	0	1	0	0	0
2	aggressive	1999	103	0.975742180206562	6.19417475728155	1	1	20	56	138	194	0	0	0	1	0	0	0
2	aggressive	2000	112	0.970480989871972	7.08035714285714	1	1	21	58	147	247	0	0	0	0	1	0	0
2	aggressive	2001	82	0.960403288455197	5.15853658536585	1	1	22	83	145	250	0	0	0	0	1	0	0
2	aggressive	2002	104	0.972693270818904	6.58653846153846	1	1	23	61	150	276	0	0	0	0	1	0	0
2	aggressive	2003	111	0.97699682000076	8.13513513513514	1	1	24	80	164	322	0	0	0	0	1	0	0
2	aggressive	2004	119	0.973887151982182	14.4285714285714	1	1	25	88	169	387	0	0	0	0	1	0	0
2	aggressive	2005	128	0.972476619106898	20.7421875	1	1	26	144	175	561	0	0	0	0	0	1	0
2	aggressive	2006	148	0.976244995892578	31.1689189189189	1	1	27	217	179	772	0	0	0	0	0	1	0
2	aggressive	2007	149	0.977128210022565	25.7046979865772	1	1	28	331	188	633	0	0	0	0	0	1	0
2	aggressive	2008	139	0.977574442599603	21.6762589928058	1	1	29	269	177	429	0	0	0	0	0	1	0
2	aggressive	2009	172	0.977373612077239	15.6744186046512	1	1	30	203	219	415	0	0	0	0	0	1	0
2	aggressive	2010	164	0.980308032724838	9.78658536585366	1	1	31	188	241	255	0	0	0	0	0	0	1
2	aggressive	2011	157	0.978981579907046	9.14649681528662	1	1	32	107	240	226	0	0	0	0	0	0	1
2	aggressive	2012	168	0.983615465379727	8.32142857142857	1	1	33	98	231	202	0	0	0	0	0	0	1
2	aggressive	2013	165	0.982425020709959	5.98181818181818	1	1	34	95	242	140	0	0	0	0	0	0	1
3	agreeable	1994	5	0.8	1	0	0	1	0	135	89	0	0	1	0	0	0	0
3	agreeable	1995	1	0	1	0	0	2	1	141	98	0	0	0	1	0	0	0
3	agreeable	1998	4	0.75	1	0	0	3	0	141	156	0	0	0	1	0	0	0
3	agreeable	2009	14	0.928571428571429	1	0	0	4	0	219	415	0	0	0	0	0	1	0
3	agreeable	2010	57	0.981269510926119	1.08771929824561	0	0	5	1	241	255	0	0	0	0	0	0	1
3	agreeable	2011	34	0.966796875	1.88235294117647	0	0	6	3	240	226	0	0	0	0	0	0	1
3	agreeable	2012	26	0.961538461538462	1	0	0	7	3	231	202	0	0	0	0	0	0	1
3	agreeable	2013	24	0.958333333333333	1	0	0	8	1	242	140	0	0	0	0	0	0	1
4	airy	2010	34	0.969135802469136	1.05882352941176	0	0	1	0	241	255	0	0	0	0	0	0	1
4	airy	2011	14	0.928571428571429	1	0	0	2	2	240	226	0	0	0	0	0	0	1
4	airy	2013	33	0.96969696969697	1	0	0	3	0	242	140	0	0	0	0	0	0	1
5	ambitious	1989	17	0.941176470588235	1	0	0	3	0	94	40	0	1	0	0	0	0	0
5	ambitious	1993	24	0.955621301775148	1.08333333333333	0	0	4	0	125	79	0	0	1	0	0	0	0
5	ambitious	1995	17	0.941176470588235	1	0	0	5	0	141	98	0	0	0	1	0	0	0
5	ambitious	1996	29	0.96	1.20689655172414	0	0	6	2	127	106	0	0	0	1	0	0	0
5	ambitious	1997	51	0.977142857142857	1.37254901960784	0	0	7	3	137	119	0	0	0	1	0	0	0
5	ambitious	1998	39	0.970507544581619	1.38461538461538	0	0	8	6	141	156	0	0	0	1	0	0	0
5	ambitious	1999	35	0.96159122085048	1.54285714285714	0	0	9	4	138	194	0	0	0	1	0	0	0
5	ambitious	2000	84	0.983016335786015	1.75	0	0	10	5	147	247	0	0	0	0	1	0	0
5	ambitious	2001	35	0.962962962962963	1.8	0	0	11	11	145	250	0	0	0	0	1	0	0
5	ambitious	2002	59	0.972944108223567	1.79661016949153	0	0	12	7	150	276	0	0	0	0	1	0	0
5	ambitious	2003	65	0.977743602887778	2.35384615384615	0	0	13	11	164	322	0	0	0	0	1	0	0
5	ambitious	2004	106	0.979436594870305	4.14150943396226	0	0	14	14	169	387	0	0	0	0	1	0	0
5	ambitious	2005	96	0.976532588622134	4.65625	0	0	15	32	175	561	0	0	0	0	0	1	0
5	ambitious	2006	140	0.980805739905689	7.95714285714286	0	0	16	33	179	772	0	0	0	0	0	1	0
5	ambitious	2007	131	0.980448061991282	7.72519083969466	0	0	17	75	188	633	0	0	0	0	0	1	0
5	ambitious	2008	113	0.983039627465303	5.23893805309735	0	0	18	73	177	429	0	0	0	0	0	1	0
5	ambitious	2009	142	0.98323401920439	4.75352112676056	0	0	19	41	219	415	0	0	0	0	0	1	0
5	ambitious	2010	162	0.985825621815527	3.09876543209877	0	0	20	48	241	255	0	0	0	0	0	0	1
5	ambitious	2011	129	0.983222636004146	3.31007751937985	0	0	21	33	240	226	0	0	0	0	0	0	1
5	ambitious	2012	148	0.984198691533632	3.66891891891892	0	0	22	27	231	202	0	0	0	0	0	0	1
5	ambitious	2013	154	0.986118786562855	3.59090909090909	0	0	23	35	242	140	0	0	0	0	0	0	1
6	amiablegoodnatured	1989	26	0.9536	1.92307692307692	0	0	8	0	94	40	0	1	0	0	0	0	0
6	amiablegoodnatured	1990	32	0.954629785798617	2.40625	0	0	9	3	103	51	0	0	1	0	0	0	0
6	amiablegoodnatured	1991	31	0.957908163265306	1.80645161290323	0	0	10	6	115	66	0	0	1	0	0	0	0
6	amiablegoodnatured	1992	18	0.944444444444444	1	0	0	11	5	117	69	0	0	1	0	0	0	0
6	amiablegoodnatured	1993	41	0.96734693877551	1.70731707317073	0	0	12	2	125	79	0	0	1	0	0	0	0
6	amiablegoodnatured	1994	45	0.96969696969697	1.46666666666667	0	0	13	7	135	89	0	0	1	0	0	0	0
6	amiablegoodnatured	1995	49	0.972972972972973	1.51020408163265	0	0	14	6	141	98	0	0	0	1	0	0	0
6	amiablegoodnatured	1996	29	0.954029204975662	1.48275862068966	0	0	15	6	127	106	0	0	0	1	0	0	0
6	amiablegoodnatured	1997	53	0.973739612188366	1.79245283018868	0	0	16	6	137	119	0	0	0	1	0	0	0
6	amiablegoodnatured	1998	27	0.951865873445105	1.59259259259259	0	0	17	7	141	156	0	0	0	1	0	0	0
6	amiablegoodnatured	1999	24	0.944214876033058	1.83333333333333	0	0	18	4	138	194	0	0	0	1	0	0	0
6	amiablegoodnatured	2000	40	0.963767201110971	2.225	0	0	19	6	147	247	0	0	0	0	1	0	0
6	amiablegoodnatured	2001	45	0.96734693877551	1.55555555555556	0	0	20	10	145	250	0	0	0	0	1	0	0
6	amiablegoodnatured	2002	57	0.971514047866805	2.17543859649123	0	0	21	10	150	276	0	0	0	0	1	0	0
6	amiablegoodnatured	2003	51	0.966843424042888	2.56862745098039	0	0	22	15	164	322	0	0	0	0	1	0	0
6	amiablegoodnatured	2004	100	0.981279834977775	3.31	0	0	23	14	169	387	0	0	0	0	1	0	0
6	amiablegoodnatured	2005	92	0.980437230249578	3.17391304347826	0	0	24	23	175	561	0	0	0	0	0	1	0
6	amiablegoodnatured	2006	108	0.979522674785852	5.06481481481481	0	0	25	25	179	772	0	0	0	0	0	1	0
6	amiablegoodnatured	2007	118	0.979383590170762	5.8135593220339	0	0	26	43	188	633	0	0	0	0	0	1	0
6	amiablegoodnatured	2008	110	0.980498644770408	4.07272727272727	0	0	27	51	177	429	0	0	0	0	0	1	0
6	amiablegoodnatured	2009	109	0.981357821657598	2.76146788990826	0	0	28	31	219	415	0	0	0	0	0	1	0
6	amiablegoodnatured	2010	139	0.985675423978041	2.90647482014389	0	0	29	21	241	255	0	0	0	0	0	0	1
6	amiablegoodnatured	2011	108	0.98605580705234	2.37962962962963	0	0	30	24	240	226	0	0	0	0	0	0	1
6	amiablegoodnatured	2012	109	0.985419003364845	2.1743119266055	0	0	31	15	231	202	0	0	0	0	0	0	1
6	amiablegoodnatured	2013	92	0.985819580195481	1.71739130434783	0	0	32	13	242	140	0	0	0	0	0	0	1
7	angry	1989	40	0.964777174599167	2.225	0	1	9	0	94	40	0	1	0	0	0	0	0
7	angry	1990	58	0.973712476680423	2.29310344827586	0	1	10	6	103	51	0	0	1	0	0	0	0
7	angry	1991	46	0.965416666666667	2.60869565217391	0	1	11	7	115	66	0	0	1	0	0	0	0
7	angry	1992	44	0.965680473372781	2.95454545454545	0	1	12	9	117	69	0	0	1	0	0	0	0
7	angry	1993	50	0.971708579881657	2.08	0	1	13	9	125	79	0	0	1	0	0	0	0
7	angry	1994	53	0.966702846538987	3.18867924528302	0	1	14	5	135	89	0	0	1	0	0	0	0
7	angry	1995	30	0.9453125	2.13333333333333	0	1	15	13	141	98	0	0	0	1	0	0	0
7	angry	1996	34	0.954475308641975	2.11764705882353	0	1	16	7	127	106	0	0	0	1	0	0	0
7	angry	1997	39	0.953017832647462	2.76923076923077	0	1	17	7	137	119	0	0	0	1	0	0	0
7	angry	1998	68	0.971575470190207	4.02941176470588	0	1	18	10	141	156	0	0	0	1	0	0	0
7	angry	1999	61	0.9678472927856	2.72131147540984	0	1	19	17	138	194	0	0	0	1	0	0	0
7	angry	2000	50	0.957355252647582	3.94	0	1	20	15	147	247	0	0	0	0	1	0	0
7	angry	2001	34	0.935790725326992	3.41176470588235	0	1	21	22	145	250	0	0	0	0	1	0	0
7	angry	2002	48	0.953576388888889	5	0	1	22	16	150	276	0	0	0	0	1	0	0
7	angry	2003	77	0.966852577034136	4.12987012987013	0	1	23	28	164	322	0	0	0	0	1	0	0
7	angry	2004	90	0.972037944075888	5.64444444444444	0	1	24	31	169	387	0	0	0	0	1	0	0
7	angry	2005	75	0.956025840944531	8.93333333333333	0	1	25	40	175	561	0	0	0	0	0	1	0
7	angry	2006	101	0.972629295407109	11.7128712871287	0	1	26	60	179	772	0	0	0	0	0	1	0
7	angry	2007	112	0.973597379804038	12.0089285714286	0	1	27	80	188	633	0	0	0	0	0	1	0
7	angry	2008	87	0.975493084921234	10.7241379310345	0	1	28	88	177	429	0	0	0	0	0	1	0
7	angry	2009	105	0.973722961702733	6.39047619047619	0	1	29	56	219	415	0	0	0	0	0	1	0
7	angry	2010	74	0.974664872418612	3.75675675675676	0	1	30	46	241	255	0	0	0	0	0	0	1
7	angry	2011	90	0.979658517543986	2.92222222222222	0	1	31	19	240	226	0	0	0	0	0	0	1
7	angry	2012	101	0.977520665128797	4.03960396039604	0	1	32	15	231	202	0	0	0	0	0	0	1
7	angry	2013	82	0.981161091887735	1.86585365853659	0	1	33	26	242	140	0	0	0	0	0	0	1
8	angstridden	1992	18	0.938775510204082	1.16666666666667	0	0	2	0	117	69	0	0	1	0	0	0	0
8	angstridden	1993	31	0.960519199567334	1.38709677419355	0	0	3	2	125	79	0	0	1	0	0	0	0
8	angstridden	1994	41	0.969480953441746	1.63414634146341	0	0	4	3	135	89	0	0	1	0	0	0	0
8	angstridden	1995	27	0.955383700178465	1.51851851851852	0	0	5	5	141	98	0	0	0	1	0	0	0
8	angstridden	1997	31	0.962746530314098	1.19354838709677	0	0	6	0	137	119	0	0	0	1	0	0	0
8	angstridden	1998	38	0.96639231824417	1.42105263157895	0	0	7	3	141	156	0	0	0	1	0	0	0
8	angstridden	1999	51	0.972958355868037	1.68627450980392	0	0	8	4	138	194	0	0	0	1	0	0	0
8	angstridden	2000	48	0.964551146344759	3.10416666666667	0	0	9	8	147	247	0	0	0	0	1	0	0
8	angstridden	2001	44	0.973333333333333	1.36363636363636	0	0	10	13	145	250	0	0	0	0	1	0	0
8	angstridden	2002	14	0.920415224913495	1.21428571428571	0	0	11	6	150	276	0	0	0	0	1	0	0
8	angstridden	2003	52	0.974851394604481	1.55769230769231	0	0	12	3	164	322	0	0	0	0	1	0	0
8	angstridden	2004	53	0.971164115343539	2	0	0	13	6	169	387	0	0	0	0	1	0	0
8	angstridden	2005	65	0.973148788927336	2.61538461538462	0	0	14	9	175	561	0	0	0	0	0	1	0
8	angstridden	2006	86	0.977869246222377	4.97674418604651	0	0	15	12	179	772	0	0	0	0	0	1	0
8	angstridden	2007	75	0.977933580585615	3.24	0	0	16	25	188	633	0	0	0	0	0	1	0
8	angstridden	2008	77	0.979444444444444	3.8961038961039	0	0	17	15	177	429	0	0	0	0	0	1	0
8	angstridden	2009	63	0.976428378534779	2.55555555555556	0	0	18	17	219	415	0	0	0	0	0	1	0
8	angstridden	2010	92	0.983903547531877	1.93478260869565	0	0	19	11	241	255	0	0	0	0	0	0	1
8	angstridden	2011	89	0.981965913594927	1.95505617977528	0	0	20	11	240	226	0	0	0	0	0	0	1
8	angstridden	2012	52	0.972592592592593	1.73076923076923	0	0	21	10	231	202	0	0	0	0	0	0	1
8	angstridden	2013	43	0.9744	1.16279069767442	0	0	22	6	242	140	0	0	0	0	0	0	1
9	anguisheddistraught	1992	18	0.944444444444444	1	0	0	1	0	117	69	0	0	1	0	0	0	0
9	anguisheddistraught	2004	36	0.964978584026203	1.75	0	0	2	0	169	387	0	0	0	0	1	0	0
9	anguisheddistraught	2005	35	0.959734474626605	3.05714285714286	0	0	3	4	175	561	0	0	0	0	0	1	0
9	anguisheddistraught	2006	49	0.967645429362881	3.87755102040816	0	0	4	6	179	772	0	0	0	0	0	1	0
9	anguisheddistraught	2007	45	0.97384066587396	1.28888888888889	0	0	5	10	188	633	0	0	0	0	0	1	0
9	anguisheddistraught	2008	42	0.964525665143779	2.9047619047619	0	0	6	3	177	429	0	0	0	0	0	1	0
9	anguisheddistraught	2009	35	0.967784352399737	1.11428571428571	0	0	7	8	219	415	0	0	0	0	0	1	0
9	anguisheddistraught	2010	12	0.916666666666667	1	0	0	8	3	241	255	0	0	0	0	0	0	1
9	anguisheddistraught	2011	18	0.944444444444444	1	0	0	9	1	240	226	0	0	0	0	0	0	1
10	angular	2010	13	0.923076923076923	1	0	0	1	0	241	255	0	0	0	0	0	0	1
10	angular	2011	30	0.966666666666667	1	0	0	2	1	240	226	0	0	0	0	0	0	1
10	angular	2012	13	0.923076923076923	1	0	0	3	1	231	202	0	0	0	0	0	0	1
11	animated	1994	29	0.962350780532599	1.13793103448276	0	0	3	0	135	89	0	0	1	0	0	0	0
11	animated	2009	16	0.9375	1	0	0	4	0	219	415	0	0	0	0	0	1	0
11	animated	2010	80	0.983643241515264	1.7125	0	0	5	1	241	255	0	0	0	0	0	0	1
11	animated	2011	56	0.978844444444444	1.33928571428571	0	0	6	9	240	226	0	0	0	0	0	0	1
11	animated	2012	47	0.973254437869822	1.38297872340426	0	0	7	5	231	202	0	0	0	0	0	0	1
11	animated	2013	18	0.944444444444444	1	0	0	8	4	242	140	0	0	0	0	0	0	1
12	apocalyptic	2010	13	0.923076923076923	1	0	0	1	0	241	255	0	0	0	0	0	0	1
12	apocalyptic	2011	49	0.9792	1.02040816326531	0	0	2	1	240	226	0	0	0	0	0	0	1
13	athletic	2011	32	0.967128027681661	1.0625	0	0	1	0	240	226	0	0	0	0	0	0	1
14	atmospheric	1991	6	0.833333333333333	1	0	0	1	0	115	66	0	0	1	0	0	0	0
14	atmospheric	1992	10	0.9	1	0	0	2	1	117	69	0	0	1	0	0	0	0
14	atmospheric	1993	11	0.909090909090909	1	0	0	3	1	125	79	0	0	1	0	0	0	0
14	atmospheric	1994	26	0.961538461538462	1	0	0	4	1	135	89	0	0	1	0	0	0	0
14	atmospheric	1995	12	0.916666666666667	1	0	0	5	1	141	98	0	0	0	1	0	0	0
14	atmospheric	1997	25	0.957475994513032	1.08	0	0	6	0	137	119	0	0	0	1	0	0	0
14	atmospheric	1998	11	0.899653979238754	1.54545454545455	0	0	7	2	141	156	0	0	0	1	0	0	0
14	atmospheric	1999	20	0.944	1.25	0	0	8	2	138	194	0	0	0	1	0	0	0
14	atmospheric	2000	8	0.875	1	0	0	9	2	147	247	0	0	0	0	1	0	0
14	atmospheric	2001	12	0.916666666666667	1	0	0	10	1	145	250	0	0	0	0	1	0	0
14	atmospheric	2002	7	0.857142857142857	2	0	0	11	1	150	276	0	0	0	0	1	0	0
14	atmospheric	2003	74	0.982561975681026	1.39189189189189	0	0	12	2	164	322	0	0	0	0	1	0	0
14	atmospheric	2004	39	0.968316126735493	1.35897435897436	0	0	13	7	169	387	0	0	0	0	1	0	0
14	atmospheric	2005	63	0.979275162078861	1.53968253968254	0	0	14	5	175	561	0	0	0	0	0	1	0
14	atmospheric	2006	95	0.983940163069113	2.22105263157895	0	0	15	9	179	772	0	0	0	0	0	1	0
14	atmospheric	2007	90	0.983113967962453	2.2	0	0	16	15	188	633	0	0	0	0	0	1	0
14	atmospheric	2008	91	0.983093829247675	2	0	0	17	14	177	429	0	0	0	0	0	1	0
14	atmospheric	2009	109	0.986386213275956	2.04587155963303	0	0	18	13	219	415	0	0	0	0	0	1	0
14	atmospheric	2010	103	0.986817325800377	1.71844660194175	0	0	19	15	241	255	0	0	0	0	0	0	1
14	atmospheric	2011	130	0.988336468691212	2.34615384615385	0	0	20	12	240	226	0	0	0	0	0	0	1
14	atmospheric	2012	97	0.979218583125667	2.18556701030928	0	0	21	18	231	202	0	0	0	0	0	0	1
14	atmospheric	2013	115	0.987743026204565	1.58260869565217	0	0	22	15	242	140	0	0	0	0	0	0	1
15	austere	1995	22	0.954545454545455	1	0	0	1	0	141	98	0	0	0	1	0	0	0
15	austere	2005	42	0.9728	1.19047619047619	0	0	2	0	175	561	0	0	0	0	0	1	0
15	austere	2006	33	0.964237211407877	1.42424242424242	0	0	3	3	179	772	0	0	0	0	0	1	0
15	austere	2007	12	0.916666666666667	1	0	0	4	3	188	633	0	0	0	0	0	1	0
15	austere	2008	13	0.923076923076923	1	0	0	5	1	177	429	0	0	0	0	0	1	0
15	austere	2009	15	0.933333333333333	1	0	0	6	1	219	415	0	0	0	0	0	1	0
15	austere	2011	18	0.944444444444444	1	0	0	7	0	240	226	0	0	0	0	0	0	1
15	austere	2012	14	0.928571428571429	1	0	0	8	1	231	202	0	0	0	0	0	0	1
16	autumnal	1993	14	0.928571428571429	1	0	0	1	0	125	79	0	0	1	0	0	0	0
16	autumnal	1994	9	0.888888888888889	1	0	0	2	1	135	89	0	0	1	0	0	0	0
16	autumnal	1995	16	0.9375	1	0	0	3	1	141	98	0	0	0	1	0	0	0
16	autumnal	1996	12	0.916666666666667	1	0	0	4	1	127	106	0	0	0	1	0	0	0
16	autumnal	1997	11	0.909090909090909	1	0	0	5	1	137	119	0	0	0	1	0	0	0
16	autumnal	1998	14	0.928571428571429	1	0	0	6	1	141	156	0	0	0	1	0	0	0
16	autumnal	1999	10	0.9	1	0	0	7	1	138	194	0	0	0	1	0	0	0
16	autumnal	2000	18	0.944444444444444	1	0	0	8	1	147	247	0	0	0	0	1	0	0
16	autumnal	2002	15	0.933333333333333	1	0	0	9	0	150	276	0	0	0	0	1	0	0
16	autumnal	2003	7	0.857142857142857	1	0	0	10	1	164	322	0	0	0	0	1	0	0
16	autumnal	2005	15	0.933333333333333	1	0	0	11	0	175	561	0	0	0	0	0	1	0
16	autumnal	2006	33	0.959319526627219	1.57575757575758	0	0	12	1	179	772	0	0	0	0	0	1	0
16	autumnal	2007	44	0.972424557752341	1.40909090909091	0	0	13	5	188	633	0	0	0	0	0	1	0
16	autumnal	2008	12	0.916666666666667	1	0	0	14	4	177	429	0	0	0	0	0	1	0
16	autumnal	2009	45	0.973985431841831	1.37777777777778	0	0	15	1	219	415	0	0	0	0	0	1	0
16	autumnal	2013	20	0.95	1	0	0	16	0	242	140	0	0	0	0	0	0	1
17	belligerent	1992	1	0	1	0	0	2	0	117	69	0	0	1	0	0	0	0
17	belligerent	1993	3	0.666666666666667	1	0	0	3	1	125	79	0	0	1	0	0	0	0
17	belligerent	1994	2	0.5	1	0	0	4	1	135	89	0	0	1	0	0	0	0
17	belligerent	1995	1	0	1	0	0	5	1	141	98	0	0	0	1	0	0	0
17	belligerent	1996	3	0.625	1.33333333333333	0	0	6	1	127	106	0	0	0	1	0	0	0
17	belligerent	1997	3	0.666666666666667	1	0	0	7	2	137	119	0	0	0	1	0	0	0
17	belligerent	1998	6	0.78125	1.33333333333333	0	0	8	1	141	156	0	0	0	1	0	0	0
17	belligerent	1999	4	0.617283950617284	2.25	0	0	9	3	138	194	0	0	0	1	0	0	0
17	belligerent	2000	5	0.722222222222222	2.4	0	0	10	5	147	247	0	0	0	0	1	0	0
17	belligerent	2001	4	0.722222222222222	1.5	0	0	11	5	145	250	0	0	0	0	1	0	0
17	belligerent	2002	4	0.693877551020408	1.75	0	0	12	2	150	276	0	0	0	0	1	0	0
17	belligerent	2003	3	0.611111111111111	2	0	0	13	3	164	322	0	0	0	0	1	0	0
17	belligerent	2004	4	0.75	1	0	0	14	3	169	387	0	0	0	0	1	0	0
17	belligerent	2005	3	0.666666666666667	1	0	0	15	1	175	561	0	0	0	0	0	1	0
17	belligerent	2006	18	0.944444444444444	1	0	0	16	1	179	772	0	0	0	0	0	1	0
17	belligerent	2007	3	0.625	1.33333333333333	0	0	17	1	188	633	0	0	0	0	0	1	0
17	belligerent	2010	17	0.941176470588235	1	0	0	18	0	241	255	0	0	0	0	0	0	1
17	belligerent	2011	47	0.971708621073736	1.42553191489362	0	0	19	1	240	226	0	0	0	0	0	0	1
17	belligerent	2012	39	0.971851851851852	1.15384615384615	0	0	20	4	231	202	0	0	0	0	0	0	1
17	belligerent	2013	36	0.964604493690366	1.58333333333333	0	0	21	3	242	140	0	0	0	0	0	0	1
18	bitter	1989	28	0.957264957264957	1.39285714285714	0	0	3	0	94	40	0	1	0	0	0	0	0
18	bitter	1990	25	0.955246913580247	1.44	0	0	4	3	103	51	0	0	1	0	0	0	0
18	bitter	1991	38	0.967604129583482	1.39473684210526	0	0	5	2	115	66	0	0	1	0	0	0	0
18	bitter	1992	34	0.966942148760331	1.29411764705882	0	0	6	4	117	69	0	0	1	0	0	0	0
18	bitter	1993	24	0.953333333333333	1.25	0	0	7	3	125	79	0	0	1	0	0	0	0
18	bitter	1994	40	0.967110811266655	1.925	0	0	8	2	135	89	0	0	1	0	0	0	0
18	bitter	1995	16	0.9375	1	0	0	9	5	141	98	0	0	0	1	0	0	0
18	bitter	1996	18	0.930041152263374	1.5	0	0	10	1	127	106	0	0	0	1	0	0	0
18	bitter	1997	33	0.963139120095125	1.75757575757576	0	0	11	3	137	119	0	0	0	1	0	0	0
18	bitter	1998	62	0.976619188390218	1.96774193548387	0	0	12	4	141	156	0	0	0	1	0	0	0
18	bitter	1999	66	0.978208748468219	2.07575757575758	0	0	13	6	138	194	0	0	0	1	0	0	0
18	bitter	2000	45	0.97069943289225	2.04444444444444	0	0	14	8	147	247	0	0	0	0	1	0	0
18	bitter	2001	42	0.972588109647561	1.26190476190476	0	0	15	10	145	250	0	0	0	0	1	0	0
18	bitter	2002	46	0.968064	2.71739130434783	0	0	16	5	150	276	0	0	0	0	1	0	0
18	bitter	2003	48	0.964395791263684	2.02083333333333	0	0	17	11	164	322	0	0	0	0	1	0	0
18	bitter	2004	60	0.973966150820351	2.31666666666667	0	0	18	9	169	387	0	0	0	0	1	0	0
18	bitter	2005	87	0.97131980959019	5.8735632183908	0	0	19	10	175	561	0	0	0	0	0	1	0
18	bitter	2006	105	0.97778909487329	6.75238095238095	0	0	20	35	179	772	0	0	0	0	0	1	0
18	bitter	2007	98	0.977607110762143	5.8265306122449	0	0	21	44	188	633	0	0	0	0	0	1	0
18	bitter	2008	87	0.975796491875761	5.48275862068965	0	0	22	34	177	429	0	0	0	0	0	1	0
18	bitter	2009	91	0.981685950413223	3.02197802197802	0	0	23	28	219	415	0	0	0	0	0	1	0
18	bitter	2010	67	0.973472094684216	2.95522388059702	0	0	24	18	241	255	0	0	0	0	0	0	1
18	bitter	2011	73	0.977575530118221	2	0	0	25	14	240	226	0	0	0	0	0	0	1
18	bitter	2012	75	0.977734084387289	2.58666666666667	0	0	26	11	231	202	0	0	0	0	0	0	1
18	bitter	2013	92	0.98375	1.73913043478261	0	0	27	14	242	140	0	0	0	0	0	0	1
19	bittersweet	1991	7	0.857142857142857	1	0	0	1	0	115	66	0	0	1	0	0	0	0
19	bittersweet	1995	12	0.916666666666667	1	0	0	2	0	141	98	0	0	0	1	0	0	0
19	bittersweet	2000	30	0.964187327823691	1.1	0	0	3	0	147	247	0	0	0	0	1	0	0
19	bittersweet	2001	7	0.857142857142857	1	0	0	4	2	145	250	0	0	0	0	1	0	0
19	bittersweet	2003	42	0.9736	1.19047619047619	0	0	5	0	164	322	0	0	0	0	1	0	0
19	bittersweet	2004	19	0.947368421052632	1	0	0	6	4	169	387	0	0	0	0	1	0	0
19	bittersweet	2005	37	0.968809073724008	1.24324324324324	0	0	7	1	175	561	0	0	0	0	0	1	0
19	bittersweet	2006	87	0.983235056075847	2.13793103448276	0	0	8	3	179	772	0	0	0	0	0	1	0
19	bittersweet	2007	74	0.982621173469388	1.51351351351351	0	0	9	11	188	633	0	0	0	0	0	1	0
19	bittersweet	2008	68	0.978032152175743	1.60294117647059	0	0	10	7	177	429	0	0	0	0	0	1	0
19	bittersweet	2009	101	0.984791779340184	2.12871287128713	0	0	11	7	219	415	0	0	0	0	0	1	0
19	bittersweet	2010	68	0.9822	1.47058823529412	0	0	12	13	241	255	0	0	0	0	0	0	1
19	bittersweet	2011	76	0.982102417999854	1.53947368421053	0	0	13	7	240	226	0	0	0	0	0	0	1
19	bittersweet	2012	45	0.973852040816326	1.24444444444444	0	0	14	8	231	202	0	0	0	0	0	0	1
19	bittersweet	2013	94	0.985244444444444	1.59574468085106	0	0	15	3	242	140	0	0	0	0	0	0	1
20	bleak	1990	33	0.965909090909091	1.33333333333333	0	0	2	0	103	51	0	0	1	0	0	0	0
20	bleak	1991	21	0.952380952380952	1	0	0	3	2	115	66	0	0	1	0	0	0	0
20	bleak	1992	21	0.943877551020408	1.33333333333333	0	0	4	1	117	69	0	0	1	0	0	0	0
20	bleak	1993	34	0.965976331360947	1.52941176470588	0	0	5	3	125	79	0	0	1	0	0	0	0
20	bleak	1994	36	0.96189349112426	1.80555555555556	0	0	6	3	135	89	0	0	1	0	0	0	0
20	bleak	1995	27	0.954648526077097	1.55555555555556	0	0	7	5	141	98	0	0	0	1	0	0	0
20	bleak	1996	31	0.958804889090086	1.51612903225806	0	0	8	3	127	106	0	0	0	1	0	0	0
20	bleak	1997	38	0.964569160997732	2.21052631578947	0	0	9	5	137	119	0	0	0	1	0	0	0
20	bleak	1998	47	0.971080332409972	2.02127659574468	0	0	10	6	141	156	0	0	0	1	0	0	0
20	bleak	1999	58	0.968943516607243	2.51724137931034	0	0	11	5	138	194	0	0	0	1	0	0	0
20	bleak	2000	55	0.97450507706918	2.12727272727273	0	0	12	12	147	247	0	0	0	0	1	0	0
20	bleak	2001	42	0.969094329481322	1.45238095238095	0	0	13	9	145	250	0	0	0	0	1	0	0
20	bleak	2002	49	0.97028869623769	2.22448979591837	0	0	14	7	150	276	0	0	0	0	1	0	0
20	bleak	2003	55	0.973759005882742	2.23636363636364	0	0	15	8	164	322	0	0	0	0	1	0	0
20	bleak	2004	65	0.97650553605185	2.47692307692308	0	0	16	11	169	387	0	0	0	0	1	0	0
20	bleak	2005	72	0.976075141776938	2.55555555555556	0	0	17	12	175	561	0	0	0	0	0	1	0
20	bleak	2006	100	0.979588057540634	5.97	0	0	18	13	179	772	0	0	0	0	0	1	0
20	bleak	2007	81	0.974805843195266	5.1358024691358	0	0	19	40	188	633	0	0	0	0	0	1	0
20	bleak	2008	97	0.980860319806504	5.03092783505155	0	0	20	28	177	429	0	0	0	0	0	1	0
20	bleak	2009	118	0.983577956793836	3.29661016949153	0	0	21	25	219	415	0	0	0	0	0	1	0
20	bleak	2010	107	0.982831227729187	2.74766355140187	0	0	22	25	241	255	0	0	0	0	0	0	1
20	bleak	2011	88	0.984032515604587	1.88636363636364	0	0	23	15	240	226	0	0	0	0	0	0	1
20	bleak	2012	48	0.9746875	1.66666666666667	0	0	24	10	231	202	0	0	0	0	0	0	1
20	bleak	2013	74	0.9815673828125	1.72972972972973	0	0	25	5	242	140	0	0	0	0	0	0	1
21	boisterous	1989	65	0.969470553242118	3.15384615384615	1	1	14	0	94	40	0	1	0	0	0	0	0
21	boisterous	1990	59	0.972510288065844	2.28813559322034	1	1	15	16	103	51	0	0	1	0	0	0	0
21	boisterous	1991	69	0.969560660319679	3.10144927536232	1	1	16	10	115	66	0	0	1	0	0	0	0
21	boisterous	1992	74	0.974840455745264	2.33783783783784	1	1	17	18	117	69	0	0	1	0	0	0	0
21	boisterous	1993	74	0.970123527721919	3.18918918918919	1	1	18	15	125	79	0	0	1	0	0	0	0
21	boisterous	1994	87	0.97880986016095	2.88505747126437	1	1	19	20	135	89	0	0	1	0	0	0	0
21	boisterous	1995	72	0.973451327433628	3.13888888888889	1	1	20	22	141	98	0	0	0	1	0	0	0
21	boisterous	1996	78	0.973159722222222	3.07692307692308	1	1	21	22	127	106	0	0	0	1	0	0	0
21	boisterous	1997	78	0.974260355029586	3.33333333333333	1	1	22	20	137	119	0	0	0	1	0	0	0
21	boisterous	1998	86	0.971652892561984	5.11627906976744	1	1	23	25	141	156	0	0	0	1	0	0	0
21	boisterous	1999	81	0.974251109467456	5.1358024691358	1	1	24	38	138	194	0	0	0	1	0	0	0
21	boisterous	2000	91	0.972565895642819	4.71428571428571	1	1	25	38	147	247	0	0	0	0	1	0	0
21	boisterous	2001	89	0.970821760656925	4.08988764044944	1	1	26	40	145	250	0	0	0	0	1	0	0
21	boisterous	2002	95	0.97043044982699	4.47368421052632	1	1	27	51	150	276	0	0	0	0	1	0	0
21	boisterous	2003	107	0.973859790099106	6.5607476635514	1	1	28	51	164	322	0	0	0	0	1	0	0
21	boisterous	2004	127	0.975247847090947	10.8661417322835	1	1	29	72	169	387	0	0	0	0	1	0	0
21	boisterous	2005	120	0.972382121676879	13.8083333333333	1	1	30	110	175	561	0	0	0	0	0	1	0
21	boisterous	2006	149	0.9757747202631	18.7248322147651	1	1	31	138	179	772	0	0	0	0	0	1	0
21	boisterous	2007	155	0.978264278117769	16.9870967741935	1	1	32	221	188	633	0	0	0	0	0	1	0
21	boisterous	2008	150	0.978496207833385	13.42	1	1	33	183	177	429	0	0	0	0	0	1	0
21	boisterous	2009	153	0.978754701783685	9.07843137254902	1	1	34	129	219	415	0	0	0	0	0	1	0
21	boisterous	2010	149	0.980702600763124	6.08053691275168	1	1	35	96	241	255	0	0	0	0	0	0	1
21	boisterous	2011	123	0.980376388343613	4.56910569105691	1	1	36	54	240	226	0	0	0	0	0	0	1
21	boisterous	2012	127	0.982717255015432	4.53543307086614	1	1	37	34	231	202	0	0	0	0	0	0	1
21	boisterous	2013	124	0.98293697644347	3.7258064516129	1	1	38	36	242	140	0	0	0	0	0	0	1
22	bombastic	2004	17	0.941176470588235	1	0	0	1	0	169	387	0	0	0	0	1	0	0
22	bombastic	2007	13	0.923076923076923	1	0	0	2	0	188	633	0	0	0	0	0	1	0
22	bombastic	2009	37	0.966111771700357	1.56756756756757	0	0	3	0	219	415	0	0	0	0	0	1	0
22	bombastic	2010	97	0.98469387755102	1.7319587628866	0	0	4	4	241	255	0	0	0	0	0	0	1
22	bombastic	2011	76	0.9789802289282	2.03947368421053	0	0	5	9	240	226	0	0	0	0	0	0	1
22	bombastic	2012	67	0.977531548168667	1.70149253731343	0	0	6	11	231	202	0	0	0	0	0	0	1
22	bombastic	2013	48	0.974201183431953	1.35416666666667	0	0	7	8	242	140	0	0	0	0	0	0	1
23	brash	1989	75	0.970963102559016	3.78666666666667	1	1	11	0	94	40	0	1	0	0	0	0	0
23	brash	1990	83	0.976922880772467	4.13253012048193	1	1	12	24	103	51	0	0	1	0	0	0	0
23	brash	1991	92	0.976728138013087	4.45652173913043	1	1	13	28	115	66	0	0	1	0	0	0	0
23	brash	1992	78	0.972241509910365	4.56410256410256	1	1	14	36	117	69	0	0	1	0	0	0	0
23	brash	1993	88	0.975448668580364	4.70454545454545	1	1	15	35	125	79	0	0	1	0	0	0	0
23	brash	1994	97	0.976008787143022	3.83505154639175	1	1	16	38	135	89	0	0	1	0	0	0	0
23	brash	1995	92	0.970011337868481	4.56521739130435	1	1	17	39	141	98	0	0	0	1	0	0	0
23	brash	1996	89	0.970972702806613	4.58426966292135	1	1	18	46	127	106	0	0	0	1	0	0	0
23	brash	1997	96	0.972405144011053	5.05208333333333	1	1	19	44	137	119	0	0	0	1	0	0	0
23	brash	1998	96	0.970231374172818	8.42708333333333	1	1	20	51	141	156	0	0	0	1	0	0	0
23	brash	1999	100	0.970077556026645	7.33	1	1	21	87	138	194	0	0	0	1	0	0	0
23	brash	2000	106	0.967586301820677	9.27358490566038	1	1	22	83	147	247	0	0	0	0	1	0	0
23	brash	2001	87	0.961705580020157	5.62068965517241	1	1	23	111	145	250	0	0	0	0	1	0	0
23	brash	2002	102	0.969459634305084	7.83333333333333	1	1	24	75	150	276	0	0	0	0	1	0	0
23	brash	2003	106	0.974264993440756	9.4811320754717	1	1	25	100	164	322	0	0	0	0	1	0	0
23	brash	2004	140	0.976533063653946	16.7	1	1	26	112	169	387	0	0	0	0	1	0	0
23	brash	2005	146	0.974647311063572	25.4931506849315	1	1	27	196	175	561	0	0	0	0	0	1	0
23	brash	2006	156	0.976206108411948	34.224358974359	1	1	28	318	179	772	0	0	0	0	0	1	0
23	brash	2007	163	0.978085393204632	26.5398773006135	1	1	29	413	188	633	0	0	0	0	0	1	0
23	brash	2008	152	0.979354396573444	20.7236842105263	1	1	30	309	177	429	0	0	0	0	0	1	0
23	brash	2009	176	0.978393215850986	16.8181818181818	1	1	31	207	219	415	0	0	0	0	0	1	0
23	brash	2010	182	0.982606801625008	9.68681318681319	1	1	32	212	241	255	0	0	0	0	0	0	1
23	brash	2011	180	0.98130568502977	8.95555555555556	1	1	33	114	240	226	0	0	0	0	0	0	1
23	brash	2012	173	0.984784265000008	7.84393063583815	1	1	34	107	231	202	0	0	0	0	0	0	1
23	brash	2013	182	0.984590862242884	6.63736263736264	1	1	35	91	242	140	0	0	0	0	0	0	1
24	brassy	1994	6	0.833333333333333	1	0	0	2	0	135	89	0	0	1	0	0	0	0
24	brassy	1995	6	0.833333333333333	1	0	0	3	1	141	98	0	0	0	1	0	0	0
24	brassy	1996	6	0.833333333333333	1	0	0	4	1	127	106	0	0	0	1	0	0	0
24	brassy	1998	6	0.833333333333333	1	0	0	5	0	141	156	0	0	0	1	0	0	0
24	brassy	2002	29	0.961937716262976	1.17241379310345	0	0	6	0	150	276	0	0	0	0	1	0	0
24	brassy	2003	6	0.833333333333333	1	0	0	7	3	164	322	0	0	0	0	1	0	0
24	brassy	2004	17	0.933884297520661	1.29411764705882	0	0	8	1	169	387	0	0	0	0	1	0	0
24	brassy	2005	35	0.966918714555766	1.31428571428571	0	0	9	3	175	561	0	0	0	0	0	1	0
24	brassy	2006	52	0.96000949329536	3.05769230769231	0	0	10	3	179	772	0	0	0	0	0	1	0
24	brassy	2007	57	0.968904721651974	3.19298245614035	0	0	11	15	188	633	0	0	0	0	0	1	0
24	brassy	2008	65	0.98	2.46153846153846	0	0	12	15	177	429	0	0	0	0	0	1	0
24	brassy	2009	37	0.953045506646021	6.02702702702703	0	0	13	9	219	415	0	0	0	0	0	1	0
24	brassy	2010	23	0.947530864197531	1.56521739130435	0	0	14	16	241	255	0	0	0	0	0	0	1
24	brassy	2011	24	0.954081632653061	1.16666666666667	0	0	15	3	240	226	0	0	0	0	0	0	1
24	brassy	2012	51	0.975069252077562	1.86274509803922	0	0	16	2	231	202	0	0	0	0	0	0	1
24	brassy	2013	39	0.972107438016529	1.12820512820513	0	0	17	5	242	140	0	0	0	0	0	0	1
25	bravado	1989	24	0.953125	1.33333333333333	1	0	7	0	94	40	0	1	0	0	0	0	0
25	bravado	1990	36	0.966551326412918	1.41666666666667	1	0	8	2	103	51	0	0	1	0	0	0	0
25	bravado	1991	26	0.961538461538462	1	1	0	9	3	115	66	0	0	1	0	0	0	0
25	bravado	1992	40	0.972094960433153	1.225	1	0	10	1	117	69	0	0	1	0	0	0	0
25	bravado	1993	32	0.963137996219282	1.4375	1	0	11	2	125	79	0	0	1	0	0	0	0
25	bravado	1994	63	0.977514792899408	2.06349206349206	1	0	12	3	135	89	0	0	1	0	0	0	0
25	bravado	1995	45	0.972170686456401	1.71111111111111	1	0	13	7	141	98	0	0	0	1	0	0	0
25	bravado	1996	36	0.967858759619737	1.30555555555556	1	0	14	4	127	106	0	0	0	1	0	0	0
25	bravado	1997	81	0.980620502254472	2.25925925925926	1	0	15	3	137	119	0	0	0	1	0	0	0
25	bravado	1998	60	0.972963988919668	3.16666666666667	1	0	16	11	141	156	0	0	0	1	0	0	0
25	bravado	1999	66	0.977111373043502	2.89393939393939	1	0	17	11	138	194	0	0	0	1	0	0	0
25	bravado	2000	56	0.972033257747543	2.25	1	0	18	10	147	247	0	0	0	0	1	0	0
25	bravado	2001	48	0.966198979591837	2.33333333333333	1	0	19	7	145	250	0	0	0	0	1	0	0
25	bravado	2002	54	0.974593919200333	1.81481481481481	1	0	20	8	150	276	0	0	0	0	1	0	0
25	bravado	2003	87	0.976135752359529	3.28735632183908	1	0	21	6	164	322	0	0	0	0	1	0	0
25	bravado	2004	105	0.973625086804374	5.16190476190476	1	0	22	18	169	387	0	0	0	0	1	0	0
25	bravado	2005	107	0.966133010109172	11.1588785046729	1	0	23	44	175	561	0	0	0	0	0	1	0
25	bravado	2006	124	0.972910638271977	16.6693548387097	1	0	24	100	179	772	0	0	0	0	0	1	0
25	bravado	2007	147	0.975254066068073	15.3537414965986	1	0	25	156	188	633	0	0	0	0	0	1	0
25	bravado	2008	122	0.975178224169363	13.7459016393443	1	0	26	164	177	429	0	0	0	0	0	1	0
25	bravado	2009	161	0.977493942962055	11.5093167701863	1	0	27	119	219	415	0	0	0	0	0	1	0
25	bravado	2010	176	0.982407561494014	7.82954545454545	1	0	28	133	241	255	0	0	0	0	0	0	1
25	bravado	2011	151	0.979448313035371	6.94039735099338	1	0	29	95	240	226	0	0	0	0	0	0	1
25	bravado	2012	152	0.982871013246931	5.60526315789474	1	0	30	76	231	202	0	0	0	0	0	0	1
25	bravado	2013	157	0.983194006013142	5.59872611464968	1	0	31	59	242	140	0	0	0	0	0	0	1
26	bright	1991	18	0.944444444444444	1	0	0	2	0	115	66	0	0	1	0	0	0	0
26	bright	1993	11	0.909090909090909	1	0	0	3	0	125	79	0	0	1	0	0	0	0
26	bright	1995	12	0.916666666666667	1	0	0	4	0	141	98	0	0	0	1	0	0	0
26	bright	1996	16	0.9375	1	0	0	5	1	127	106	0	0	0	1	0	0	0
26	bright	1997	43	0.974240676662822	1.18604651162791	0	0	6	1	137	119	0	0	0	1	0	0	0
26	bright	1999	12	0.908163265306122	1.16666666666667	0	0	7	0	138	194	0	0	0	1	0	0	0
26	bright	2000	17	0.941176470588235	1	0	0	8	2	147	247	0	0	0	0	1	0	0
26	bright	2001	32	0.96398891966759	1.1875	0	0	9	1	145	250	0	0	0	0	1	0	0
26	bright	2002	30	0.962746530314098	1.23333333333333	0	0	10	4	150	276	0	0	0	0	1	0	0
26	bright	2003	29	0.958448753462604	1.31034482758621	0	0	11	2	164	322	0	0	0	0	1	0	0
26	bright	2004	88	0.97988983504171	2.98863636363636	0	0	12	3	169	387	0	0	0	0	1	0	0
26	bright	2005	78	0.979625223081499	2.1025641025641	0	0	13	15	175	561	0	0	0	0	0	1	0
26	bright	2006	102	0.978239176485005	4.68627450980392	0	0	14	12	179	772	0	0	0	0	0	1	0
26	bright	2007	104	0.979293452185551	3.82692307692308	0	0	15	34	188	633	0	0	0	0	0	1	0
26	bright	2008	90	0.976577995124832	2.85555555555556	0	0	16	25	177	429	0	0	0	0	0	1	0
26	bright	2009	99	0.97905765518581	2.8989898989899	0	0	17	19	219	415	0	0	0	0	0	1	0
26	bright	2010	112	0.980232516373128	2.58035714285714	0	0	18	19	241	255	0	0	0	0	0	0	1
26	bright	2011	82	0.980692041522491	2.07317073170732	0	0	19	20	240	226	0	0	0	0	0	0	1
26	bright	2012	104	0.98066638347003	2.91346153846154	0	0	20	12	231	202	0	0	0	0	0	0	1
26	bright	2013	90	0.982800065345749	2.3	0	0	21	19	242	140	0	0	0	0	0	0	1
27	brittle	1995	13	0.923076923076923	1	0	0	1	0	141	98	0	0	0	1	0	0	0
27	brittle	1999	21	0.952380952380952	1	0	0	2	0	138	194	0	0	0	1	0	0	0
27	brittle	2000	52	0.976643598615917	1.30769230769231	0	0	3	1	147	247	0	0	0	0	1	0	0
27	brittle	2001	13	0.923076923076923	1	0	0	4	4	145	250	0	0	0	0	1	0	0
27	brittle	2003	15	0.933333333333333	1	0	0	5	0	164	322	0	0	0	0	1	0	0
27	brittle	2004	33	0.967129291453616	1.12121212121212	0	0	6	1	169	387	0	0	0	0	1	0	0
27	brittle	2005	44	0.974545454545455	1.25	0	0	7	3	175	561	0	0	0	0	0	1	0
27	brittle	2006	67	0.981043083900227	1.56716417910448	0	0	8	4	179	772	0	0	0	0	0	1	0
27	brittle	2007	16	0.9375	1	0	0	9	7	188	633	0	0	0	0	0	1	0
27	brittle	2008	62	0.979080578512397	1.41935483870968	0	0	10	1	177	429	0	0	0	0	0	1	0
27	brittle	2009	37	0.970521541950113	1.13513513513514	0	0	11	6	219	415	0	0	0	0	0	1	0
27	brittle	2010	66	0.981693786982249	1.57575757575758	0	0	12	3	241	255	0	0	0	0	0	0	1
27	brittle	2011	30	0.963265306122449	1.16666666666667	0	0	13	7	240	226	0	0	0	0	0	0	1
27	brittle	2012	58	0.979545881028336	1.25862068965517	0	0	14	3	231	202	0	0	0	0	0	0	1
27	brittle	2013	49	0.977156678312282	1.24489795918367	0	0	15	4	242	140	0	0	0	0	0	0	1
28	brooding	1989	28	0.9609375	1.14285714285714	0	0	2	0	94	40	0	1	0	0	0	0	0
28	brooding	1991	43	0.973471741637832	1.18604651162791	0	0	3	0	115	66	0	0	1	0	0	0	0
28	brooding	1992	34	0.96814404432133	1.11764705882353	0	0	4	3	117	69	0	0	1	0	0	0	0
28	brooding	1993	37	0.969754253308129	1.24324324324324	0	0	5	3	125	79	0	0	1	0	0	0	0
28	brooding	1994	40	0.972589792060491	1.15	0	0	6	2	135	89	0	0	1	0	0	0	0
28	brooding	1995	32	0.966530612244898	1.09375	0	0	7	2	141	98	0	0	0	1	0	0	0
28	brooding	1996	36	0.966918714555766	1.27777777777778	0	0	8	2	127	106	0	0	0	1	0	0	0
28	brooding	1997	48	0.97012222725215	1.95833333333333	0	0	9	3	137	119	0	0	0	1	0	0	0
28	brooding	1998	42	0.975662520281233	1.02380952380952	0	0	10	6	141	156	0	0	0	1	0	0	0
28	brooding	1999	60	0.977471957771703	1.71666666666667	0	0	11	3	138	194	0	0	0	1	0	0	0
28	brooding	2000	75	0.981085833022537	1.82666666666667	0	0	12	7	147	247	0	0	0	0	1	0	0
28	brooding	2001	59	0.976744186046512	1.45762711864407	0	0	13	9	145	250	0	0	0	0	1	0	0
28	brooding	2002	59	0.977789256198347	1.49152542372881	0	0	14	8	150	276	0	0	0	0	1	0	0
28	brooding	2003	64	0.975584173416468	2.046875	0	0	15	6	164	322	0	0	0	0	1	0	0
28	brooding	2004	93	0.98150675093364	2.53763440860215	0	0	16	12	169	387	0	0	0	0	1	0	0
28	brooding	2005	66	0.977223761157279	1.72727272727273	0	0	17	17	175	561	0	0	0	0	0	1	0
28	brooding	2006	109	0.983677012973419	3.69724770642202	0	0	18	9	179	772	0	0	0	0	0	1	0
28	brooding	2007	121	0.983945153731358	4.60330578512397	0	0	19	29	188	633	0	0	0	0	0	1	0
28	brooding	2008	70	0.974429012345679	5.14285714285714	0	0	20	39	177	429	0	0	0	0	0	1	0
28	brooding	2009	112	0.981918748459762	2.95535714285714	0	0	21	27	219	415	0	0	0	0	0	1	0
28	brooding	2010	100	0.982730263157895	3.04	0	0	22	21	241	255	0	0	0	0	0	0	1
28	brooding	2011	89	0.979752066115702	2.47191011235955	0	0	23	19	240	226	0	0	0	0	0	0	1
28	brooding	2012	66	0.976656751933373	3.10606060606061	0	0	24	15	231	202	0	0	0	0	0	0	1
28	brooding	2013	71	0.981230536150156	1.53521126760563	0	0	25	15	242	140	0	0	0	0	0	0	1
29	calmpeaceful	1991	5	0.8	1	0	0	1	0	115	66	0	0	1	0	0	0	0
29	calmpeaceful	1993	23	0.951530612244898	1.21739130434783	0	0	2	0	125	79	0	0	1	0	0	0	0
29	calmpeaceful	1994	14	0.928571428571429	1	0	0	3	3	135	89	0	0	1	0	0	0	0
29	calmpeaceful	1995	12	0.916666666666667	1	0	0	4	2	141	98	0	0	0	1	0	0	0
29	calmpeaceful	2000	17	0.941176470588235	1	0	0	5	0	147	247	0	0	0	0	1	0	0
29	calmpeaceful	2001	6	0.833333333333333	1	0	0	6	1	145	250	0	0	0	0	1	0	0
29	calmpeaceful	2002	2	0.5	1	0	0	7	1	150	276	0	0	0	0	1	0	0
29	calmpeaceful	2003	27	0.95703125	1.18518518518519	0	0	8	1	164	322	0	0	0	0	1	0	0
29	calmpeaceful	2004	20	0.946280991735537	1.1	0	0	9	3	169	387	0	0	0	0	1	0	0
29	calmpeaceful	2005	33	0.962585034013605	1.27272727272727	0	0	10	2	175	561	0	0	0	0	0	1	0
29	calmpeaceful	2007	67	0.981049562682216	1.46268656716418	0	0	11	0	188	633	0	0	0	0	0	1	0
29	calmpeaceful	2008	79	0.983409346288585	1.55696202531646	0	0	12	5	177	429	0	0	0	0	0	1	0
29	calmpeaceful	2009	40	0.970612244897959	1.75	0	0	13	6	219	415	0	0	0	0	0	1	0
29	calmpeaceful	2010	47	0.973858086756679	1.25531914893617	0	0	14	4	241	255	0	0	0	0	0	0	1
29	calmpeaceful	2011	30	0.96484375	1.06666666666667	0	0	15	3	240	226	0	0	0	0	0	0	1
29	calmpeaceful	2012	56	0.97979797979798	1.17857142857143	0	0	16	2	231	202	0	0	0	0	0	0	1
29	calmpeaceful	2013	53	0.976990504017531	1.39622641509434	0	0	17	3	242	140	0	0	0	0	0	0	1
30	campy	1992	24	0.953125	1.33333333333333	0	0	2	0	117	69	0	0	1	0	0	0	0
30	campy	1993	13	0.923076923076923	1	0	0	3	2	125	79	0	0	1	0	0	0	0
30	campy	1995	12	0.916666666666667	1	0	0	4	0	141	98	0	0	0	1	0	0	0
30	campy	1996	19	0.942148760330578	1.15789473684211	0	0	5	1	127	106	0	0	0	1	0	0	0
30	campy	1997	6	0.833333333333333	1	0	0	6	2	137	119	0	0	0	1	0	0	0
30	campy	1998	7	0.857142857142857	1	0	0	7	1	141	156	0	0	0	1	0	0	0
30	campy	1999	19	0.947368421052632	1	0	0	8	1	138	194	0	0	0	1	0	0	0
30	campy	2000	28	0.953372566772295	1.67857142857143	0	0	9	1	147	247	0	0	0	0	1	0	0
30	campy	2001	24	0.951530612244898	1.16666666666667	0	0	10	5	145	250	0	0	0	0	1	0	0
30	campy	2002	7	0.857142857142857	2	0	0	11	4	150	276	0	0	0	0	1	0	0
30	campy	2003	28	0.948224852071006	1.85714285714286	0	0	12	2	164	322	0	0	0	0	1	0	0
30	campy	2004	40	0.966153846153846	1.625	0	0	13	5	169	387	0	0	0	0	1	0	0
30	campy	2005	48	0.973684210526316	1.58333333333333	0	0	14	6	175	561	0	0	0	0	0	1	0
30	campy	2006	28	0.954648526077097	1.5	0	0	15	5	179	772	0	0	0	0	0	1	0
30	campy	2007	79	0.979137811634349	1.92405063291139	0	0	16	3	188	633	0	0	0	0	0	1	0
30	campy	2008	56	0.9773551612587	1.80357142857143	0	0	17	10	177	429	0	0	0	0	0	1	0
30	campy	2009	57	0.976049382716049	1.57894736842105	0	0	18	6	219	415	0	0	0	0	0	1	0
30	campy	2010	25	0.96	1	0	0	19	5	241	255	0	0	0	0	0	0	1
30	campy	2011	24	0.958333333333333	2	0	0	20	1	240	226	0	0	0	0	0	0	1
30	campy	2013	81	0.985630987088713	1.20987654320988	0	0	21	0	242	140	0	0	0	0	0	0	1
31	capricious	2009	20	0.944114149821641	1.45	0	0	1	0	219	415	0	0	0	0	0	1	0
31	capricious	2011	31	0.966023875114784	1.06451612903226	0	0	2	0	240	226	0	0	0	0	0	0	1
31	capricious	2012	36	0.969660916121356	1.13888888888889	0	0	3	2	231	202	0	0	0	0	0	0	1
31	capricious	2013	37	0.966611570247934	1.48648648648649	0	0	4	3	242	140	0	0	0	0	0	0	1
32	carefree	1989	24	0.94824509220702	1.70833333333333	0	0	8	0	94	40	0	1	0	0	0	0	0
32	carefree	1990	30	0.950282182209084	2.03333333333333	0	0	9	4	103	51	0	0	1	0	0	0	0
32	carefree	1991	19	0.935185185185185	1.89473684210526	0	0	10	6	115	66	0	0	1	0	0	0	0
32	carefree	1992	34	0.953887280017821	1.97058823529412	0	0	11	4	117	69	0	0	1	0	0	0	0
32	carefree	1993	29	0.948491155046826	2.13793103448276	0	0	12	7	125	79	0	0	1	0	0	0	0
32	carefree	1994	33	0.960399846212995	1.54545454545455	0	0	13	6	135	89	0	0	1	0	0	0	0
32	carefree	1995	42	0.964436057482944	1.97619047619048	0	0	14	6	141	98	0	0	0	1	0	0	0
32	carefree	1996	23	0.943072702331962	2.34782608695652	0	0	15	6	127	106	0	0	0	1	0	0	0
32	carefree	1997	44	0.960804717308359	2.11363636363636	0	0	16	6	137	119	0	0	0	1	0	0	0
32	carefree	1998	36	0.957128099173554	2.44444444444444	0	0	17	9	141	156	0	0	0	1	0	0	0
32	carefree	1999	31	0.946088099934254	2.51612903225806	0	0	18	8	138	194	0	0	0	1	0	0	0
32	carefree	2000	62	0.974860991463701	1.82258064516129	0	0	19	9	147	247	0	0	0	0	1	0	0
32	carefree	2001	25	0.938957475994513	2.16	0	0	20	8	145	250	0	0	0	0	1	0	0
32	carefree	2002	66	0.972366230677765	2.1969696969697	0	0	21	6	150	276	0	0	0	0	1	0	0
32	carefree	2003	67	0.971807628524046	3	0	0	22	12	164	322	0	0	0	0	1	0	0
32	carefree	2004	88	0.975900113587335	3.82954545454545	0	0	23	15	169	387	0	0	0	0	1	0	0
32	carefree	2005	77	0.971930167734364	3.71428571428571	0	0	24	22	175	561	0	0	0	0	0	1	0
32	carefree	2006	112	0.977631523197514	5.3125	0	0	25	23	179	772	0	0	0	0	0	1	0
32	carefree	2007	116	0.978992778342285	5.72413793103448	0	0	26	39	188	633	0	0	0	0	0	1	0
32	carefree	2008	117	0.97994295988592	4.34188034188034	0	0	27	44	177	429	0	0	0	0	0	1	0
32	carefree	2009	107	0.977185431995928	4.1214953271028	0	0	28	29	219	415	0	0	0	0	0	1	0
32	carefree	2010	115	0.983850565019396	2.67826086956522	0	0	29	32	241	255	0	0	0	0	0	0	1
32	carefree	2011	112	0.984938671388135	2.61607142857143	0	0	30	17	240	226	0	0	0	0	0	0	1
32	carefree	2012	75	0.980736521498358	2.12	0	0	31	18	231	202	0	0	0	0	0	0	1
32	carefree	2013	85	0.985219027143241	1.43529411764706	0	0	32	10	242	140	0	0	0	0	0	0	1
33	cartoonish	1994	14	0.928571428571429	1	0	0	3	0	135	89	0	0	1	0	0	0	0
33	cartoonish	2010	55	0.980555555555556	1.09090909090909	0	0	4	0	241	255	0	0	0	0	0	0	1
33	cartoonish	2011	12	0.916666666666667	1	0	0	5	4	240	226	0	0	0	0	0	0	1
33	cartoonish	2012	46	0.974376731301939	1.65217391304348	0	0	6	1	231	202	0	0	0	0	0	0	1
33	cartoonish	2013	68	0.982726085063144	1.22058823529412	0	0	7	4	242	140	0	0	0	0	0	0	1
34	cathartic	1989	9	0.888888888888889	1	0	1	5	0	94	40	0	1	0	0	0	0	0
34	cathartic	1991	9	0.888888888888889	1	0	1	6	0	115	66	0	0	1	0	0	0	0
34	cathartic	1992	18	0.944444444444444	1	0	1	7	1	117	69	0	0	1	0	0	0	0
34	cathartic	1993	43	0.972064692291535	1.6046511627907	0	1	8	1	125	79	0	0	1	0	0	0	0
34	cathartic	1994	15	0.933333333333333	1	0	1	9	4	135	89	0	0	1	0	0	0	0
34	cathartic	1995	9	0.888888888888889	1	0	1	10	2	141	98	0	0	0	1	0	0	0
34	cathartic	1996	11	0.909090909090909	1	0	1	11	1	127	106	0	0	0	1	0	0	0
34	cathartic	1998	8	0.875	1	0	1	12	0	141	156	0	0	0	1	0	0	0
34	cathartic	1999	37	0.968809073724008	1.24324324324324	0	1	13	1	138	194	0	0	0	1	0	0	0
34	cathartic	2000	18	0.938856015779093	2.16666666666667	0	1	14	3	147	247	0	0	0	0	1	0	0
34	cathartic	2001	27	0.956734693877551	1.2962962962963	0	1	15	3	145	250	0	0	0	0	1	0	0
34	cathartic	2002	43	0.972134444125251	1.37209302325581	0	1	16	3	150	276	0	0	0	0	1	0	0
34	cathartic	2003	24	0.954732510288066	1.125	0	1	17	5	164	322	0	0	0	0	1	0	0
34	cathartic	2004	59	0.975509951019902	2.15254237288136	0	1	18	2	169	387	0	0	0	0	1	0	0
34	cathartic	2005	68	0.975492579141525	2.75	0	1	19	7	175	561	0	0	0	0	0	1	0
34	cathartic	2006	93	0.977423213294032	3.29032258064516	0	1	20	13	179	772	0	0	0	0	0	1	0
34	cathartic	2007	97	0.981535409640944	3.65979381443299	0	1	21	25	188	633	0	0	0	0	0	1	0
34	cathartic	2008	90	0.97893821112154	4.64444444444444	0	1	22	21	177	429	0	0	0	0	0	1	0
34	cathartic	2009	79	0.974550686656132	3.53164556962025	0	1	23	27	219	415	0	0	0	0	0	1	0
34	cathartic	2010	82	0.982091144642585	1.97560975609756	0	1	24	19	241	255	0	0	0	0	0	0	1
34	cathartic	2011	100	0.98415	2	0	1	25	9	240	226	0	0	0	0	0	0	1
34	cathartic	2012	92	0.982104403356353	2.18478260869565	0	1	26	11	231	202	0	0	0	0	0	0	1
34	cathartic	2013	68	0.980299745499105	1.51470588235294	0	1	27	13	242	140	0	0	0	0	0	0	1
35	celebratory	1989	51	0.964814814814815	3.52941176470588	1	0	9	0	94	40	0	1	0	0	0	0	0
35	celebratory	1990	66	0.971977268273565	2.86363636363636	1	0	10	15	103	51	0	0	1	0	0	0	0
35	celebratory	1991	68	0.969324766943815	3.70588235294118	1	0	11	17	115	66	0	0	1	0	0	0	0
35	celebratory	1992	69	0.973333855431122	3.27536231884058	1	0	12	22	117	69	0	0	1	0	0	0	0
35	celebratory	1993	72	0.974259641873278	3.66666666666667	1	0	13	23	125	79	0	0	1	0	0	0	0
35	celebratory	1994	76	0.971121230861491	3.03947368421053	1	0	14	24	135	89	0	0	1	0	0	0	0
35	celebratory	1995	73	0.975752059557983	2.83561643835616	1	0	15	22	141	98	0	0	0	1	0	0	0
35	celebratory	1996	58	0.967401796985223	3.46551724137931	1	0	16	20	127	106	0	0	0	1	0	0	0
35	celebratory	1997	72	0.973051631085487	3.23611111111111	1	0	17	20	137	119	0	0	0	1	0	0	0
35	celebratory	1998	82	0.972116714454377	4.69512195121951	1	0	18	23	141	156	0	0	0	1	0	0	0
35	celebratory	1999	79	0.970997836668469	4.35443037974684	1	0	19	35	138	194	0	0	0	1	0	0	0
35	celebratory	2000	93	0.97465244364366	4.75268817204301	1	0	20	36	147	247	0	0	0	0	1	0	0
35	celebratory	2001	69	0.966426446280992	3.98550724637681	1	0	21	44	145	250	0	0	0	0	1	0	0
35	celebratory	2002	86	0.968797436329904	4.47674418604651	1	0	22	35	150	276	0	0	0	0	1	0	0
35	celebratory	2003	106	0.975747931128767	6.72641509433962	1	0	23	42	164	322	0	0	0	0	1	0	0
35	celebratory	2004	126	0.974871314693158	10.031746031746	1	0	24	70	169	387	0	0	0	0	1	0	0
35	celebratory	2005	129	0.973119285103273	13.4496124031008	1	0	25	104	175	561	0	0	0	0	0	1	0
35	celebratory	2006	151	0.977393168039224	20.7417218543046	1	0	26	143	179	772	0	0	0	0	0	1	0
35	celebratory	2007	151	0.978365603513205	19.5430463576159	1	0	27	229	188	633	0	0	0	0	0	1	0
35	celebratory	2008	144	0.978436811860313	12.2847222222222	1	0	28	218	177	429	0	0	0	0	0	1	0
35	celebratory	2009	137	0.97799544741008	9.82481751824817	1	0	29	124	219	415	0	0	0	0	0	1	0
35	celebratory	2010	157	0.979843308038784	6.23566878980892	1	0	30	101	241	255	0	0	0	0	0	0	1
35	celebratory	2011	147	0.980781745133545	5.1156462585034	1	0	31	65	240	226	0	0	0	0	0	0	1
35	celebratory	2012	144	0.981295241485701	4.41666666666667	1	0	32	49	231	202	0	0	0	0	0	0	1
35	celebratory	2013	116	0.981132404408977	4.12931034482759	1	0	33	41	242	140	0	0	0	0	0	0	1
36	cerebral	1989	40	0.968333333333333	1.5	0	0	8	0	94	40	0	1	0	0	0	0	0
36	cerebral	1990	42	0.971025447215923	1.5	0	0	9	4	103	51	0	0	1	0	0	0	0
36	cerebral	1991	68	0.979303627952277	1.63235294117647	0	0	10	3	115	66	0	0	1	0	0	0	0
36	cerebral	1992	45	0.969035419915349	1.48888888888889	0	0	11	7	117	69	0	0	1	0	0	0	0
36	cerebral	1993	50	0.973866666666667	1.5	0	0	12	5	125	79	0	0	1	0	0	0	0
36	cerebral	1994	56	0.974435196195006	2.07142857142857	0	0	13	4	135	89	0	0	1	0	0	0	0
36	cerebral	1995	42	0.969678953626635	1.38095238095238	0	0	14	9	141	98	0	0	0	1	0	0	0
36	cerebral	1996	44	0.9752	1.13636363636364	0	0	15	4	127	106	0	0	0	1	0	0	0
36	cerebral	1997	50	0.971403687037306	1.66	0	0	16	4	137	119	0	0	0	1	0	0	0
36	cerebral	1998	44	0.970615243342516	1.5	0	0	17	9	141	156	0	0	0	1	0	0	0
36	cerebral	1999	71	0.9790277026621	1.8169014084507	0	0	18	5	138	194	0	0	0	1	0	0	0
36	cerebral	2000	65	0.975061594856078	1.98461538461538	0	0	19	11	147	247	0	0	0	0	1	0	0
36	cerebral	2001	28	0.963139120095125	1.03571428571429	0	0	20	12	145	250	0	0	0	0	1	0	0
36	cerebral	2002	87	0.979084252167326	2.50574712643678	0	0	21	4	150	276	0	0	0	0	1	0	0
36	cerebral	2003	101	0.9828	2.97029702970297	0	0	22	24	164	322	0	0	0	0	1	0	0
36	cerebral	2004	105	0.983312566749733	4.03809523809524	0	0	23	30	169	387	0	0	0	0	1	0	0
36	cerebral	2005	118	0.984845862628448	3.64406779661017	0	0	24	34	175	561	0	0	0	0	0	1	0
36	cerebral	2006	138	0.985166149976194	5.81884057971014	0	0	25	32	179	772	0	0	0	0	0	1	0
36	cerebral	2007	132	0.984045451573296	5.62121212121212	0	0	26	66	188	633	0	0	0	0	0	1	0
36	cerebral	2008	116	0.984382313850233	4.66379310344828	0	0	27	50	177	429	0	0	0	0	0	1	0
36	cerebral	2009	141	0.986713784790708	3.31914893617021	0	0	28	36	219	415	0	0	0	0	0	1	0
36	cerebral	2010	128	0.986188708306391	2.8984375	0	0	29	38	241	255	0	0	0	0	0	0	1
36	cerebral	2011	128	0.985713777777778	2.9296875	0	0	30	22	240	226	0	0	0	0	0	0	1
36	cerebral	2012	122	0.986264156718702	3.24590163934426	0	0	31	27	231	202	0	0	0	0	0	0	1
36	cerebral	2013	122	0.98838358872961	1.95081967213115	0	0	32	27	242	140	0	0	0	0	0	0	1
37	cheerful	1989	16	0.9375	1	0	0	6	0	94	40	0	1	0	0	0	0	0
37	cheerful	1990	28	0.9512	1.78571428571429	0	0	7	1	103	51	0	0	1	0	0	0	0
37	cheerful	1991	19	0.942148760330578	1.15789473684211	0	0	8	4	115	66	0	0	1	0	0	0	0
37	cheerful	1993	6	0.833333333333333	1	0	0	9	0	125	79	0	0	1	0	0	0	0
37	cheerful	1994	23	0.954861111111111	1.04347826086957	0	0	10	1	135	89	0	0	1	0	0	0	0
37	cheerful	1995	15	0.9296875	1.06666666666667	0	0	11	3	141	98	0	0	0	1	0	0	0
37	cheerful	1996	8	0.875	1	0	0	12	2	127	106	0	0	0	1	0	0	0
37	cheerful	1997	22	0.948870392390012	1.31818181818182	0	0	13	1	137	119	0	0	0	1	0	0	0
37	cheerful	1999	11	0.899408284023669	1.18181818181818	0	0	14	0	138	194	0	0	0	1	0	0	0
37	cheerful	2000	32	0.962522308149911	1.28125	0	0	15	2	147	247	0	0	0	0	1	0	0
37	cheerful	2001	6	0.833333333333333	1	0	0	16	4	145	250	0	0	0	0	1	0	0
37	cheerful	2002	13	0.923076923076923	1	0	0	17	1	150	276	0	0	0	0	1	0	0
37	cheerful	2003	20	0.944	1.25	0	0	18	1	164	322	0	0	0	0	1	0	0
37	cheerful	2004	41	0.96630859375	1.5609756097561	0	0	19	3	169	387	0	0	0	0	1	0	0
37	cheerful	2005	50	0.965397923875433	2.04	0	0	20	6	175	561	0	0	0	0	0	1	0
37	cheerful	2006	39	0.964887919063678	1.82051282051282	0	0	21	9	179	772	0	0	0	0	0	1	0
37	cheerful	2007	46	0.9690625	1.73913043478261	0	0	22	6	188	633	0	0	0	0	0	1	0
37	cheerful	2008	37	0.959591836734694	1.89189189189189	0	0	23	6	177	429	0	0	0	0	0	1	0
37	cheerful	2010	62	0.978142736384495	1.46774193548387	0	0	24	0	241	255	0	0	0	0	0	0	1
37	cheerful	2011	53	0.975780896333182	1.77358490566038	0	0	25	5	240	226	0	0	0	0	0	0	1
37	cheerful	2012	46	0.977430555555556	1.04347826086957	0	0	26	5	231	202	0	0	0	0	0	0	1
37	cheerful	2013	72	0.980992	1.73611111111111	0	0	27	2	242	140	0	0	0	0	0	0	1
38	childlike	2013	32	0.966049382716049	1.125	0	0	1	0	242	140	0	0	0	0	0	0	1
39	circular	1994	6	0.833333333333333	1	0	0	1	0	135	89	0	0	1	0	0	0	0
39	circular	1995	6	0.833333333333333	1	0	0	2	1	141	98	0	0	0	1	0	0	0
39	circular	1996	6	0.833333333333333	1	0	0	3	1	127	106	0	0	0	1	0	0	0
39	circular	1998	6	0.833333333333333	1	0	0	4	0	141	156	0	0	0	1	0	0	0
39	circular	2002	6	0.833333333333333	1	0	0	5	0	150	276	0	0	0	0	1	0	0
39	circular	2003	29	0.962350780532599	1.13793103448276	0	0	6	1	164	322	0	0	0	0	1	0	0
39	circular	2005	27	0.960760998810939	1.07407407407407	0	0	7	0	175	561	0	0	0	0	0	1	0
39	circular	2006	81	0.982347848996951	2.01234567901235	0	0	8	2	179	772	0	0	0	0	0	1	0
39	circular	2007	63	0.979833353459727	1.44444444444444	0	0	9	13	188	633	0	0	0	0	0	1	0
39	circular	2008	69	0.981216276522374	2.27536231884058	0	0	10	5	177	429	0	0	0	0	0	1	0
39	circular	2009	56	0.975293962214295	1.55357142857143	0	0	11	12	219	415	0	0	0	0	0	1	0
39	circular	2010	27	0.958984375	1.18518518518519	0	0	12	6	241	255	0	0	0	0	0	0	1
39	circular	2011	21	0.948960302457467	1.0952380952381	0	0	13	2	240	226	0	0	0	0	0	0	1
39	circular	2012	12	0.916666666666667	1	0	0	14	2	231	202	0	0	0	0	0	0	1
39	circular	2013	34	0.969135802469136	1.05882352941176	0	0	15	1	242	140	0	0	0	0	0	0	1
40	clinical	1991	13	0.923076923076923	1	0	0	2	0	115	66	0	0	1	0	0	0	0
40	clinical	1992	4	0.75	1	0	0	3	2	117	69	0	0	1	0	0	0	0
40	clinical	1993	3	0.666666666666667	1	0	0	4	1	125	79	0	0	1	0	0	0	0
40	clinical	1994	7	0.857142857142857	1	0	0	5	1	135	89	0	0	1	0	0	0	0
40	clinical	1996	14	0.928571428571429	1	0	0	6	0	127	106	0	0	0	1	0	0	0
40	clinical	1997	11	0.909090909090909	1	0	0	7	1	137	119	0	0	0	1	0	0	0
40	clinical	1998	11	0.899653979238754	1.54545454545455	0	0	8	1	141	156	0	0	0	1	0	0	0
40	clinical	1999	17	0.938271604938272	1.05882352941176	0	0	9	2	138	194	0	0	0	1	0	0	0
40	clinical	2000	18	0.94	1.11111111111111	0	0	10	2	147	247	0	0	0	0	1	0	0
40	clinical	2001	35	0.968471148126115	1.17142857142857	0	0	11	2	145	250	0	0	0	0	1	0	0
40	clinical	2002	42	0.970706799247514	1.45238095238095	0	0	12	4	150	276	0	0	0	0	1	0	0
40	clinical	2003	40	0.971153846153846	1.3	0	0	13	6	164	322	0	0	0	0	1	0	0
40	clinical	2004	27	0.96	1.11111111111111	0	0	14	5	169	387	0	0	0	0	1	0	0
40	clinical	2005	45	0.971146822498174	1.64444444444444	0	0	15	3	175	561	0	0	0	0	0	1	0
40	clinical	2006	66	0.978885671915825	1.8030303030303	0	0	16	5	179	772	0	0	0	0	0	1	0
40	clinical	2007	96	0.984617036698972	2.01041666666667	0	0	17	8	188	633	0	0	0	0	0	1	0
40	clinical	2008	46	0.97318339100346	1.47826086956522	0	0	18	12	177	429	0	0	0	0	0	1	0
40	clinical	2009	48	0.975560594608214	1.3125	0	0	19	4	219	415	0	0	0	0	0	1	0
40	clinical	2010	28	0.963139120095125	1.03571428571429	0	0	20	5	241	255	0	0	0	0	0	0	1
40	clinical	2011	18	0.944444444444444	1	0	0	21	2	240	226	0	0	0	0	0	0	1
40	clinical	2012	32	0.944606413994169	3.0625	0	0	22	1	231	202	0	0	0	0	0	0	1
40	clinical	2013	12	0.916666666666667	1	0	0	23	8	242	140	0	0	0	0	0	0	1
41	cold	1993	23	0.954861111111111	1.04347826086957	0	0	1	0	125	79	0	0	1	0	0	0	0
41	cold	1994	20	0.95	1	0	0	2	2	135	89	0	0	1	0	0	0	0
41	cold	1995	22	0.954545454545455	1	0	0	3	1	141	98	0	0	0	1	0	0	0
41	cold	1998	11	0.909090909090909	1	0	0	4	0	141	156	0	0	0	1	0	0	0
41	cold	1999	8	0.875	1	0	0	5	1	138	194	0	0	0	1	0	0	0
41	cold	2000	30	0.962524654832347	1.3	0	0	6	1	147	247	0	0	0	0	1	0	0
41	cold	2001	16	0.9375	1	0	0	7	2	145	250	0	0	0	0	1	0	0
41	cold	2002	14	0.928571428571429	1	0	0	8	1	150	276	0	0	0	0	1	0	0
41	cold	2003	53	0.974722991689751	1.43396226415094	0	0	9	1	164	322	0	0	0	0	1	0	0
41	cold	2004	54	0.974583828775268	2.14814814814815	0	0	10	6	169	387	0	0	0	0	1	0	0
41	cold	2005	44	0.971383975026015	1.40909090909091	0	0	11	8	175	561	0	0	0	0	0	1	0
41	cold	2006	88	0.973816841826955	5.59090909090909	0	0	12	4	179	772	0	0	0	0	0	1	0
41	cold	2007	79	0.972417230331079	3.35443037974684	0	0	13	35	188	633	0	0	0	0	0	1	0
41	cold	2008	64	0.966855373300431	3.890625	0	0	14	20	177	429	0	0	0	0	0	1	0
41	cold	2009	61	0.967501566495622	3.98360655737705	0	0	15	19	219	415	0	0	0	0	0	1	0
41	cold	2010	66	0.97068951037205	2.86363636363636	0	0	16	17	241	255	0	0	0	0	0	0	1
41	cold	2011	67	0.971478929658709	2.35820895522388	0	0	17	13	240	226	0	0	0	0	0	0	1
41	cold	2012	62	0.971632373113855	2.17741935483871	0	0	18	10	231	202	0	0	0	0	0	0	1
41	cold	2013	92	0.97792666364871	2.55434782608696	0	0	19	10	242	140	0	0	0	0	0	0	1
42	comic	2009	13	0.923076923076923	1	0	0	1	0	219	415	0	0	0	0	0	1	0
42	comic	2010	54	0.980609418282548	1.05555555555556	0	0	2	1	241	255	0	0	0	0	0	0	1
42	comic	2011	26	0.957336108220604	1.19230769230769	0	0	3	2	240	226	0	0	0	0	0	0	1
42	comic	2013	14	0.928571428571429	1	0	0	4	0	242	140	0	0	0	0	0	0	1
43	complex	1989	26	0.959183673469388	1.07692307692308	0	0	6	0	94	40	0	1	0	0	0	0	0
43	complex	1990	22	0.954545454545455	1	0	0	7	2	103	51	0	0	1	0	0	0	0
43	complex	1992	18	0.944444444444444	1	0	0	8	0	117	69	0	0	1	0	0	0	0
43	complex	1993	39	0.97375	1.02564102564103	0	0	9	1	125	79	0	0	1	0	0	0	0
43	complex	1994	21	0.946938775510204	1.66666666666667	0	0	10	2	135	89	0	0	1	0	0	0	0
43	complex	1996	11	0.909090909090909	1	0	0	11	0	127	106	0	0	0	1	0	0	0
43	complex	1997	24	0.947265625	1.33333333333333	0	0	12	1	137	119	0	0	0	1	0	0	0
43	complex	1998	46	0.97412109375	1.39130434782609	0	0	13	3	141	156	0	0	0	1	0	0	0
43	complex	1999	33	0.965373961218837	1.15151515151515	0	0	14	5	138	194	0	0	0	1	0	0	0
43	complex	2000	53	0.971261974177426	1.84905660377358	0	0	15	3	147	247	0	0	0	0	1	0	0
43	complex	2001	46	0.972307692307692	1.41304347826087	0	0	16	10	145	250	0	0	0	0	1	0	0
43	complex	2002	54	0.975609756097561	1.51851851851852	0	0	17	8	150	276	0	0	0	0	1	0	0
43	complex	2003	59	0.977053802177148	1.91525423728814	0	0	18	9	164	322	0	0	0	0	1	0	0
43	complex	2004	58	0.977727928216632	1.36206896551724	0	0	19	13	169	387	0	0	0	0	1	0	0
43	complex	2005	61	0.978515625	1.57377049180328	0	0	20	7	175	561	0	0	0	0	0	1	0
43	complex	2006	98	0.984127968255937	2.59183673469388	0	0	21	8	179	772	0	0	0	0	0	1	0
43	complex	2007	101	0.983723230688198	2.76237623762376	0	0	22	18	188	633	0	0	0	0	0	1	0
43	complex	2008	86	0.983768061550009	1.69767441860465	0	0	23	18	177	429	0	0	0	0	0	1	0
43	complex	2009	95	0.983224271267103	2.15789473684211	0	0	24	9	219	415	0	0	0	0	0	1	0
43	complex	2010	91	0.983730655352401	1.98901098901099	0	0	25	14	241	255	0	0	0	0	0	0	1
43	complex	2011	94	0.984447086801427	1.54255319148936	0	0	26	14	240	226	0	0	0	0	0	0	1
43	complex	2012	74	0.981064825128091	1.81081081081081	0	0	27	10	231	202	0	0	0	0	0	0	1
43	complex	2013	95	0.986306159314725	1.37894736842105	0	0	28	9	242	140	0	0	0	0	0	0	1
44	concise	2009	10	0.9	1	0	0	1	0	219	415	0	0	0	0	0	1	0
44	concise	2011	14	0.928571428571429	1	0	0	2	0	240	226	0	0	0	0	0	0	1
45	confident	1989	80	0.972970414201183	4.0625	1	1	11	0	94	40	0	1	0	0	0	0	0
45	confident	1990	81	0.974576358805223	3.83950617283951	1	1	12	26	103	51	0	0	1	0	0	0	0
45	confident	1991	87	0.974753451676529	4.48275862068965	1	1	13	27	115	66	0	0	1	0	0	0	0
45	confident	1992	94	0.977487714391158	4.18085106382979	1	1	14	37	117	69	0	0	1	0	0	0	0
45	confident	1993	99	0.976542404115637	4.31313131313131	1	1	15	35	125	79	0	0	1	0	0	0	0
45	confident	1994	95	0.978231589066054	4.45263157894737	1	1	16	40	135	89	0	0	1	0	0	0	0
45	confident	1995	96	0.976444352551985	3.83333333333333	1	1	17	38	141	98	0	0	0	1	0	0	0
45	confident	1996	99	0.975832566978003	4.83838383838384	1	1	18	39	127	106	0	0	0	1	0	0	0
45	confident	1997	108	0.977621331156685	5.5	1	1	19	48	137	119	0	0	0	1	0	0	0
45	confident	1998	101	0.97293215177568	7.75247524752475	1	1	20	60	141	156	0	0	0	1	0	0	0
45	confident	1999	102	0.974144074997944	7.49019607843137	1	1	21	84	138	194	0	0	0	1	0	0	0
45	confident	2000	118	0.972515810164705	8.11864406779661	1	1	22	78	147	247	0	0	0	0	1	0	0
45	confident	2001	96	0.968558285442027	5.07291666666667	1	1	23	105	145	250	0	0	0	0	1	0	0
45	confident	2002	114	0.972670696190828	7.29824561403509	1	1	24	69	150	276	0	0	0	0	1	0	0
45	confident	2003	129	0.97757970278798	8.51162790697674	1	1	25	100	164	322	0	0	0	0	1	0	0
45	confident	2004	143	0.977498090803417	15.2167832167832	1	1	26	116	169	387	0	0	0	0	1	0	0
45	confident	2005	150	0.974731283498065	21.0533333333333	1	1	27	177	175	561	0	0	0	0	0	1	0
45	confident	2006	167	0.979027023639627	36.3712574850299	1	1	28	269	179	772	0	0	0	0	0	1	0
45	confident	2007	172	0.979823973260657	30.4941860465116	1	1	29	460	188	633	0	0	0	0	0	1	0
45	confident	2008	161	0.980619950412283	23.7515527950311	1	1	30	391	177	429	0	0	0	0	0	1	0
45	confident	2009	186	0.980960386629977	18.4301075268817	1	1	31	270	219	415	0	0	0	0	0	1	0
45	confident	2010	198	0.984068598705198	11.7979797979798	1	1	32	245	241	255	0	0	0	0	0	0	1
45	confident	2011	193	0.98332522807694	10.3886010362694	1	1	33	158	240	226	0	0	0	0	0	0	1
45	confident	2012	176	0.984411233677737	8.32386363636364	1	1	34	143	231	202	0	0	0	0	0	0	1
45	confident	2013	177	0.984954687448258	7.01129943502825	1	1	35	100	242	140	0	0	0	0	0	0	1
46	confrontational	1989	49	0.967565959135092	2.89795918367347	1	1	8	0	94	40	0	1	0	0	0	0	0
46	confrontational	1990	64	0.973121321865097	2.9375	1	1	9	11	103	51	0	0	1	0	0	0	0
46	confrontational	1991	72	0.972733564013841	3.54166666666667	1	1	10	13	115	66	0	0	1	0	0	0	0
46	confrontational	1992	72	0.970156106519743	3.66666666666667	1	1	11	20	117	69	0	0	1	0	0	0	0
46	confrontational	1993	76	0.972241461985188	3.60526315789474	1	1	12	23	125	79	0	0	1	0	0	0	0
46	confrontational	1994	79	0.974113653022646	4.07594936708861	1	1	13	24	135	89	0	0	1	0	0	0	0
46	confrontational	1995	80	0.96810335772557	4.225	1	1	14	26	141	98	0	0	0	1	0	0	0
46	confrontational	1996	87	0.971619897959184	3.86206896551724	1	1	15	33	127	106	0	0	0	1	0	0	0
46	confrontational	1997	92	0.973448951649709	4.19565217391304	1	1	16	29	137	119	0	0	0	1	0	0	0
46	confrontational	1998	91	0.970895004152994	5.95604395604396	1	1	17	35	141	156	0	0	0	1	0	0	0
46	confrontational	1999	97	0.971864343728687	6.54639175257732	1	1	18	47	138	194	0	0	0	1	0	0	0
46	confrontational	2000	92	0.969843826246489	7.51086956521739	1	1	19	59	147	247	0	0	0	0	1	0	0
46	confrontational	2001	74	0.955246075095084	5.05405405405405	1	1	20	66	145	250	0	0	0	0	1	0	0
46	confrontational	2002	90	0.966185240780559	6.97777777777778	1	1	21	51	150	276	0	0	0	0	1	0	0
46	confrontational	2003	106	0.972221904260434	7.88679245283019	1	1	22	80	164	322	0	0	0	0	1	0	0
46	confrontational	2004	117	0.973444764841557	12.3247863247863	1	1	23	102	169	387	0	0	0	0	1	0	0
46	confrontational	2005	120	0.970829285861557	25.7916666666667	1	1	24	120	175	561	0	0	0	0	0	1	0
46	confrontational	2006	141	0.975169803410606	31.9645390070922	1	1	25	269	179	772	0	0	0	0	0	1	0
46	confrontational	2007	148	0.977495282225141	25.4324324324324	1	1	26	350	188	633	0	0	0	0	0	1	0
46	confrontational	2008	136	0.977672686721748	21	1	1	27	265	177	429	0	0	0	0	0	1	0
46	confrontational	2009	163	0.976982871487584	16.5153374233129	1	1	28	187	219	415	0	0	0	0	0	1	0
46	confrontational	2010	139	0.980132334183674	8.05755395683453	1	1	29	193	241	255	0	0	0	0	0	0	1
46	confrontational	2011	149	0.979715792758576	6.43624161073826	1	1	30	74	240	226	0	0	0	0	0	0	1
46	confrontational	2012	124	0.980620259365529	6.95161290322581	1	1	31	62	231	202	0	0	0	0	0	0	1
46	confrontational	2013	140	0.983563558183284	4.35714285714286	1	1	32	56	242	140	0	0	0	0	0	0	1
47	cosmopolitan	2010	31	0.966023875114784	1.06451612903226	0	0	1	0	241	255	0	0	0	0	0	0	1
47	cosmopolitan	2011	48	0.976156276931916	1.22916666666667	0	0	2	2	240	226	0	0	0	0	0	0	1
47	cosmopolitan	2012	28	0.964285714285714	1	0	0	3	3	231	202	0	0	0	0	0	0	1
47	cosmopolitan	2013	13	0.923076923076923	1	0	0	4	1	242	140	0	0	0	0	0	0	1
48	crunchy	2001	31	0.967741935483871	1	0	0	1	0	145	250	0	0	0	0	1	0	0
48	crunchy	2003	6	0.833333333333333	1	0	0	2	0	164	322	0	0	0	0	1	0	0
48	crunchy	2004	25	0.953626634958383	1.16	0	0	3	1	169	387	0	0	0	0	1	0	0
48	crunchy	2005	13	0.9140625	1.23076923076923	0	0	4	4	175	561	0	0	0	0	0	1	0
48	crunchy	2006	9	0.888888888888889	1	0	0	5	2	179	772	0	0	0	0	0	1	0
48	crunchy	2007	37	0.9672	1.35135135135135	0	0	6	1	188	633	0	0	0	0	0	1	0
48	crunchy	2008	52	0.965020576131687	3.11538461538462	0	0	7	4	177	429	0	0	0	0	0	1	0
48	crunchy	2009	24	0.958333333333333	1	0	0	8	10	219	415	0	0	0	0	0	1	0
48	crunchy	2010	58	0.973394768133175	2	0	0	9	2	241	255	0	0	0	0	0	0	1
48	crunchy	2011	60	0.980642804967129	1.23333333333333	0	0	10	9	240	226	0	0	0	0	0	0	1
48	crunchy	2012	56	0.977790680795471	1.48214285714286	0	0	11	5	231	202	0	0	0	0	0	0	1
48	crunchy	2013	12	0.916666666666667	1	0	0	12	5	242	140	0	0	0	0	0	0	1
49	cynicalsarcastic	1989	39	0.967160818164759	1.87179487179487	0	0	7	0	94	40	0	1	0	0	0	0	0
49	cynicalsarcastic	1990	37	0.959435626102293	1.7027027027027	0	0	8	5	103	51	0	0	1	0	0	0	0
49	cynicalsarcastic	1991	49	0.971583022865074	2.38775510204082	0	0	9	6	115	66	0	0	1	0	0	0	0
49	cynicalsarcastic	1992	53	0.970586291228766	2.32075471698113	0	0	10	7	117	69	0	0	1	0	0	0	0
49	cynicalsarcastic	1993	41	0.966023875114784	1.60975609756098	0	0	11	9	125	79	0	0	1	0	0	0	0
49	cynicalsarcastic	1994	45	0.973333333333333	1.33333333333333	0	0	12	6	135	89	0	0	1	0	0	0	0
49	cynicalsarcastic	1995	54	0.971879286694102	2	0	0	13	4	141	98	0	0	0	1	0	0	0
49	cynicalsarcastic	1996	11	0.909090909090909	1	0	0	14	8	127	106	0	0	0	1	0	0	0
49	cynicalsarcastic	1997	44	0.973061224489796	1.59090909090909	0	0	15	1	137	119	0	0	0	1	0	0	0
49	cynicalsarcastic	1998	54	0.976529078506186	1.72222222222222	0	0	16	5	141	156	0	0	0	1	0	0	0
49	cynicalsarcastic	1999	59	0.975820001461027	1.98305084745763	0	0	17	6	138	194	0	0	0	1	0	0	0
49	cynicalsarcastic	2000	53	0.97735880818113	2.05660377358491	0	0	18	8	147	247	0	0	0	0	1	0	0
49	cynicalsarcastic	2002	54	0.971527777777778	2.22222222222222	0	0	19	0	150	276	0	0	0	0	1	0	0
49	cynicalsarcastic	2003	64	0.978574255186839	2.078125	0	0	20	8	164	322	0	0	0	0	1	0	0
49	cynicalsarcastic	2004	92	0.98290503325344	2.72826086956522	0	0	21	12	169	387	0	0	0	0	1	0	0
49	cynicalsarcastic	2005	79	0.970167449532074	4.22784810126582	0	0	22	16	175	561	0	0	0	0	0	1	0
49	cynicalsarcastic	2006	106	0.974167984984865	6.5	0	0	23	29	179	772	0	0	0	0	0	1	0
49	cynicalsarcastic	2007	102	0.981566849457327	5.50980392156863	0	0	24	49	188	633	0	0	0	0	0	1	0
49	cynicalsarcastic	2008	71	0.977103804484757	3.54929577464789	0	0	25	35	177	429	0	0	0	0	0	1	0
49	cynicalsarcastic	2009	96	0.983965227554971	2.4375	0	0	26	14	219	415	0	0	0	0	0	1	0
49	cynicalsarcastic	2010	49	0.976163956337714	1.36734693877551	0	0	27	14	241	255	0	0	0	0	0	0	1
49	cynicalsarcastic	2011	75	0.9825	1.6	0	0	28	4	240	226	0	0	0	0	0	0	1
49	cynicalsarcastic	2012	61	0.977700884275279	1.67213114754098	0	0	29	6	231	202	0	0	0	0	0	0	1
49	cynicalsarcastic	2013	87	0.984467455621302	1.79310344827586	0	0	30	6	242	140	0	0	0	0	0	0	1
50	dark	2009	66	0.979508506616257	1.74242424242424	0	0	1	0	219	415	0	0	0	0	0	1	0
50	dark	2010	130	0.987061970966186	2.32307692307692	0	0	2	7	241	255	0	0	0	0	0	0	1
50	dark	2011	96	0.98252738139495	1.94791666666667	0	0	3	20	240	226	0	0	0	0	0	0	1
50	dark	2012	112	0.985204214360042	2.21428571428571	0	0	4	11	231	202	0	0	0	0	0	0	1
50	dark	2013	115	0.985060911573199	2.4	0	0	5	17	242	140	0	0	0	0	0	0	1
51	declamatory	2009	5	0.8	1	0	0	1	0	219	415	0	0	0	0	0	1	0
51	declamatory	2010	16	0.9375	1	0	0	2	1	241	255	0	0	0	0	0	0	1
51	declamatory	2011	47	0.97318339100346	1.4468085106383	0	0	3	1	240	226	0	0	0	0	0	0	1
51	declamatory	2012	68	0.981282453809926	1.33823529411765	0	0	4	5	231	202	0	0	0	0	0	0	1
51	declamatory	2013	86	0.9844970703125	1.48837209302326	0	0	5	6	242	140	0	0	0	0	0	0	1
52	defiant	2009	55	0.974610332320361	1.83636363636364	0	0	1	0	219	415	0	0	0	0	0	1	0
52	defiant	2010	62	0.9784	1.61290322580645	0	0	2	6	241	255	0	0	0	0	0	0	1
52	defiant	2011	105	0.983402321240159	2.11428571428571	0	0	3	6	240	226	0	0	0	0	0	0	1
52	defiant	2012	76	0.980476121352881	2.18421052631579	0	0	4	14	231	202	0	0	0	0	0	0	1
52	defiant	2013	68	0.981119791666667	1.41176470588235	0	0	5	10	242	140	0	0	0	0	0	0	1
53	delicate	1998	14	0.928571428571429	1	0	0	1	0	141	156	0	0	0	1	0	0	0
53	delicate	1999	16	0.9375	1	0	0	2	1	138	194	0	0	0	1	0	0	0
53	delicate	2005	49	0.977407847800238	1.18367346938776	0	0	3	0	175	561	0	0	0	0	0	1	0
53	delicate	2006	10	0.9	1	0	0	4	4	179	772	0	0	0	0	0	1	0
53	delicate	2007	18	0.94	1.66666666666667	0	0	5	1	188	633	0	0	0	0	0	1	0
53	delicate	2009	15	0.933333333333333	1	0	0	6	0	219	415	0	0	0	0	0	1	0
53	delicate	2012	15	0.933333333333333	1	0	0	7	0	231	202	0	0	0	0	0	0	1
54	demonic	2010	29	0.961937716262976	1.17241379310345	0	0	1	0	241	255	0	0	0	0	0	0	1
54	demonic	2011	35	0.968471148126115	1.17142857142857	0	0	2	2	240	226	0	0	0	0	0	0	1
54	demonic	2012	10	0.9	1	0	0	3	2	231	202	0	0	0	0	0	0	1
54	demonic	2013	39	0.971480307831598	1.2051282051282	0	0	4	1	242	140	0	0	0	0	0	0	1
55	desperate	2010	17	0.941176470588235	1	0	0	1	0	241	255	0	0	0	0	0	0	1
55	desperate	2011	7	0.857142857142857	1	0	0	2	1	240	226	0	0	0	0	0	0	1
56	detached	1989	30	0.964187327823691	1.1	0	0	3	0	94	40	0	1	0	0	0	0	0
56	detached	1990	43	0.973251028806584	1.25581395348837	0	0	4	2	103	51	0	0	1	0	0	0	0
56	detached	1991	6	0.833333333333333	1	0	0	5	4	115	66	0	0	1	0	0	0	0
56	detached	1992	29	0.958448753462604	1.31034482758621	0	0	6	1	117	69	0	0	1	0	0	0	0
56	detached	1993	19	0.942148760330578	1.15789473684211	0	0	7	4	125	79	0	0	1	0	0	0	0
56	detached	1994	29	0.95619253650622	1.48275862068966	0	0	8	3	135	89	0	0	1	0	0	0	0
56	detached	1995	34	0.96814404432133	1.11764705882353	0	0	9	4	141	98	0	0	0	1	0	0	0
56	detached	1996	36	0.96551724137931	1.61111111111111	0	0	10	3	127	106	0	0	0	1	0	0	0
56	detached	1997	37	0.964044143823425	1.43243243243243	0	0	11	5	137	119	0	0	0	1	0	0	0
56	detached	1998	44	0.97265625	1.45454545454545	0	0	12	5	141	156	0	0	0	1	0	0	0
56	detached	1999	54	0.975	1.85185185185185	0	0	13	6	138	194	0	0	0	1	0	0	0
56	detached	2000	52	0.973936899862826	1.55769230769231	0	0	14	8	147	247	0	0	0	0	1	0	0
56	detached	2001	24	0.953333333333333	1.25	0	0	15	6	145	250	0	0	0	0	1	0	0
56	detached	2002	25	0.9375	2.24	0	0	16	3	150	276	0	0	0	0	1	0	0
56	detached	2003	79	0.976883834626422	2.45569620253165	0	0	17	6	164	322	0	0	0	0	1	0	0
56	detached	2004	75	0.976113288495347	3.32	0	0	18	18	169	387	0	0	0	0	1	0	0
56	detached	2005	72	0.974173179442058	1.93055555555556	0	0	19	23	175	561	0	0	0	0	0	1	0
56	detached	2006	111	0.983365221088435	3.02702702702703	0	0	20	13	179	772	0	0	0	0	0	1	0
56	detached	2007	121	0.986063519505476	3.31404958677686	0	0	21	25	188	633	0	0	0	0	0	1	0
56	detached	2008	107	0.98287476665855	3.11214953271028	0	0	22	24	177	429	0	0	0	0	0	1	0
56	detached	2009	95	0.984089414858646	2.05263157894737	0	0	23	22	219	415	0	0	0	0	0	1	0
56	detached	2010	88	0.984099815323634	1.69318181818182	0	0	24	12	241	255	0	0	0	0	0	0	1
56	detached	2011	98	0.987128027681661	1.73469387755102	0	0	25	8	240	226	0	0	0	0	0	0	1
56	detached	2012	104	0.981019887127116	2.34615384615385	0	0	26	9	231	202	0	0	0	0	0	0	1
56	detached	2013	91	0.984681395611427	1.79120879120879	0	0	27	17	242	140	0	0	0	0	0	0	1
57	devotional	2010	25	0.958579881656805	1.04	0	0	1	0	241	255	0	0	0	0	0	0	1
57	devotional	2011	39	0.974358974358974	1	0	0	2	2	240	226	0	0	0	0	0	0	1
57	devotional	2012	13	0.923076923076923	1	0	0	3	1	231	202	0	0	0	0	0	0	1
58	difficult	1991	21	0.952380952380952	1	0	0	2	0	115	66	0	0	1	0	0	0	0
58	difficult	1994	20	0.95	1	0	0	3	0	135	89	0	0	1	0	0	0	0
58	difficult	1998	22	0.951388888888889	1.09090909090909	0	0	4	0	141	156	0	0	0	1	0	0	0
58	difficult	1999	28	0.964285714285714	1	0	0	5	2	138	194	0	0	0	1	0	0	0
58	difficult	2000	17	0.941176470588235	1	0	0	6	1	147	247	0	0	0	0	1	0	0
58	difficult	2001	14	0.928571428571429	1	0	0	7	2	145	250	0	0	0	0	1	0	0
58	difficult	2003	6	0.833333333333333	1	0	0	8	0	164	322	0	0	0	0	1	0	0
58	difficult	2004	35	0.966047985513807	1.34285714285714	0	0	9	1	169	387	0	0	0	0	1	0	0
58	difficult	2005	23	0.9519890260631	1.17391304347826	0	0	10	4	175	561	0	0	0	0	0	1	0
58	difficult	2006	13	0.923076923076923	1	0	0	11	2	179	772	0	0	0	0	0	1	0
58	difficult	2007	97	0.984393579072533	2.39175257731959	0	0	12	1	188	633	0	0	0	0	0	1	0
58	difficult	2008	55	0.976508916323731	1.96363636363636	0	0	13	14	177	429	0	0	0	0	0	1	0
58	difficult	2009	41	0.971301020408163	1.36585365853659	0	0	14	6	219	415	0	0	0	0	0	1	0
58	difficult	2010	16	0.9375	1	0	0	15	4	241	255	0	0	0	0	0	0	1
58	difficult	2011	28	0.958477508650519	1.21428571428571	0	0	16	1	240	226	0	0	0	0	0	0	1
58	difficult	2012	11	0.909090909090909	1	0	0	17	3	231	202	0	0	0	0	0	0	1
59	dignifiednoble	2009	12	0.916666666666667	1	0	0	1	0	219	415	0	0	0	0	0	1	0
59	dignifiednoble	2010	27	0.960760998810939	1.07407407407407	0	0	2	1	241	255	0	0	0	0	0	0	1
59	dignifiednoble	2011	14	0.928571428571429	1	0	0	3	2	240	226	0	0	0	0	0	0	1
59	dignifiednoble	2013	14	0.928571428571429	1	0	0	4	0	242	140	0	0	0	0	0	0	1
60	dramatic	1989	27	0.95679012345679	1.33333333333333	0	0	4	0	94	40	0	1	0	0	0	0	0
60	dramatic	1990	42	0.971025447215923	1.5	0	0	5	3	103	51	0	0	1	0	0	0	0
60	dramatic	1991	26	0.957777777777778	1.15384615384615	0	0	6	3	115	66	0	0	1	0	0	0	0
60	dramatic	1992	14	0.928571428571429	1	0	0	7	2	117	69	0	0	1	0	0	0	0
60	dramatic	1993	31	0.96375	1.29032258064516	0	0	8	1	125	79	0	0	1	0	0	0	0
60	dramatic	1994	17	0.933837429111531	1.35294117647059	0	0	9	2	135	89	0	0	1	0	0	0	0
60	dramatic	1995	42	0.970414201183432	1.54761904761905	0	0	10	2	141	98	0	0	0	1	0	0	0
60	dramatic	1996	30	0.966666666666667	1	0	0	11	6	127	106	0	0	0	1	0	0	0
60	dramatic	1997	27	0.959417273673257	1.14814814814815	0	0	12	1	137	119	0	0	0	1	0	0	0
60	dramatic	1998	51	0.972137304568085	2.09803921568627	0	0	13	2	141	156	0	0	0	1	0	0	0
60	dramatic	1999	64	0.975778546712803	2.390625	0	0	14	7	138	194	0	0	0	1	0	0	0
60	dramatic	2000	57	0.97460757156048	2	0	0	15	9	147	247	0	0	0	0	1	0	0
60	dramatic	2001	34	0.9675	1.17647058823529	0	0	16	6	145	250	0	0	0	0	1	0	0
60	dramatic	2002	44	0.971318698926454	1.79545454545455	0	0	17	3	150	276	0	0	0	0	1	0	0
60	dramatic	2003	87	0.980804577051174	3.09195402298851	0	0	18	6	164	322	0	0	0	0	1	0	0
60	dramatic	2004	92	0.978927203065134	3.78260869565217	0	0	19	17	169	387	0	0	0	0	1	0	0
60	dramatic	2005	108	0.979406896164745	6.05555555555556	0	0	20	23	175	561	0	0	0	0	0	1	0
60	dramatic	2006	142	0.980810420390587	12.4859154929577	0	0	21	47	179	772	0	0	0	0	0	1	0
60	dramatic	2007	149	0.980987897218694	13.8724832214765	0	0	22	126	188	633	0	0	0	0	0	1	0
60	dramatic	2008	148	0.980039851141722	13	0	0	23	143	177	429	0	0	0	0	0	1	0
60	dramatic	2009	160	0.981971529352482	7.875	0	0	24	133	219	415	0	0	0	0	0	1	0
60	dramatic	2010	157	0.982461621173923	4.72611464968153	0	0	25	87	241	255	0	0	0	0	0	0	1
60	dramatic	2011	143	0.984592854437571	3.11188811188811	0	0	26	51	240	226	0	0	0	0	0	0	1
60	dramatic	2012	130	0.984742854808622	4.16923076923077	0	0	27	29	231	202	0	0	0	0	0	0	1
60	dramatic	2013	143	0.985935382080796	3.34965034965035	0	0	28	37	242	140	0	0	0	0	0	0	1
61	dreamy	1992	10	0.9	1	0	0	1	0	117	69	0	0	1	0	0	0	0
61	dreamy	1995	20	0.946280991735537	1.1	0	0	2	0	141	98	0	0	0	1	0	0	0
61	dreamy	1996	21	0.949598246895544	1.76190476190476	0	0	3	2	127	106	0	0	0	1	0	0	0
61	dreamy	1998	11	0.909090909090909	1	0	0	4	0	141	156	0	0	0	1	0	0	0
61	dreamy	1999	18	0.944444444444444	1	0	0	5	1	138	194	0	0	0	1	0	0	0
61	dreamy	2000	23	0.956521739130435	1	0	0	6	2	147	247	0	0	0	0	1	0	0
61	dreamy	2001	3	0.666666666666667	1	0	0	7	2	145	250	0	0	0	0	1	0	0
61	dreamy	2002	26	0.959183673469388	1.07692307692308	0	0	8	1	150	276	0	0	0	0	1	0	0
61	dreamy	2003	2	0.444444444444444	1.5	0	0	9	3	164	322	0	0	0	0	1	0	0
61	dreamy	2004	12	0.916666666666667	1	0	0	10	2	169	387	0	0	0	0	1	0	0
61	dreamy	2005	42	0.969261706406205	1.4047619047619	0	0	11	1	175	561	0	0	0	0	0	1	0
61	dreamy	2006	98	0.983775470972703	2.60204081632653	0	0	12	5	179	772	0	0	0	0	0	1	0
61	dreamy	2007	102	0.98339275661475	2.86274509803922	0	0	13	18	188	633	0	0	0	0	0	1	0
61	dreamy	2008	74	0.980404226941623	2.31081081081081	0	0	14	18	177	429	0	0	0	0	0	1	0
61	dreamy	2009	65	0.978531516517988	1.55384615384615	0	0	15	11	219	415	0	0	0	0	0	1	0
61	dreamy	2010	54	0.978837157496102	1.24074074074074	0	0	16	7	241	255	0	0	0	0	0	0	1
61	dreamy	2011	103	0.985342176086121	1.98058252427184	0	0	17	3	240	226	0	0	0	0	0	0	1
61	dreamy	2012	106	0.987345041322314	1.66037735849057	0	0	18	13	231	202	0	0	0	0	0	0	1
61	dreamy	2013	107	0.986356322599132	1.99065420560748	0	0	19	10	242	140	0	0	0	0	0	0	1
62	driving	1994	14	0.928571428571429	1	0	0	3	0	135	89	0	0	1	0	0	0	0
62	driving	2008	15	0.933333333333333	1	0	0	4	0	177	429	0	0	0	0	0	1	0
62	driving	2009	64	0.977223761157279	1.78125	0	0	5	1	219	415	0	0	0	0	0	1	0
62	driving	2010	87	0.98238818071258	1.71264367816092	0	0	6	7	241	255	0	0	0	0	0	0	1
62	driving	2011	75	0.983127533226506	1.37333333333333	0	0	7	9	240	226	0	0	0	0	0	0	1
62	driving	2012	42	0.974480151228733	1.0952380952381	0	0	8	5	231	202	0	0	0	0	0	0	1
62	driving	2013	39	0.971851851851852	1.15384615384615	0	0	9	3	242	140	0	0	0	0	0	0	1
63	druggy	1989	10	0.9	1	0	0	1	0	94	40	0	1	0	0	0	0	0
63	druggy	1990	20	0.95	1	0	0	2	1	103	51	0	0	1	0	0	0	0
63	druggy	1991	36	0.96797520661157	1.22222222222222	0	0	3	1	115	66	0	0	1	0	0	0	0
63	druggy	1992	43	0.973858086756679	1.37209302325581	0	0	4	3	117	69	0	0	1	0	0	0	0
63	druggy	1993	67	0.976290692098673	2.04477611940298	0	0	5	4	125	79	0	0	1	0	0	0	0
63	druggy	1994	38	0.96689213243147	1.39473684210526	0	0	6	11	135	89	0	0	1	0	0	0	0
63	druggy	1995	51	0.973748538633224	1.90196078431373	0	0	7	5	141	98	0	0	0	1	0	0	0
63	druggy	1996	45	0.969120674443682	2.24444444444444	0	0	8	8	127	106	0	0	0	1	0	0	0
63	druggy	1997	28	0.960207612456747	1.21428571428571	0	0	9	9	137	119	0	0	0	1	0	0	0
63	druggy	1998	48	0.971523668639053	2.16666666666667	0	0	10	4	141	156	0	0	0	1	0	0	0
63	druggy	1999	48	0.968421052631579	1.97916666666667	0	0	11	11	138	194	0	0	0	1	0	0	0
63	druggy	2000	67	0.974750104123282	2.92537313432836	0	0	12	10	147	247	0	0	0	0	1	0	0
63	druggy	2001	52	0.97625	1.53846153846154	0	0	13	20	145	250	0	0	0	0	1	0	0
63	druggy	2002	48	0.967085798816568	2.16666666666667	0	0	14	9	150	276	0	0	0	0	1	0	0
63	druggy	2003	99	0.980677430837616	3.34343434343434	0	0	15	16	164	322	0	0	0	0	1	0	0
63	druggy	2004	113	0.979127437415256	4.75221238938053	0	0	16	32	169	387	0	0	0	0	1	0	0
63	druggy	2005	109	0.975009171106647	4.90825688073395	0	0	17	44	175	561	0	0	0	0	0	1	0
63	druggy	2006	135	0.981396226151471	7.41481481481481	0	0	18	46	179	772	0	0	0	0	0	1	0
63	druggy	2007	121	0.979784946236559	7.68595041322314	0	0	19	72	188	633	0	0	0	0	0	1	0
63	druggy	2008	111	0.981793948257576	5.5945945945946	0	0	20	70	177	429	0	0	0	0	0	1	0
63	druggy	2009	144	0.983071894062074	4.5625	0	0	21	39	219	415	0	0	0	0	0	1	0
63	druggy	2010	145	0.984670729611851	3.60689655172414	0	0	22	43	241	255	0	0	0	0	0	0	1
63	druggy	2011	128	0.98395318723467	3.859375	0	0	23	34	240	226	0	0	0	0	0	0	1
63	druggy	2012	133	0.984205352108604	3.95488721804511	0	0	24	36	231	202	0	0	0	0	0	0	1
63	druggy	2013	141	0.988904445961064	2.67375886524823	0	0	25	37	242	140	0	0	0	0	0	0	1
64	earnest	1989	11	0.909090909090909	1	0	0	4	0	94	40	0	1	0	0	0	0	0
64	earnest	1990	30	0.962524654832347	1.3	0	0	5	1	103	51	0	0	1	0	0	0	0
64	earnest	1991	24	0.951171875	1.33333333333333	0	0	6	4	115	66	0	0	1	0	0	0	0
64	earnest	1992	19	0.947368421052632	1	0	0	7	4	117	69	0	0	1	0	0	0	0
64	earnest	1993	2	0.5	1	0	0	8	2	125	79	0	0	1	0	0	0	0
64	earnest	1994	20	0.95	1	0	0	9	1	135	89	0	0	1	0	0	0	0
64	earnest	1995	42	0.97189349112426	1.23809523809524	0	0	10	1	141	98	0	0	0	1	0	0	0
64	earnest	1996	5	0.8	1	0	0	11	3	127	106	0	0	0	1	0	0	0
64	earnest	1997	22	0.954545454545455	1	0	0	12	2	137	119	0	0	0	1	0	0	0
64	earnest	1998	36	0.969660916121356	1.13888888888889	0	0	13	2	141	156	0	0	0	1	0	0	0
64	earnest	1999	21	0.947916666666667	1.14285714285714	0	0	14	2	138	194	0	0	0	1	0	0	0
64	earnest	2000	21	0.948960302457467	1.0952380952381	0	0	15	3	147	247	0	0	0	0	1	0	0
64	earnest	2001	41	0.97016930932545	1.48780487804878	0	0	16	2	145	250	0	0	0	0	1	0	0
64	earnest	2002	65	0.976343478567898	1.83076923076923	0	0	17	6	150	276	0	0	0	0	1	0	0
64	earnest	2003	77	0.978382171138361	2.24675324675325	0	0	18	11	164	322	0	0	0	0	1	0	0
64	earnest	2004	110	0.983039408954482	3.73636363636364	0	0	19	17	169	387	0	0	0	0	1	0	0
64	earnest	2005	104	0.982589722173662	3.77884615384615	0	0	20	27	175	561	0	0	0	0	0	1	0
64	earnest	2006	133	0.982572057837786	5.32330827067669	0	0	21	29	179	772	0	0	0	0	0	1	0
64	earnest	2007	120	0.982960898018813	4.31666666666667	0	0	22	51	188	633	0	0	0	0	0	1	0
64	earnest	2008	93	0.979760499241019	3.31182795698925	0	0	23	32	177	429	0	0	0	0	0	1	0
64	earnest	2009	107	0.984036168929298	3.74766355140187	0	0	24	20	219	415	0	0	0	0	0	1	0
64	earnest	2010	111	0.981019800964399	3.08108108108108	0	0	25	28	241	255	0	0	0	0	0	0	1
64	earnest	2011	93	0.982063144225306	2.38709677419355	0	0	26	23	240	226	0	0	0	0	0	0	1
64	earnest	2012	106	0.981863905325444	2.45283018867925	0	0	27	14	231	202	0	0	0	0	0	0	1
64	earnest	2013	109	0.986707957127632	2.04587155963303	0	0	28	16	242	140	0	0	0	0	0	0	1
65	earthy	1989	41	0.970452118191527	1.29268292682927	0	0	7	0	94	40	0	1	0	0	0	0	0
65	earthy	1990	48	0.975147928994083	1.35416666666667	0	0	8	4	103	51	0	0	1	0	0	0	0
65	earthy	1991	24	0.958333333333333	1	0	0	9	5	115	66	0	0	1	0	0	0	0
65	earthy	1992	28	0.963139120095125	1.03571428571429	0	0	10	2	117	69	0	0	1	0	0	0	0
65	earthy	1993	29	0.961632653061224	1.20689655172414	0	0	11	2	125	79	0	0	1	0	0	0	0
65	earthy	1994	30	0.959710276143051	1.56666666666667	0	0	12	3	135	89	0	0	1	0	0	0	0
65	earthy	1995	37	0.967863894139887	1.24324324324324	0	0	13	5	141	98	0	0	0	1	0	0	0
65	earthy	1996	16	0.9375	1	0	0	14	4	127	106	0	0	0	1	0	0	0
65	earthy	1997	36	0.965925925925926	1.25	0	0	15	2	137	119	0	0	0	1	0	0	0
65	earthy	1998	26	0.959183673469388	1.07692307692308	0	0	16	4	141	156	0	0	0	1	0	0	0
65	earthy	2000	51	0.975164236500561	1.54901960784314	0	0	17	0	147	247	0	0	0	0	1	0	0
65	earthy	2001	18	0.944444444444444	1	0	0	18	6	145	250	0	0	0	0	1	0	0
65	earthy	2002	36	0.965468138127447	1.47222222222222	0	0	19	1	150	276	0	0	0	0	1	0	0
65	earthy	2003	58	0.977315689981096	1.58620689655172	0	0	20	5	164	322	0	0	0	0	1	0	0
65	earthy	2004	74	0.9808349609375	1.72972972972973	0	0	21	7	169	387	0	0	0	0	1	0	0
65	earthy	2005	61	0.97608024691358	2.36065573770492	0	0	22	8	175	561	0	0	0	0	0	1	0
65	earthy	2006	103	0.984392003697023	2.51456310679612	0	0	23	10	179	772	0	0	0	0	0	1	0
65	earthy	2007	78	0.978154537642937	3.15384615384615	0	0	24	16	188	633	0	0	0	0	0	1	0
65	earthy	2008	68	0.976623096811261	3.47058823529412	0	0	25	16	177	429	0	0	0	0	0	1	0
65	earthy	2009	60	0.979375	1.33333333333333	0	0	26	17	219	415	0	0	0	0	0	1	0
65	earthy	2010	82	0.980541232263164	1.98780487804878	0	0	27	4	241	255	0	0	0	0	0	0	1
65	earthy	2011	83	0.984308012486993	1.86746987951807	0	0	28	10	240	226	0	0	0	0	0	0	1
65	earthy	2012	89	0.983553334187706	1.71910112359551	0	0	29	9	231	202	0	0	0	0	0	0	1
65	earthy	2013	64	0.982534850184265	1.234375	0	0	30	9	242	140	0	0	0	0	0	0	1
66	ebullient	2009	10	0.9	1	0	0	2	0	219	415	0	0	0	0	0	1	0
66	ebullient	2010	36	0.970914127423823	1.05555555555556	0	0	3	1	241	255	0	0	0	0	0	0	1
66	ebullient	2011	44	0.974724101103596	1.20454545454545	0	0	4	2	240	226	0	0	0	0	0	0	1
66	ebullient	2012	39	0.973230220107079	1.05128205128205	0	0	5	3	231	202	0	0	0	0	0	0	1
67	eccentric	1997	21	0.952380952380952	1	0	0	1	0	137	119	0	0	0	1	0	0	0
67	eccentric	2000	11	0.909090909090909	1	0	0	2	0	147	247	0	0	0	0	1	0	0
67	eccentric	2002	16	0.9375	1	0	0	3	0	150	276	0	0	0	0	1	0	0
67	eccentric	2003	12	0.916666666666667	1	0	0	4	1	164	322	0	0	0	0	1	0	0
67	eccentric	2004	37	0.967097042898792	1.32432432432432	0	0	5	1	169	387	0	0	0	0	1	0	0
67	eccentric	2005	48	0.975102040816327	1.45833333333333	0	0	6	5	175	561	0	0	0	0	0	1	0
67	eccentric	2006	70	0.981709963419927	1.81428571428571	0	0	7	5	179	772	0	0	0	0	0	1	0
67	eccentric	2007	62	0.97891680343391	1.43548387096774	0	0	8	10	188	633	0	0	0	0	0	1	0
67	eccentric	2008	64	0.979926776922106	1.390625	0	0	9	6	177	429	0	0	0	0	0	1	0
67	eccentric	2009	92	0.98540805785124	1.91304347826087	0	0	10	5	219	415	0	0	0	0	0	1	0
67	eccentric	2010	76	0.9846	1.31578947368421	0	0	11	10	241	255	0	0	0	0	0	0	1
67	eccentric	2011	78	0.984852607709751	1.34615384615385	0	0	12	5	240	226	0	0	0	0	0	0	1
67	eccentric	2012	29	0.961937716262976	1.17241379310345	0	0	13	6	231	202	0	0	0	0	0	0	1
67	eccentric	2013	107	0.986985061113626	1.75700934579439	0	0	14	2	242	140	0	0	0	0	0	0	1
68	ecstatic	2011	12	0.916666666666667	1	0	0	1	0	240	226	0	0	0	0	0	0	1
68	ecstatic	2012	11	0.909090909090909	1	0	0	2	1	231	202	0	0	0	0	0	0	1
68	ecstatic	2013	19	0.947368421052632	1	0	0	3	1	242	140	0	0	0	0	0	0	1
69	eerie	1990	11	0.909090909090909	1	0	0	2	0	103	51	0	0	1	0	0	0	0
69	eerie	1993	50	0.975644444444444	1.5	0	0	3	0	125	79	0	0	1	0	0	0	0
69	eerie	1994	38	0.969618055555556	1.26315789473684	0	0	4	4	135	89	0	0	1	0	0	0	0
69	eerie	1995	37	0.965482489292013	1.7027027027027	0	0	5	4	141	98	0	0	0	1	0	0	0
69	eerie	1996	38	0.965663580246914	1.89473684210526	0	0	6	5	127	106	0	0	0	1	0	0	0
69	eerie	1997	30	0.957274202271498	1.43333333333333	0	0	7	5	137	119	0	0	0	1	0	0	0
69	eerie	1998	18	0.931952662721893	1.44444444444444	0	0	8	4	141	156	0	0	0	1	0	0	0
69	eerie	1999	55	0.974610332320361	1.83636363636364	0	0	9	3	138	194	0	0	0	1	0	0	0
69	eerie	2000	66	0.976086850212724	2.16666666666667	0	0	10	8	147	247	0	0	0	0	1	0	0
69	eerie	2001	39	0.9696	1.28205128205128	0	0	11	8	145	250	0	0	0	0	1	0	0
69	eerie	2002	30	0.945821854912764	2.2	0	0	12	5	150	276	0	0	0	0	1	0	0
69	eerie	2003	69	0.97658801623882	2.6231884057971	0	0	13	6	164	322	0	0	0	0	1	0	0
69	eerie	2004	73	0.973378253402035	2.38356164383562	0	0	14	15	169	387	0	0	0	0	1	0	0
69	eerie	2005	65	0.960926519368078	3.55384615384615	0	0	15	15	175	561	0	0	0	0	0	1	0
69	eerie	2006	95	0.977340174035511	2.96842105263158	0	0	16	22	179	772	0	0	0	0	0	1	0
69	eerie	2007	81	0.979512195121951	2.53086419753086	0	0	17	22	188	633	0	0	0	0	0	1	0
69	eerie	2008	89	0.982795804332909	2.26966292134831	0	0	18	15	177	429	0	0	0	0	0	1	0
69	eerie	2009	97	0.983127167330883	2.8659793814433	0	0	19	13	219	415	0	0	0	0	0	1	0
69	eerie	2010	76	0.978974576598125	2.11842105263158	0	0	20	18	241	255	0	0	0	0	0	0	1
69	eerie	2011	92	0.985112960760999	1.57608695652174	0	0	21	10	240	226	0	0	0	0	0	0	1
69	eerie	2012	61	0.965856481481482	2.36065573770492	0	0	22	10	231	202	0	0	0	0	0	0	1
69	eerie	2013	100	0.986286378714818	1.71	0	0	23	11	242	140	0	0	0	0	0	0	1
70	effervescent	1992	23	0.956521739130435	1	0	0	1	0	117	69	0	0	1	0	0	0	0
70	effervescent	1995	11	0.909090909090909	1	0	0	2	0	141	98	0	0	0	1	0	0	0
70	effervescent	2002	10	0.9	1	0	0	3	0	150	276	0	0	0	0	1	0	0
70	effervescent	2004	18	0.944444444444444	1	0	0	4	0	169	387	0	0	0	0	1	0	0
70	effervescent	2006	52	0.970734931794964	2.48076923076923	0	0	5	0	179	772	0	0	0	0	0	1	0
70	effervescent	2007	26	0.957777777777778	1.15384615384615	0	0	6	8	188	633	0	0	0	0	0	1	0
70	effervescent	2008	15	0.933333333333333	1	0	0	7	2	177	429	0	0	0	0	0	1	0
70	effervescent	2009	21	0.946745562130177	1.23809523809524	0	0	8	1	219	415	0	0	0	0	0	1	0
70	effervescent	2010	55	0.978806228373702	1.23636363636364	0	0	9	2	241	255	0	0	0	0	0	0	1
70	effervescent	2011	23	0.956521739130435	1	0	0	10	5	240	226	0	0	0	0	0	0	1
70	effervescent	2012	22	0.949245541838134	1.22727272727273	0	0	11	2	231	202	0	0	0	0	0	0	1
70	effervescent	2013	48	0.973882390642525	1.64583333333333	0	0	12	2	242	140	0	0	0	0	0	0	1
71	elaborate	1989	17	0.941176470588235	1	0	0	1	0	94	40	0	1	0	0	0	0	0
71	elaborate	1994	6	0.833333333333333	1	0	0	2	0	135	89	0	0	1	0	0	0	0
71	elaborate	1995	6	0.833333333333333	1	0	0	3	1	141	98	0	0	0	1	0	0	0
71	elaborate	1996	6	0.833333333333333	1	0	0	4	1	127	106	0	0	0	1	0	0	0
71	elaborate	1997	12	0.916666666666667	1	0	0	5	1	137	119	0	0	0	1	0	0	0
71	elaborate	1998	15	0.925925925925926	1.2	0	0	6	1	141	156	0	0	0	1	0	0	0
71	elaborate	2000	47	0.973985431841831	1.31914893617021	0	0	7	0	147	247	0	0	0	0	1	0	0
71	elaborate	2001	7	0.840236686390533	1.85714285714286	0	0	8	3	145	250	0	0	0	0	1	0	0
71	elaborate	2002	28	0.9575	1.42857142857143	0	0	9	3	150	276	0	0	0	0	1	0	0
71	elaborate	2003	43	0.972576530612245	1.30232558139535	0	0	10	4	164	322	0	0	0	0	1	0	0
71	elaborate	2004	48	0.968271683673469	2.33333333333333	0	0	11	6	169	387	0	0	0	0	1	0	0
71	elaborate	2005	60	0.976012120191903	1.81666666666667	0	0	12	10	175	561	0	0	0	0	0	1	0
71	elaborate	2006	82	0.98050612244898	2.13414634146341	0	0	13	9	179	772	0	0	0	0	0	1	0
71	elaborate	2007	78	0.980814609623474	2.19230769230769	0	0	14	12	188	633	0	0	0	0	0	1	0
71	elaborate	2008	53	0.969742503927327	2.28301886792453	0	0	15	12	177	429	0	0	0	0	0	1	0
71	elaborate	2009	83	0.979930795847751	2.04819277108434	0	0	16	10	219	415	0	0	0	0	0	1	0
71	elaborate	2010	86	0.982737542178102	1.66279069767442	0	0	17	13	241	255	0	0	0	0	0	0	1
71	elaborate	2011	39	0.972107438016529	1.12820512820513	0	0	18	11	240	226	0	0	0	0	0	0	1
71	elaborate	2012	89	0.983898891966759	1.70786516853933	0	0	19	3	231	202	0	0	0	0	0	0	1
71	elaborate	2013	57	0.975818794000612	1.73684210526316	0	0	20	10	242	140	0	0	0	0	0	0	1
72	elegant	1991	11	0.909090909090909	1	0	0	3	0	115	66	0	0	1	0	0	0	0
72	elegant	1993	14	0.928571428571429	1	0	0	4	0	125	79	0	0	1	0	0	0	0
72	elegant	1995	18	0.944444444444444	1	0	0	5	0	141	98	0	0	0	1	0	0	0
72	elegant	1997	27	0.956734693877551	1.2962962962963	0	0	6	0	137	119	0	0	0	1	0	0	0
72	elegant	2000	30	0.956994114984156	1.56666666666667	0	0	7	0	147	247	0	0	0	0	1	0	0
72	elegant	2001	35	0.964938271604938	1.28571428571429	0	0	8	6	145	250	0	0	0	0	1	0	0
72	elegant	2002	6	0.833333333333333	1	0	0	9	5	150	276	0	0	0	0	1	0	0
72	elegant	2003	13	0.918367346938776	1.07692307692308	0	0	10	1	164	322	0	0	0	0	1	0	0
72	elegant	2004	17	0.941176470588235	1	0	0	11	2	169	387	0	0	0	0	1	0	0
72	elegant	2005	64	0.979378270236996	1.78125	0	0	12	2	175	561	0	0	0	0	0	1	0
72	elegant	2006	75	0.982644628099174	1.46666666666667	0	0	13	8	179	772	0	0	0	0	0	1	0
72	elegant	2007	36	0.962962962962963	1.75	0	0	14	7	188	633	0	0	0	0	0	1	0
72	elegant	2008	39	0.970428987921699	1.25641025641026	0	0	15	4	177	429	0	0	0	0	0	1	0
72	elegant	2009	72	0.98249433106576	1.45833333333333	0	0	16	3	219	415	0	0	0	0	0	1	0
72	elegant	2010	78	0.981294203185934	1.57692307692308	0	0	17	6	241	255	0	0	0	0	0	0	1
72	elegant	2012	19	0.947368421052632	1	0	0	18	0	231	202	0	0	0	0	0	0	1
73	elegiac	2010	16	0.9375	1	0	0	1	0	241	255	0	0	0	0	0	0	1
73	elegiac	2011	18	0.944444444444444	1	0	0	2	1	240	226	0	0	0	0	0	0	1
74	energetic	1989	61	0.972734693877551	2.86885245901639	1	0	9	0	94	40	0	1	0	0	0	0	0
74	energetic	1990	72	0.973383405060168	2.65277777777778	1	0	10	14	103	51	0	0	1	0	0	0	0
74	energetic	1991	55	0.965271834602045	2.70909090909091	1	0	11	17	115	66	0	0	1	0	0	0	0
74	energetic	1992	51	0.96441499897548	2.37254901960784	1	0	12	12	117	69	0	0	1	0	0	0	0
74	energetic	1993	69	0.973071820430994	2.42028985507246	1	0	13	10	125	79	0	0	1	0	0	0	0
74	energetic	1994	57	0.97216	2.19298245614035	1	0	14	14	135	89	0	0	1	0	0	0	0
74	energetic	1995	62	0.971944294213088	2.7741935483871	1	0	15	11	141	98	0	0	0	1	0	0	0
74	energetic	1996	59	0.965884068746604	3.16949152542373	1	0	16	16	127	106	0	0	0	1	0	0	0
74	energetic	1997	69	0.971103421760861	3.69565217391304	1	0	17	16	137	119	0	0	0	1	0	0	0
74	energetic	1998	72	0.966556927297668	3.75	1	0	18	25	141	156	0	0	0	1	0	0	0
74	energetic	1999	72	0.972781945563891	3.52777777777778	1	0	19	25	138	194	0	0	0	1	0	0	0
74	energetic	2000	86	0.976374865209293	3.52325581395349	1	0	20	22	147	247	0	0	0	0	1	0	0
74	energetic	2001	73	0.966305668119507	4.28767123287671	1	0	21	28	145	250	0	0	0	0	1	0	0
74	energetic	2002	86	0.9683356260325	4.63953488372093	1	0	22	43	150	276	0	0	0	0	1	0	0
74	energetic	2003	97	0.971729585960082	7.30927835051546	1	0	23	42	164	322	0	0	0	0	1	0	0
74	energetic	2004	130	0.975538166318948	12.5846153846154	1	0	24	69	169	387	0	0	0	0	1	0	0
74	energetic	2005	136	0.972420384305294	17.9411764705882	1	0	25	134	175	561	0	0	0	0	0	1	0
74	energetic	2006	161	0.978460920444788	24.3540372670807	1	0	26	204	179	772	0	0	0	0	0	1	0
74	energetic	2007	160	0.978415541799962	22.11875	1	0	27	286	188	633	0	0	0	0	0	1	0
74	energetic	2008	145	0.979012208655173	16.7793103448276	1	0	28	260	177	429	0	0	0	0	0	1	0
74	energetic	2009	170	0.979776483254845	11.2470588235294	1	0	29	168	219	415	0	0	0	0	0	1	0
74	energetic	2010	189	0.98283675577411	8.46031746031746	1	0	30	137	241	255	0	0	0	0	0	0	1
74	energetic	2011	165	0.982630044473314	6.62424242424242	1	0	31	105	240	226	0	0	0	0	0	0	1
74	energetic	2012	167	0.983899520547166	6.40119760479042	1	0	32	71	231	202	0	0	0	0	0	0	1
74	energetic	2013	160	0.983204121492347	5.6	1	0	33	72	242	140	0	0	0	0	0	0	1
75	enigmatic	1995	16	0.9375	1	0	0	1	0	141	98	0	0	0	1	0	0	0
75	enigmatic	1996	21	0.949598246895544	1.76190476190476	0	0	2	1	127	106	0	0	0	1	0	0	0
75	enigmatic	1997	30	0.962603878116344	1.26666666666667	0	0	3	2	137	119	0	0	0	1	0	0	0
75	enigmatic	1999	27	0.958477508650519	1.25925925925926	0	0	4	0	138	194	0	0	0	1	0	0	0
75	enigmatic	2000	35	0.965973534971645	1.31428571428571	0	0	5	2	147	247	0	0	0	0	1	0	0
75	enigmatic	2001	8	0.853333333333333	1.875	0	0	6	4	145	250	0	0	0	0	1	0	0
75	enigmatic	2003	21	0.950413223140496	1.04761904761905	0	0	7	0	164	322	0	0	0	0	1	0	0
75	enigmatic	2004	71	0.977319944598338	2.14084507042254	0	0	8	2	169	387	0	0	0	0	1	0	0
75	enigmatic	2005	78	0.9821854912764	2.11538461538462	0	0	9	12	175	561	0	0	0	0	0	1	0
75	enigmatic	2006	73	0.98205017301038	1.86301369863014	0	0	10	14	179	772	0	0	0	0	0	1	0
75	enigmatic	2007	44	0.972319269013706	1.38636363636364	0	0	11	9	188	633	0	0	0	0	0	1	0
75	enigmatic	2008	38	0.96806189248165	1.86842105263158	0	0	12	4	177	429	0	0	0	0	0	1	0
75	enigmatic	2009	77	0.98261993679977	1.53246753246753	0	0	13	6	219	415	0	0	0	0	0	1	0
75	enigmatic	2010	93	0.985208085612366	1.55913978494624	0	0	14	7	241	255	0	0	0	0	0	0	1
75	enigmatic	2011	97	0.986392028554432	1.69072164948454	0	0	15	7	240	226	0	0	0	0	0	0	1
75	enigmatic	2012	70	0.979465952438925	1.58571428571429	0	0	16	9	231	202	0	0	0	0	0	0	1
75	enigmatic	2013	52	0.978080120937264	1.21153846153846	0	0	17	8	242	140	0	0	0	0	0	0	1
76	epic	2003	26	0.961538461538462	1	0	0	1	0	164	322	0	0	0	0	1	0	0
76	epic	2005	21	0.947916666666667	1.14285714285714	0	0	2	0	175	561	0	0	0	0	0	1	0
76	epic	2007	26	0.960219478737997	1.03846153846154	0	0	3	0	188	633	0	0	0	0	0	1	0
76	epic	2010	14	0.928571428571429	1	0	0	4	0	241	255	0	0	0	0	0	0	1
76	epic	2012	52	0.974922839506173	1.38461538461538	0	0	5	0	231	202	0	0	0	0	0	0	1
76	epic	2013	19	0.947368421052632	1	0	0	6	5	242	140	0	0	0	0	0	0	1
77	erotic	2010	18	0.94	1.11111111111111	0	0	1	0	241	255	0	0	0	0	0	0	1
78	ethereal	1991	5	0.8	1	0	0	1	0	115	66	0	0	1	0	0	0	0
78	ethereal	1993	14	0.928571428571429	1	0	0	2	0	125	79	0	0	1	0	0	0	0
78	ethereal	1994	9	0.888888888888889	1	0	0	3	2	135	89	0	0	1	0	0	0	0
78	ethereal	1995	12	0.916666666666667	1	0	0	4	1	141	98	0	0	0	1	0	0	0
78	ethereal	1996	12	0.916666666666667	1	0	0	5	1	127	106	0	0	0	1	0	0	0
78	ethereal	1998	14	0.928571428571429	1	0	0	6	0	141	156	0	0	0	1	0	0	0
78	ethereal	1999	12	0.916666666666667	1	0	0	7	1	138	194	0	0	0	1	0	0	0
78	ethereal	2001	19	0.940972222222222	1.26315789473684	0	0	8	0	145	250	0	0	0	0	1	0	0
78	ethereal	2002	9	0.888888888888889	1	0	0	9	2	150	276	0	0	0	0	1	0	0
78	ethereal	2003	30	0.956360946745562	1.73333333333333	0	0	10	1	164	322	0	0	0	0	1	0	0
78	ethereal	2004	24	0.948753462603878	1.58333333333333	0	0	11	5	169	387	0	0	0	0	1	0	0
78	ethereal	2005	12	0.916666666666667	1	0	0	12	3	175	561	0	0	0	0	0	1	0
78	ethereal	2006	65	0.977391304347826	1.76923076923077	0	0	13	1	179	772	0	0	0	0	0	1	0
78	ethereal	2007	50	0.977222222222222	1.2	0	0	14	7	188	633	0	0	0	0	0	1	0
78	ethereal	2008	24	0.955621301775148	1.08333333333333	0	0	15	3	177	429	0	0	0	0	0	1	0
78	ethereal	2009	37	0.967863894139887	1.24324324324324	0	0	16	2	219	415	0	0	0	0	0	1	0
78	ethereal	2010	15	0.933333333333333	1	0	0	17	3	241	255	0	0	0	0	0	0	1
78	ethereal	2011	14	0.928571428571429	1	0	0	18	1	240	226	0	0	0	0	0	0	1
78	ethereal	2012	33	0.945982314494425	3.09090909090909	0	0	19	1	231	202	0	0	0	0	0	0	1
78	ethereal	2013	54	0.976734693877551	1.2962962962963	0	0	20	8	242	140	0	0	0	0	0	0	1
79	euphoric	2011	8	0.875	1	0	0	1	0	240	226	0	0	0	0	0	0	1
79	euphoric	2013	15	0.933333333333333	1	0	0	2	0	242	140	0	0	0	0	0	0	1
80	exciting	1989	16	0.9375	1	0	0	5	0	94	40	0	1	0	0	0	0	0
80	exciting	1990	23	0.956521739130435	1	0	0	6	1	103	51	0	0	1	0	0	0	0
80	exciting	1991	48	0.975147928994083	1.35416666666667	0	0	7	1	115	66	0	0	1	0	0	0	0
80	exciting	1992	18	0.944444444444444	1	0	0	8	3	117	69	0	0	1	0	0	0	0
80	exciting	1993	33	0.96969696969697	1	0	0	9	1	125	79	0	0	1	0	0	0	0
80	exciting	1994	14	0.928571428571429	1	0	0	10	1	135	89	0	0	1	0	0	0	0
80	exciting	1995	6	0.833333333333333	1	0	0	11	1	141	98	0	0	0	1	0	0	0
80	exciting	1996	39	0.97164461247637	1.17948717948718	0	0	12	1	127	106	0	0	0	1	0	0	0
80	exciting	1997	33	0.962809917355372	1.33333333333333	0	0	13	2	137	119	0	0	0	1	0	0	0
80	exciting	1998	11	0.8984375	1.45454545454545	0	0	14	3	141	156	0	0	0	1	0	0	0
80	exciting	1999	23	0.952662721893491	1.1304347826087	0	0	15	2	138	194	0	0	0	1	0	0	0
80	exciting	2000	17	0.9375	1.88235294117647	0	0	16	2	147	247	0	0	0	0	1	0	0
80	exciting	2001	22	0.943985307621671	1.5	0	0	17	3	145	250	0	0	0	0	1	0	0
80	exciting	2002	38	0.9599609375	1.68421052631579	0	0	18	3	150	276	0	0	0	0	1	0	0
80	exciting	2003	22	0.946428571428571	1.27272727272727	0	0	19	6	164	322	0	0	0	0	1	0	0
80	exciting	2004	60	0.971809085992428	2.86666666666667	0	0	20	3	169	387	0	0	0	0	1	0	0
80	exciting	2005	74	0.972290693294387	5.25675675675676	0	0	21	12	175	561	0	0	0	0	0	1	0
80	exciting	2006	100	0.975342584726787	6.07	0	0	22	26	179	772	0	0	0	0	0	1	0
80	exciting	2007	84	0.972979855138072	4.47619047619048	0	0	23	40	188	633	0	0	0	0	0	1	0
80	exciting	2008	68	0.975546909222088	2.89705882352941	0	0	24	25	177	429	0	0	0	0	0	1	0
80	exciting	2009	61	0.969564471879287	3.54098360655738	0	0	25	12	219	415	0	0	0	0	0	1	0
80	exciting	2010	122	0.981650691271761	3	0	0	26	16	241	255	0	0	0	0	0	0	1
80	exciting	2011	116	0.98452951200204	2.35344827586207	0	0	27	24	240	226	0	0	0	0	0	0	1
80	exciting	2012	132	0.983860691543847	4.03787878787879	0	0	28	18	231	202	0	0	0	0	0	0	1
80	exciting	2013	122	0.984597820862041	2.59016393442623	0	0	29	34	242	140	0	0	0	0	0	0	1
81	exotic	2010	49	0.975006718624026	1.24489795918367	0	0	1	0	241	255	0	0	0	0	0	0	1
81	exotic	2011	24	0.958333333333333	2	0	0	2	4	240	226	0	0	0	0	0	0	1
81	exotic	2012	10	0.9	1	0	0	3	2	231	202	0	0	0	0	0	0	1
81	exotic	2013	24	0.958333333333333	1	0	0	4	1	242	140	0	0	0	0	0	0	1
82	explosive	1992	3	0.666666666666667	1	0	0	1	0	117	69	0	0	1	0	0	0	0
82	explosive	1994	2	0.5	1	0	0	2	0	135	89	0	0	1	0	0	0	0
82	explosive	1996	4	0.75	1	0	0	3	0	127	106	0	0	0	1	0	0	0
82	explosive	1998	3	0.666666666666667	1	0	0	4	0	141	156	0	0	0	1	0	0	0
82	explosive	1999	3	0.666666666666667	2	0	0	5	1	138	194	0	0	0	1	0	0	0
82	explosive	2001	4	0.75	1	0	0	6	0	145	250	0	0	0	0	1	0	0
82	explosive	2009	55	0.978377306090062	1.29090909090909	0	0	7	0	219	415	0	0	0	0	0	1	0
82	explosive	2010	16	0.9375	1	0	0	8	4	241	255	0	0	0	0	0	0	1
82	explosive	2011	34	0.969135802469136	1.05882352941176	0	0	9	1	240	226	0	0	0	0	0	0	1
82	explosive	2012	47	0.971846989016538	1.8936170212766	0	0	10	2	231	202	0	0	0	0	0	0	1
82	explosive	2013	56	0.97918188458729	1.32142857142857	0	0	11	6	242	140	0	0	0	0	0	0	1
83	extroverted	2008	15	0.933333333333333	1	0	0	1	0	177	429	0	0	0	0	0	1	0
83	extroverted	2009	58	0.977087005287614	1.36206896551724	0	0	2	1	219	415	0	0	0	0	0	1	0
83	extroverted	2010	68	0.98166846387609	1.48529411764706	0	0	3	6	241	255	0	0	0	0	0	0	1
83	extroverted	2011	53	0.977988165680473	1.22641509433962	0	0	4	7	240	226	0	0	0	0	0	0	1
83	extroverted	2012	34	0.967281380130875	1.20588235294118	0	0	5	4	231	202	0	0	0	0	0	0	1
83	extroverted	2013	38	0.971655328798186	1.10526315789474	0	0	6	3	242	140	0	0	0	0	0	0	1
84	exuberant	1989	32	0.957006014702606	2.09375	1	0	7	0	94	40	0	1	0	0	0	0	0
84	exuberant	1990	61	0.974737973662994	2	1	0	8	5	103	51	0	0	1	0	0	0	0
84	exuberant	1991	40	0.96530612244898	1.75	1	0	9	10	115	66	0	0	1	0	0	0	0
84	exuberant	1992	40	0.960989774018432	2.225	1	0	10	6	117	69	0	0	1	0	0	0	0
84	exuberant	1993	38	0.959679215860993	1.76315789473684	1	0	11	7	125	79	0	0	1	0	0	0	0
84	exuberant	1994	42	0.961743636640756	1.92857142857143	1	0	12	6	135	89	0	0	1	0	0	0	0
84	exuberant	1995	33	0.964083175803403	1.39393939393939	1	0	13	8	141	98	0	0	0	1	0	0	0
84	exuberant	1996	51	0.965289256198347	2.15686274509804	1	0	14	4	127	106	0	0	0	1	0	0	0
84	exuberant	1997	63	0.968383459962886	2.68253968253968	1	0	15	9	137	119	0	0	0	1	0	0	0
84	exuberant	1998	57	0.96426086732459	3.45614035087719	1	0	16	16	141	156	0	0	0	1	0	0	0
84	exuberant	1999	49	0.966536133855465	2.16326530612245	1	0	17	17	138	194	0	0	0	1	0	0	0
84	exuberant	2000	64	0.971762759924386	2.875	1	0	18	10	147	247	0	0	0	0	1	0	0
84	exuberant	2001	48	0.963202662721893	2.16666666666667	1	0	19	18	145	250	0	0	0	0	1	0	0
84	exuberant	2002	73	0.965462001794182	4.19178082191781	1	0	20	12	150	276	0	0	0	0	1	0	0
84	exuberant	2003	78	0.968972611945699	3.98717948717949	1	0	21	34	164	322	0	0	0	0	1	0	0
84	exuberant	2004	113	0.97654178340754	6.04424778761062	1	0	22	29	169	387	0	0	0	0	1	0	0
84	exuberant	2005	107	0.973874554984456	7.86915887850467	1	0	23	50	175	561	0	0	0	0	0	1	0
84	exuberant	2006	132	0.976931949250288	8.5	1	0	24	69	179	772	0	0	0	0	0	1	0
84	exuberant	2007	133	0.976611218113267	8.31578947368421	1	0	25	88	188	633	0	0	0	0	0	1	0
84	exuberant	2008	133	0.979151344657121	6.21804511278195	1	0	26	85	177	429	0	0	0	0	0	1	0
84	exuberant	2009	141	0.979734198453088	5.3758865248227	1	0	27	53	219	415	0	0	0	0	0	1	0
84	exuberant	2010	119	0.981635686345234	3.36974789915966	1	0	28	51	241	255	0	0	0	0	0	0	1
84	exuberant	2011	97	0.982645941000221	2.29896907216495	1	0	29	26	240	226	0	0	0	0	0	0	1
84	exuberant	2012	91	0.981527882990502	2.87912087912088	1	0	30	13	231	202	0	0	0	0	0	0	1
84	exuberant	2013	90	0.983219304733728	2.31111111111111	1	0	31	15	242	140	0	0	0	0	0	0	1
85	fantasticfantasylike	2010	52	0.979191438763377	1.11538461538462	0	0	1	0	241	255	0	0	0	0	0	0	1
85	fantasticfantasylike	2011	9	0.888888888888889	1	0	0	2	3	240	226	0	0	0	0	0	0	1
85	fantasticfantasylike	2013	29	0.96551724137931	1	0	0	3	0	242	140	0	0	0	0	0	0	1
86	feral	2010	17	0.941176470588235	1	0	0	1	0	241	255	0	0	0	0	0	0	1
87	feverish	2009	17	0.941176470588235	1	0	0	1	0	219	415	0	0	0	0	0	1	0
87	feverish	2010	16	0.9375	1	0	0	2	1	241	255	0	0	0	0	0	0	1
87	feverish	2011	12	0.916666666666667	1	0	0	3	1	240	226	0	0	0	0	0	0	1
88	fierce	1989	9	0.888888888888889	1	0	0	2	0	94	40	0	1	0	0	0	0	0
88	fierce	1990	38	0.970574920778633	1.23684210526316	0	0	3	1	103	51	0	0	1	0	0	0	0
88	fierce	1991	26	0.957777777777778	1.15384615384615	0	0	4	2	115	66	0	0	1	0	0	0	0
88	fierce	1992	24	0.953125	1.33333333333333	0	0	5	2	117	69	0	0	1	0	0	0	0
88	fierce	1993	19	0.941398865784499	1.21052631578947	0	0	6	2	125	79	0	0	1	0	0	0	0
88	fierce	1994	17	0.933837429111531	1.35294117647059	0	0	7	2	135	89	0	0	1	0	0	0	0
88	fierce	1995	9	0.888888888888889	1	0	0	8	2	141	98	0	0	0	1	0	0	0
88	fierce	1996	30	0.966666666666667	1	0	0	9	1	127	106	0	0	0	1	0	0	0
88	fierce	1997	11	0.909090909090909	1	0	0	10	1	137	119	0	0	0	1	0	0	0
88	fierce	1998	15	0.933333333333333	1	0	0	11	1	141	156	0	0	0	1	0	0	0
88	fierce	1999	28	0.964285714285714	1	0	0	12	1	138	194	0	0	0	1	0	0	0
88	fierce	2000	32	0.965154503616042	1.21875	0	0	13	1	147	247	0	0	0	0	1	0	0
88	fierce	2001	13	0.923076923076923	1	0	0	14	2	145	250	0	0	0	0	1	0	0
88	fierce	2002	6	0.833333333333333	1	0	0	15	1	150	276	0	0	0	0	1	0	0
88	fierce	2003	40	0.971933871587851	1.275	0	0	16	1	164	322	0	0	0	0	1	0	0
88	fierce	2004	57	0.971910641907814	3.6140350877193	0	0	17	3	169	387	0	0	0	0	1	0	0
88	fierce	2005	72	0.967892661179698	6	0	0	18	13	175	561	0	0	0	0	0	1	0
88	fierce	2006	87	0.973005146878611	7.77011494252874	0	0	19	31	179	772	0	0	0	0	0	1	0
88	fierce	2007	82	0.976109269795922	4.30487804878049	0	0	20	43	188	633	0	0	0	0	0	1	0
88	fierce	2008	83	0.97896040532933	4.39759036144578	0	0	21	21	177	429	0	0	0	0	0	1	0
88	fierce	2009	85	0.968684922948771	4.61176470588235	0	0	22	19	219	415	0	0	0	0	0	1	0
88	fierce	2010	77	0.977515004926991	2.37662337662338	0	0	23	29	241	255	0	0	0	0	0	0	1
88	fierce	2011	49	0.96636488340192	2.75510204081633	0	0	24	11	240	226	0	0	0	0	0	0	1
88	fierce	2012	82	0.977022305831766	2.97560975609756	0	0	25	9	231	202	0	0	0	0	0	0	1
88	fierce	2013	68	0.9774169921875	1.88235294117647	0	0	26	15	242	140	0	0	0	0	0	0	1
89	fiery	1989	41	0.970507544581619	1.31707317073171	1	1	8	0	94	40	0	1	0	0	0	0	0
89	fiery	1990	47	0.97337962962963	1.53191489361702	1	1	9	4	103	51	0	0	1	0	0	0	0
89	fiery	1991	33	0.963950617283951	1.36363636363636	1	1	10	4	115	66	0	0	1	0	0	0	0
89	fiery	1992	32	0.9609375	1.5	1	1	11	3	117	69	0	0	1	0	0	0	0
89	fiery	1993	50	0.97441998810232	1.64	1	1	12	4	125	79	0	0	1	0	0	0	0
89	fiery	1994	50	0.972592592592593	1.8	1	1	13	4	135	89	0	0	1	0	0	0	0
89	fiery	1995	42	0.965986394557823	1.5	1	1	14	6	141	98	0	0	0	1	0	0	0
89	fiery	1996	38	0.967741935483871	1.63157894736842	1	1	15	6	127	106	0	0	0	1	0	0	0
89	fiery	1997	46	0.968064483215998	2.15217391304348	1	1	16	4	137	119	0	0	0	1	0	0	0
89	fiery	1998	48	0.972147106544078	1.79166666666667	1	1	17	8	141	156	0	0	0	1	0	0	0
89	fiery	1999	78	0.977918388429752	2.25641025641026	1	1	18	4	138	194	0	0	0	1	0	0	0
89	fiery	2000	75	0.976265282426064	3.22666666666667	1	1	19	13	147	247	0	0	0	0	1	0	0
89	fiery	2001	44	0.968533333333333	1.70454545454545	1	1	20	16	145	250	0	0	0	0	1	0	0
89	fiery	2002	65	0.972102049173031	3.64615384615385	1	1	21	8	150	276	0	0	0	0	1	0	0
89	fiery	2003	74	0.970710932479387	4.0945945945946	1	1	22	18	164	322	0	0	0	0	1	0	0
89	fiery	2004	96	0.974904590175414	7.04166666666667	1	1	23	29	169	387	0	0	0	0	1	0	0
89	fiery	2005	99	0.970795222687727	12.1313131313131	1	1	24	46	175	561	0	0	0	0	0	1	0
89	fiery	2006	118	0.975306713766383	14.9491525423729	1	1	25	94	179	772	0	0	0	0	0	1	0
89	fiery	2007	115	0.975799269411907	12.6608695652174	1	1	26	117	188	633	0	0	0	0	0	1	0
89	fiery	2008	103	0.975478506107044	11.2815533980583	1	1	27	96	177	429	0	0	0	0	0	1	0
89	fiery	2009	111	0.974102718328067	8.5045045045045	1	1	28	77	219	415	0	0	0	0	0	1	0
89	fiery	2010	103	0.981178090503862	4.01941747572816	1	1	29	63	241	255	0	0	0	0	0	0	1
89	fiery	2011	101	0.979743767313019	3.00990099009901	1	1	30	25	240	226	0	0	0	0	0	0	1
89	fiery	2012	122	0.982080484542212	3.80327868852459	1	1	31	17	231	202	0	0	0	0	0	0	1
89	fiery	2013	89	0.982726085063144	1.86516853932584	1	1	32	30	242	140	0	0	0	0	0	0	1
90	flashy	1994	19	0.947368421052632	1	0	0	1	0	135	89	0	0	1	0	0	0	0
90	flashy	2001	12	0.916666666666667	1	0	0	2	0	145	250	0	0	0	0	1	0	0
90	flashy	2009	63	0.974161707069241	2.63492063492063	0	0	3	0	219	415	0	0	0	0	0	1	0
90	flashy	2010	86	0.978192099885222	2.19767441860465	0	0	4	11	241	255	0	0	0	0	0	0	1
90	flashy	2011	70	0.980224609375	1.82857142857143	0	0	5	14	240	226	0	0	0	0	0	0	1
90	flashy	2012	85	0.97998984611614	2.81176470588235	0	0	6	9	231	202	0	0	0	0	0	0	1
90	flashy	2013	77	0.981137769729893	1.83116883116883	0	0	7	16	242	140	0	0	0	0	0	0	1
91	flowing	1994	29	0.962350780532599	1.13793103448276	0	0	3	0	135	89	0	0	1	0	0	0	0
91	flowing	2008	25	0.957475994513032	1.08	0	0	4	0	177	429	0	0	0	0	0	1	0
91	flowing	2009	64	0.97241512345679	2.25	0	0	5	2	219	415	0	0	0	0	0	1	0
91	flowing	2010	113	0.983464997777094	3.02654867256637	0	0	6	11	241	255	0	0	0	0	0	0	1
91	flowing	2011	147	0.985707669804529	3.17687074829932	0	0	7	25	240	226	0	0	0	0	0	0	1
91	flowing	2012	79	0.983194444444444	1.51898734177215	0	0	8	29	231	202	0	0	0	0	0	0	1
91	flowing	2013	124	0.986568174823023	2.29838709677419	0	0	9	10	242	140	0	0	0	0	0	0	1
92	fractured	1998	12	0.916666666666667	1	0	0	1	0	141	156	0	0	0	1	0	0	0
92	fractured	2000	26	0.959183673469388	1.07692307692308	0	0	2	0	147	247	0	0	0	0	1	0	0
92	fractured	2001	13	0.923076923076923	1	0	0	3	3	145	250	0	0	0	0	1	0	0
92	fractured	2002	13	0.923076923076923	1	0	0	4	1	150	276	0	0	0	0	1	0	0
92	fractured	2003	29	0.958677685950413	1.51724137931034	0	0	5	1	164	322	0	0	0	0	1	0	0
92	fractured	2004	76	0.980688143025805	2.02631578947368	0	0	6	4	169	387	0	0	0	0	1	0	0
92	fractured	2005	75	0.981725342649825	1.62666666666667	0	0	7	12	175	561	0	0	0	0	0	1	0
92	fractured	2006	84	0.97774418409339	2.25	0	0	8	9	179	772	0	0	0	0	0	1	0
92	fractured	2007	57	0.978048389681141	1.3859649122807	0	0	9	16	188	633	0	0	0	0	0	1	0
92	fractured	2008	81	0.982933333333333	1.85185185185185	0	0	10	5	177	429	0	0	0	0	0	1	0
92	fractured	2009	83	0.984618916437098	1.59036144578313	0	0	11	10	219	415	0	0	0	0	0	1	0
92	fractured	2010	44	0.967013888888889	2.18181818181818	0	0	12	8	241	255	0	0	0	0	0	0	1
92	fractured	2011	61	0.9803125	1.31147540983607	0	0	13	8	240	226	0	0	0	0	0	0	1
92	fractured	2012	33	0.965154503616042	1.18181818181818	0	0	14	5	231	202	0	0	0	0	0	0	1
92	fractured	2013	49	0.973840830449827	1.73469387755102	0	0	15	3	242	140	0	0	0	0	0	0	1
93	freewheeling	1989	59	0.966576111840298	3.06779661016949	1	0	10	0	94	40	0	1	0	0	0	0	0
93	freewheeling	1990	59	0.968755864139613	2.47457627118644	1	0	11	13	103	51	0	0	1	0	0	0	0
93	freewheeling	1991	71	0.973299729709986	3.29577464788732	1	0	12	13	115	66	0	0	1	0	0	0	0
93	freewheeling	1992	59	0.967485487145758	3.16949152542373	1	0	13	18	117	69	0	0	1	0	0	0	0
93	freewheeling	1993	73	0.971412254770223	3.34246575342466	1	0	14	16	125	79	0	0	1	0	0	0	0
93	freewheeling	1994	85	0.978644990888802	2.6	1	0	15	22	135	89	0	0	1	0	0	0	0
93	freewheeling	1995	86	0.979343174076339	2.48837209302326	1	0	16	19	141	98	0	0	0	1	0	0	0
93	freewheeling	1996	65	0.969025852968262	3.24615384615385	1	0	17	18	127	106	0	0	0	1	0	0	0
93	freewheeling	1997	86	0.976285419403265	3.3953488372093	1	0	18	22	137	119	0	0	0	1	0	0	0
93	freewheeling	1998	91	0.974981973512473	3.63736263736264	1	0	19	24	141	156	0	0	0	1	0	0	0
93	freewheeling	1999	75	0.972986879341394	3.98666666666667	1	0	20	28	138	194	0	0	0	1	0	0	0
93	freewheeling	2000	99	0.97890430971512	3.73737373737374	1	0	21	27	147	247	0	0	0	0	1	0	0
93	freewheeling	2001	56	0.960232527414454	3.10714285714286	1	0	22	34	145	250	0	0	0	0	1	0	0
93	freewheeling	2002	95	0.970730242079032	4.46315789473684	1	0	23	24	150	276	0	0	0	0	1	0	0
93	freewheeling	2003	104	0.975267642096998	5.90384615384615	1	0	24	49	164	322	0	0	0	0	1	0	0
93	freewheeling	2004	132	0.979743401990426	7.63636363636364	1	0	25	60	169	387	0	0	0	0	1	0	0
93	freewheeling	2005	128	0.979653469685902	7.2265625	1	0	26	80	175	561	0	0	0	0	0	1	0
93	freewheeling	2006	149	0.979851482067459	12.8456375838926	1	0	27	75	179	772	0	0	0	0	0	1	0
93	freewheeling	2007	149	0.98036531649026	13.248322147651	1	0	28	139	188	633	0	0	0	0	0	1	0
93	freewheeling	2008	142	0.980739212828073	9.24647887323944	1	0	29	140	177	429	0	0	0	0	0	1	0
93	freewheeling	2009	147	0.982056253626046	8.58503401360544	1	0	30	87	219	415	0	0	0	0	0	1	0
93	freewheeling	2010	165	0.983641876867096	6.39393939393939	1	0	31	85	241	255	0	0	0	0	0	0	1
93	freewheeling	2011	140	0.982154628588195	5.10714285714286	1	0	32	67	240	226	0	0	0	0	0	0	1
93	freewheeling	2012	146	0.982816656074194	4.89041095890411	1	0	33	50	231	202	0	0	0	0	0	0	1
93	freewheeling	2013	118	0.981756338899196	3.91525423728814	1	0	34	46	242	140	0	0	0	0	0	0	1
94	fun	1989	33	0.957468427928582	2.51515151515152	1	0	9	0	94	40	0	1	0	0	0	0	0
94	fun	1990	40	0.957133058984911	2.7	1	0	10	6	103	51	0	0	1	0	0	0	0
94	fun	1991	40	0.958194444444444	3	1	0	11	10	115	66	0	0	1	0	0	0	0
94	fun	1992	42	0.959218220991074	2.71428571428571	1	0	12	12	117	69	0	0	1	0	0	0	0
94	fun	1993	37	0.953772189349112	2.81081081081081	1	0	13	10	125	79	0	0	1	0	0	0	0
94	fun	1994	46	0.964617768595041	1.91304347826087	1	0	14	9	135	89	0	0	1	0	0	0	0
94	fun	1995	54	0.967677969462622	2.27777777777778	1	0	15	9	141	98	0	0	0	1	0	0	0
94	fun	1996	47	0.965218210952964	2.19148936170213	1	0	16	11	127	106	0	0	0	1	0	0	0
94	fun	1997	48	0.968792866941015	2.25	1	0	17	9	137	119	0	0	0	1	0	0	0
94	fun	1998	59	0.96894366443752	2.86440677966102	1	0	18	8	141	156	0	0	0	1	0	0	0
94	fun	1999	61	0.970823187662865	2.50819672131148	1	0	19	12	138	194	0	0	0	1	0	0	0
94	fun	2000	63	0.970910533866488	2.87301587301587	1	0	20	14	147	247	0	0	0	0	1	0	0
94	fun	2001	43	0.955117279441604	2.58139534883721	1	0	21	20	145	250	0	0	0	0	1	0	0
94	fun	2002	70	0.96800935274737	2.77142857142857	1	0	22	16	150	276	0	0	0	0	1	0	0
94	fun	2003	93	0.97405654174885	4.19354838709677	1	0	23	19	164	322	0	0	0	0	1	0	0
94	fun	2004	98	0.97422468478346	4.61224489795918	1	0	24	34	169	387	0	0	0	0	1	0	0
94	fun	2005	99	0.975800150506429	5.32323232323232	1	0	25	37	175	561	0	0	0	0	0	1	0
94	fun	2006	134	0.979307438016529	8.2089552238806	1	0	26	44	179	772	0	0	0	0	0	1	0
94	fun	2007	125	0.978285406193251	9.296	1	0	27	83	188	633	0	0	0	0	0	1	0
94	fun	2008	135	0.980667581161408	6	1	0	28	89	177	429	0	0	0	0	0	1	0
94	fun	2009	125	0.979433441404873	5.456	1	0	29	60	219	415	0	0	0	0	0	1	0
94	fun	2010	137	0.982406375205572	4.39416058394161	1	0	30	51	241	255	0	0	0	0	0	0	1
94	fun	2011	127	0.983408402423469	3.52755905511811	1	0	31	37	240	226	0	0	0	0	0	0	1
94	fun	2012	120	0.982775169577632	4.15833333333333	1	0	32	31	231	202	0	0	0	0	0	0	1
94	fun	2013	119	0.98448793363775	4.39495798319328	1	0	33	31	242	140	0	0	0	0	0	0	1
95	gentle	1991	7	0.839506172839506	1.28571428571429	0	0	2	0	115	66	0	0	1	0	0	0	0
95	gentle	1992	11	0.909090909090909	1	0	0	3	2	117	69	0	0	1	0	0	0	0
95	gentle	1993	20	0.946280991735537	1.1	0	0	4	1	125	79	0	0	1	0	0	0	0
95	gentle	1994	5	0.8	1	0	0	5	2	135	89	0	0	1	0	0	0	0
95	gentle	1995	12	0.916666666666667	1	0	0	6	1	141	98	0	0	0	1	0	0	0
95	gentle	1997	19	0.947368421052632	1	0	0	7	0	137	119	0	0	0	1	0	0	0
95	gentle	1998	14	0.928571428571429	1	0	0	8	1	141	156	0	0	0	1	0	0	0
95	gentle	2000	39	0.970414201183432	1.33333333333333	0	0	9	0	147	247	0	0	0	0	1	0	0
95	gentle	2001	12	0.916666666666667	1	0	0	10	3	145	250	0	0	0	0	1	0	0
95	gentle	2002	9	0.888888888888889	1	0	0	11	1	150	276	0	0	0	0	1	0	0
95	gentle	2003	7	0.857142857142857	1	0	0	12	1	164	322	0	0	0	0	1	0	0
95	gentle	2004	24	0.954732510288066	1.125	0	0	13	1	169	387	0	0	0	0	1	0	0
95	gentle	2005	81	0.982121774329567	1.90123456790123	0	0	14	2	175	561	0	0	0	0	0	1	0
95	gentle	2006	71	0.977756031465241	2.29577464788732	0	0	15	10	179	772	0	0	0	0	0	1	0
95	gentle	2007	71	0.98075265728239	1.66197183098592	0	0	16	12	188	633	0	0	0	0	0	1	0
95	gentle	2008	62	0.978017689906348	2	0	0	17	7	177	429	0	0	0	0	0	1	0
95	gentle	2009	72	0.982178658944086	1.86111111111111	0	0	18	7	219	415	0	0	0	0	0	1	0
95	gentle	2010	29	0.962890625	1.10344827586207	0	0	19	8	241	255	0	0	0	0	0	0	1
95	gentle	2011	16	0.9375	1	0	0	20	2	240	226	0	0	0	0	0	0	1
95	gentle	2012	51	0.9775390625	1.25490196078431	0	0	21	1	231	202	0	0	0	0	0	0	1
95	gentle	2013	42	0.973471741637832	1.21428571428571	0	0	22	3	242	140	0	0	0	0	0	0	1
96	giddy	1991	14	0.928571428571429	1	0	0	1	0	115	66	0	0	1	0	0	0	0
96	giddy	2005	21	0.952380952380952	1	0	0	2	0	175	561	0	0	0	0	0	1	0
96	giddy	2006	43	0.968631692806923	2	0	0	3	1	179	772	0	0	0	0	0	1	0
96	giddy	2007	35	0.968471148126115	1.17142857142857	0	0	4	5	188	633	0	0	0	0	0	1	0
96	giddy	2008	15	0.933333333333333	1	0	0	5	2	177	429	0	0	0	0	0	1	0
96	giddy	2009	18	0.944444444444444	1	0	0	6	1	219	415	0	0	0	0	0	1	0
96	giddy	2010	37	0.967881944444444	1.2972972972973	0	0	7	1	241	255	0	0	0	0	0	0	1
96	giddy	2013	18	0.944444444444444	1	0	0	8	0	242	140	0	0	0	0	0	0	1
97	gleeful	1989	18	0.9376	1.38888888888889	0	0	4	0	94	40	0	1	0	0	0	0	0
97	gleeful	1991	8	0.861111111111111	1.5	0	0	5	0	115	66	0	0	1	0	0	0	0
97	gleeful	1992	34	0.965927528393726	1.26470588235294	0	0	6	2	117	69	0	0	1	0	0	0	0
97	gleeful	1993	17	0.933884297520661	1.29411764705882	0	0	7	3	125	79	0	0	1	0	0	0	0
97	gleeful	1995	13	0.923076923076923	1	0	0	8	0	141	98	0	0	0	1	0	0	0
97	gleeful	1997	16	0.9375	1	0	0	9	0	137	119	0	0	0	1	0	0	0
97	gleeful	1998	16	0.934256055363322	1.0625	0	0	10	1	141	156	0	0	0	1	0	0	0
97	gleeful	1999	7	0.857142857142857	1	0	0	11	2	138	194	0	0	0	1	0	0	0
97	gleeful	2000	26	0.949375410913872	1.5	0	0	12	1	147	247	0	0	0	0	1	0	0
97	gleeful	2002	6	0.833333333333333	1	0	0	13	0	150	276	0	0	0	0	1	0	0
97	gleeful	2003	23	0.943832303144316	2.65217391304348	0	0	14	1	164	322	0	0	0	0	1	0	0
97	gleeful	2005	26	0.952005259697567	1.5	0	0	15	0	175	561	0	0	0	0	0	1	0
97	gleeful	2006	51	0.968595041322314	2.15686274509804	0	0	16	3	179	772	0	0	0	0	0	1	0
97	gleeful	2007	30	0.962962962962963	1.2	0	0	17	8	188	633	0	0	0	0	0	1	0
97	gleeful	2008	54	0.975016436554898	1.44444444444444	0	0	18	2	177	429	0	0	0	0	0	1	0
97	gleeful	2009	19	0.947368421052632	1	0	0	19	4	219	415	0	0	0	0	0	1	0
97	gleeful	2010	37	0.967881944444444	1.2972972972973	0	0	20	1	241	255	0	0	0	0	0	0	1
97	gleeful	2011	37	0.970706799247514	1.64864864864865	0	0	21	3	240	226	0	0	0	0	0	0	1
97	gleeful	2012	22	0.954545454545455	1	0	0	22	3	231	202	0	0	0	0	0	0	1
97	gleeful	2013	24	0.958333333333333	1	0	0	23	1	242	140	0	0	0	0	0	0	1
98	gloomy	1992	8	0.875	1	0	0	1	0	117	69	0	0	1	0	0	0	0
98	gloomy	1993	20	0.95	1	0	0	2	1	125	79	0	0	1	0	0	0	0
98	gloomy	1995	19	0.940828402366864	1.36842105263158	0	0	3	0	141	98	0	0	0	1	0	0	0
98	gloomy	1996	6	0.833333333333333	1	0	0	4	2	127	106	0	0	0	1	0	0	0
98	gloomy	1998	1	0	1	0	0	5	0	141	156	0	0	0	1	0	0	0
98	gloomy	2000	31	0.967741935483871	1	0	0	6	0	147	247	0	0	0	0	1	0	0
98	gloomy	2001	23	0.951248513674197	1.26086956521739	0	0	7	2	145	250	0	0	0	0	1	0	0
98	gloomy	2002	18	0.938775510204082	1.16666666666667	0	0	8	4	150	276	0	0	0	0	1	0	0
98	gloomy	2003	31	0.964207450693937	1.19354838709677	0	0	9	2	164	322	0	0	0	0	1	0	0
98	gloomy	2004	52	0.97069943289225	1.76923076923077	0	0	10	3	169	387	0	0	0	0	1	0	0
98	gloomy	2005	24	0.954732510288066	1.125	0	0	11	7	175	561	0	0	0	0	0	1	0
98	gloomy	2006	75	0.979737712665406	2.45333333333333	0	0	12	2	179	772	0	0	0	0	0	1	0
98	gloomy	2007	66	0.978538683110877	2.37878787878788	0	0	13	11	188	633	0	0	0	0	0	1	0
98	gloomy	2008	41	0.970578512396694	1.34146341463415	0	0	14	11	177	429	0	0	0	0	0	1	0
98	gloomy	2009	76	0.980561914672216	2.03947368421053	0	0	15	4	219	415	0	0	0	0	0	1	0
98	gloomy	2010	65	0.980113421550095	1.76923076923077	0	0	16	10	241	255	0	0	0	0	0	0	1
98	gloomy	2011	49	0.977366255144033	1.10204081632653	0	0	17	7	240	226	0	0	0	0	0	0	1
98	gloomy	2012	29	0.964444444444444	1.03448275862069	0	0	18	3	231	202	0	0	0	0	0	0	1
98	gloomy	2013	51	0.978596908442331	1.13725490196078	0	0	19	2	242	140	0	0	0	0	0	0	1
99	greasy	1993	17	0.941176470588235	1	0	0	1	0	125	79	0	0	1	0	0	0	0
99	greasy	1994	35	0.967901234567901	1.28571428571429	0	0	2	1	135	89	0	0	1	0	0	0	0
99	greasy	1995	33	0.965927528393726	1.3030303030303	0	0	3	2	141	98	0	0	0	1	0	0	0
99	greasy	1996	25	0.96	1	0	0	4	2	127	106	0	0	0	1	0	0	0
99	greasy	1997	31	0.963718820861678	1.35483870967742	0	0	5	1	137	119	0	0	0	1	0	0	0
99	greasy	1999	25	0.96	1	0	0	6	0	138	194	0	0	0	1	0	0	0
99	greasy	2000	25	0.96	1	0	0	7	1	147	247	0	0	0	0	1	0	0
99	greasy	2001	25	0.96	1	0	0	8	1	145	250	0	0	0	0	1	0	0
99	greasy	2002	25	0.96	1	0	0	9	1	150	276	0	0	0	0	1	0	0
99	greasy	2003	25	0.96	1	0	0	10	1	164	322	0	0	0	0	1	0	0
99	greasy	2004	33	0.965986394557823	1.27272727272727	0	0	11	1	169	387	0	0	0	0	1	0	0
99	greasy	2005	18	0.93801652892562	1.22222222222222	0	0	12	2	175	561	0	0	0	0	0	1	0
99	greasy	2006	39	0.968333333333333	1.53846153846154	0	0	13	2	179	772	0	0	0	0	0	1	0
99	greasy	2007	55	0.979671280276817	1.23636363636364	0	0	14	3	188	633	0	0	0	0	0	1	0
99	greasy	2008	37	0.96797520661157	1.18918918918919	0	0	15	4	177	429	0	0	0	0	0	1	0
99	greasy	2009	52	0.977076124567474	1.30769230769231	0	0	16	3	219	415	0	0	0	0	0	1	0
99	greasy	2010	29	0.962890625	1.10344827586207	0	0	17	4	241	255	0	0	0	0	0	0	1
99	greasy	2011	29	0.962890625	1.10344827586207	0	0	18	2	240	226	0	0	0	0	0	0	1
99	greasy	2012	43	0.973223140495868	1.27906976744186	0	0	19	3	231	202	0	0	0	0	0	0	1
99	greasy	2013	13	0.923076923076923	1	0	0	20	3	242	140	0	0	0	0	0	0	1
100	grim	2009	39	0.970864197530864	1.15384615384615	0	0	1	0	219	415	0	0	0	0	0	1	0
100	grim	2010	73	0.980396524838494	1.83561643835616	0	0	2	3	241	255	0	0	0	0	0	0	1
100	grim	2011	53	0.975600079349335	1.33962264150943	0	0	3	7	240	226	0	0	0	0	0	0	1
100	grim	2012	76	0.981519742883379	1.73684210526316	0	0	4	5	231	202	0	0	0	0	0	0	1
100	grim	2013	50	0.97356401384083	1.7	0	0	5	9	242	140	0	0	0	0	0	0	1
101	gritty	1989	16	0.9375	1	1	0	6	0	94	40	0	1	0	0	0	0	0
101	gritty	1990	17	0.936288088642659	1.11764705882353	1	0	7	1	103	51	0	0	1	0	0	0	0
101	gritty	1991	11	0.909090909090909	1	1	0	8	2	115	66	0	0	1	0	0	0	0
101	gritty	1992	27	0.955017301038062	1.25925925925926	1	0	9	2	117	69	0	0	1	0	0	0	0
101	gritty	1993	34	0.96814404432133	1.11764705882353	1	0	10	3	125	79	0	0	1	0	0	0	0
101	gritty	1994	33	0.965986394557823	1.27272727272727	1	0	11	2	135	89	0	0	1	0	0	0	0
101	gritty	1995	19	0.945	1.05263157894737	1	0	12	4	141	98	0	0	0	1	0	0	0
101	gritty	1996	39	0.96728515625	1.64102564102564	1	0	13	2	127	106	0	0	0	1	0	0	0
101	gritty	1997	11	0.888888888888889	2.45454545454545	1	0	14	5	137	119	0	0	0	1	0	0	0
101	gritty	1998	33	0.962682531097891	1.3030303030303	1	0	15	4	141	156	0	0	0	1	0	0	0
101	gritty	1999	10	0.887573964497041	1.3	1	0	16	4	138	194	0	0	0	1	0	0	0
101	gritty	2000	27	0.960760998810939	1.07407407407407	1	0	17	2	147	247	0	0	0	0	1	0	0
101	gritty	2001	25	0.956632653061224	1.12	1	0	18	2	145	250	0	0	0	0	1	0	0
101	gritty	2002	59	0.976163014225298	1.72881355932203	1	0	19	3	150	276	0	0	0	0	1	0	0
101	gritty	2003	69	0.976138541873224	1.78260869565217	1	0	20	9	164	322	0	0	0	0	1	0	0
101	gritty	2004	70	0.974320023148148	4.11428571428571	1	0	21	14	169	387	0	0	0	0	1	0	0
101	gritty	2005	110	0.982681307817244	4.32727272727273	1	0	22	17	175	561	0	0	0	0	0	1	0
101	gritty	2006	105	0.976345041417928	7	1	0	23	31	179	772	0	0	0	0	0	1	0
101	gritty	2007	122	0.981839845862628	5.63934426229508	1	0	24	50	188	633	0	0	0	0	0	1	0
101	gritty	2008	80	0.974974535989135	4.7	1	0	25	42	177	429	0	0	0	0	0	1	0
101	gritty	2009	115	0.981447877258372	4.02608695652174	1	0	26	22	219	415	0	0	0	0	0	1	0
101	gritty	2010	142	0.985683567224989	2.64788732394366	1	0	27	29	241	255	0	0	0	0	0	0	1
101	gritty	2011	132	0.984326893867866	2.64393939393939	1	0	28	23	240	226	0	0	0	0	0	0	1
101	gritty	2012	116	0.983307901082133	2.52586206896552	1	0	29	23	231	202	0	0	0	0	0	0	1
101	gritty	2013	95	0.984891353553644	1.97894736842105	1	0	30	20	242	140	0	0	0	0	0	0	1
102	gutsy	1990	23	0.956521739130435	1	0	0	3	0	103	51	0	0	1	0	0	0	0
102	gutsy	1991	52	0.976163956337714	1.28846153846154	0	0	4	1	115	66	0	0	1	0	0	0	0
102	gutsy	1992	6	0.833333333333333	1	0	0	5	4	117	69	0	0	1	0	0	0	0
102	gutsy	1993	8	0.859504132231405	1.375	0	0	6	1	125	79	0	0	1	0	0	0	0
102	gutsy	1994	34	0.965927528393726	1.26470588235294	0	0	7	2	135	89	0	0	1	0	0	0	0
102	gutsy	1995	43	0.966098836228706	1.7906976744186	0	0	8	4	141	98	0	0	0	1	0	0	0
102	gutsy	1996	52	0.973936899862826	1.55769230769231	0	0	9	5	127	106	0	0	0	1	0	0	0
102	gutsy	1997	43	0.966204986149584	2.2093023255814	0	0	10	6	137	119	0	0	0	1	0	0	0
102	gutsy	1998	56	0.973534971644612	2.46428571428571	0	0	11	8	141	156	0	0	0	1	0	0	0
102	gutsy	1999	55	0.973095120401102	2.16363636363636	0	0	12	8	138	194	0	0	0	1	0	0	0
102	gutsy	2000	51	0.97534516765286	1.52941176470588	0	0	13	7	147	247	0	0	0	0	1	0	0
102	gutsy	2001	25	0.96	1	0	0	14	5	145	250	0	0	0	0	1	0	0
102	gutsy	2002	47	0.97164461247637	1.46808510638298	0	0	15	1	150	276	0	0	0	0	1	0	0
102	gutsy	2003	59	0.97705078125	2.16949152542373	0	0	16	5	164	322	0	0	0	0	1	0	0
102	gutsy	2004	77	0.976415820252385	2.96103896103896	0	0	17	7	169	387	0	0	0	0	1	0	0
102	gutsy	2005	90	0.975471200942402	5.64444444444444	0	0	18	14	175	561	0	0	0	0	0	1	0
102	gutsy	2006	102	0.974541711596902	9.90196078431373	0	0	19	33	179	772	0	0	0	0	0	1	0
102	gutsy	2007	112	0.978715281483732	6.23214285714286	0	0	20	65	188	633	0	0	0	0	0	1	0
102	gutsy	2008	86	0.975164517110114	6.36046511627907	0	0	21	47	177	429	0	0	0	0	0	1	0
102	gutsy	2009	98	0.977191764279676	3.71428571428571	0	0	22	32	219	415	0	0	0	0	0	1	0
102	gutsy	2010	128	0.98150943210702	3.5234375	0	0	23	25	241	255	0	0	0	0	0	0	1
102	gutsy	2011	116	0.981420513788885	3.00862068965517	0	0	24	30	240	226	0	0	0	0	0	0	1
102	gutsy	2012	131	0.985385631234498	3.45801526717557	0	0	25	25	231	202	0	0	0	0	0	0	1
102	gutsy	2013	101	0.982531577532921	2.41584158415842	0	0	26	29	242	140	0	0	0	0	0	0	1
103	happy	1990	24	0.948137326515705	1.54166666666667	0	0	4	0	103	51	0	0	1	0	0	0	0
103	happy	1992	23	0.956521739130435	1	0	0	5	0	117	69	0	0	1	0	0	0	0
103	happy	1996	13	0.918367346938776	1.07692307692308	0	0	6	0	127	106	0	0	0	1	0	0	0
103	happy	1997	18	0.937618147448015	1.27777777777778	0	0	7	2	137	119	0	0	0	1	0	0	0
103	happy	1998	14	0.928571428571429	1	0	0	8	2	141	156	0	0	0	1	0	0	0
103	happy	2000	16	0.9375	1	0	0	9	0	147	247	0	0	0	0	1	0	0
103	happy	2001	11	0.909090909090909	1	0	0	10	1	145	250	0	0	0	0	1	0	0
103	happy	2003	17	0.934027777777778	1.41176470588235	0	0	11	0	164	322	0	0	0	0	1	0	0
103	happy	2004	12	0.90625	1.33333333333333	0	0	12	2	169	387	0	0	0	0	1	0	0
103	happy	2005	37	0.968764146672703	1.27027027027027	0	0	13	2	175	561	0	0	0	0	0	1	0
103	happy	2006	37	0.965782391387928	1.37837837837838	0	0	14	4	179	772	0	0	0	0	0	1	0
103	happy	2007	33	0.960615663196016	1.42424242424242	0	0	15	4	188	633	0	0	0	0	0	1	0
103	happy	2008	21	0.946745562130177	1.23809523809524	0	0	16	5	177	429	0	0	0	0	0	1	0
103	happy	2009	25	0.951557093425606	1.36	0	0	17	2	219	415	0	0	0	0	0	1	0
103	happy	2010	60	0.98027757487217	1.23333333333333	0	0	18	3	241	255	0	0	0	0	0	0	1
103	happy	2011	18	0.944444444444444	1	0	0	19	3	240	226	0	0	0	0	0	0	1
103	happy	2012	26	0.961538461538462	1	0	0	20	1	231	202	0	0	0	0	0	0	1
104	harsh	1989	37	0.961242560603861	2.24324324324324	0	1	5	0	94	40	0	1	0	0	0	0	0
104	harsh	1990	54	0.973095120401102	2.2037037037037	0	1	6	6	103	51	0	0	1	0	0	0	0
104	harsh	1991	51	0.966073469387755	3.43137254901961	0	1	7	9	115	66	0	0	1	0	0	0	0
104	harsh	1992	44	0.963015703492742	3.61363636363636	0	1	8	14	117	69	0	0	1	0	0	0	0
104	harsh	1993	62	0.972260601551706	3.12903225806452	0	1	9	15	125	79	0	0	1	0	0	0	0
104	harsh	1994	68	0.969526627218935	3.82352941176471	0	1	10	16	135	89	0	0	1	0	0	0	0
104	harsh	1995	61	0.959705145387798	4.29508196721311	0	1	11	24	141	98	0	0	0	1	0	0	0
104	harsh	1996	61	0.959210411389641	3.50819672131148	0	1	12	28	127	106	0	0	0	1	0	0	0
104	harsh	1997	60	0.960965338516359	4.9	0	1	13	21	137	119	0	0	0	1	0	0	0
104	harsh	1998	76	0.961499451834741	5.43421052631579	0	1	14	32	141	156	0	0	0	1	0	0	0
104	harsh	1999	85	0.967188306717228	5.57647058823529	0	1	15	40	138	194	0	0	0	1	0	0	0
104	harsh	2000	77	0.960987654320988	7.5974025974026	0	1	16	48	147	247	0	0	0	0	1	0	0
104	harsh	2001	51	0.932946913081243	6.68627450980392	0	1	17	61	145	250	0	0	0	0	1	0	0
104	harsh	2002	64	0.9644508048277	4.390625	0	1	18	56	150	276	0	0	0	0	1	0	0
104	harsh	2003	75	0.966355792566619	4.68	0	1	19	31	164	322	0	0	0	0	1	0	0
104	harsh	2004	93	0.96958739874867	7.21505376344086	0	1	20	33	169	387	0	0	0	0	1	0	0
104	harsh	2005	103	0.968898693828302	10.9611650485437	0	1	21	59	175	561	0	0	0	0	0	1	0
104	harsh	2006	100	0.971036396329365	13.44	0	1	22	91	179	772	0	0	0	0	0	1	0
104	harsh	2007	122	0.974302888165292	13.5573770491803	0	1	23	96	188	633	0	0	0	0	0	1	0
104	harsh	2008	116	0.976750094517958	9.91379310344828	0	1	24	108	177	429	0	0	0	0	0	1	0
104	harsh	2009	114	0.975168827145378	8.21929824561403	0	1	25	69	219	415	0	0	0	0	0	1	0
104	harsh	2010	110	0.979994364609749	4.96363636363636	0	1	26	66	241	255	0	0	0	0	0	0	1
104	harsh	2011	110	0.977034996428936	4.5	0	1	27	34	240	226	0	0	0	0	0	0	1
104	harsh	2012	111	0.979736746769714	4.0990990990991	0	1	28	31	231	202	0	0	0	0	0	0	1
104	harsh	2013	108	0.984683162892622	2.74074074074074	0	1	29	29	242	140	0	0	0	0	0	0	1
105	hedonistic	1989	15	0.933333333333333	1	0	1	4	0	94	40	0	1	0	0	0	0	0
105	hedonistic	1990	15	0.933333333333333	1	0	1	5	1	103	51	0	0	1	0	0	0	0
105	hedonistic	1991	26	0.961538461538462	1	0	1	6	1	115	66	0	0	1	0	0	0	0
105	hedonistic	1992	12	0.916666666666667	1	0	1	7	1	117	69	0	0	1	0	0	0	0
105	hedonistic	1993	42	0.966820987654321	1.71428571428571	0	1	8	2	125	79	0	0	1	0	0	0	0
105	hedonistic	1994	58	0.9715576171875	2.20689655172414	0	1	9	5	135	89	0	0	1	0	0	0	0
105	hedonistic	1995	42	0.969648879190637	1.69047619047619	0	1	10	9	141	98	0	0	0	1	0	0	0
105	hedonistic	1996	47	0.967822222222222	1.59574468085106	0	1	11	5	127	106	0	0	0	1	0	0	0
105	hedonistic	1997	58	0.973095120401102	2.05172413793103	0	1	12	6	137	119	0	0	0	1	0	0	0
105	hedonistic	1998	34	0.947048611111111	2.82352941176471	0	1	13	9	141	156	0	0	0	1	0	0	0
105	hedonistic	1999	54	0.969615352243077	2.01851851851852	0	1	14	12	138	194	0	0	0	1	0	0	0
105	hedonistic	2000	51	0.967993079584775	2.66666666666667	0	1	15	9	147	247	0	0	0	0	1	0	0
105	hedonistic	2001	59	0.958719135802469	3.66101694915254	0	1	16	14	145	250	0	0	0	0	1	0	0
105	hedonistic	2002	63	0.971520083102493	2.41269841269841	0	1	17	29	150	276	0	0	0	0	1	0	0
105	hedonistic	2003	76	0.97027057398644	3.72368421052632	0	1	18	16	164	322	0	0	0	0	1	0	0
105	hedonistic	2004	104	0.974712901957323	6.78846153846154	0	1	19	27	169	387	0	0	0	0	1	0	0
105	hedonistic	2005	106	0.972841467958845	9.31132075471698	0	1	20	57	175	561	0	0	0	0	0	1	0
105	hedonistic	2006	133	0.975446066251295	17.0225563909774	0	1	21	78	179	772	0	0	0	0	0	1	0
105	hedonistic	2007	127	0.975636052787483	14.5826771653543	0	1	22	150	188	633	0	0	0	0	0	1	0
105	hedonistic	2008	120	0.976189506273423	10.7666666666667	0	1	23	136	177	429	0	0	0	0	0	1	0
105	hedonistic	2009	137	0.978197234326472	10.6204379562044	0	1	24	88	219	415	0	0	0	0	0	1	0
105	hedonistic	2010	122	0.97776536650163	5.9672131147541	0	1	25	104	241	255	0	0	0	0	0	0	1
105	hedonistic	2011	129	0.98019438043706	3.89922480620155	0	1	26	47	240	226	0	0	0	0	0	0	1
105	hedonistic	2012	117	0.980915133842816	4.5982905982906	0	1	27	34	231	202	0	0	0	0	0	0	1
105	hedonistic	2013	114	0.981280991735537	3.85964912280702	0	1	28	36	242	140	0	0	0	0	0	0	1
106	heroic	2009	19	0.947368421052632	1	0	0	1	0	219	415	0	0	0	0	0	1	0
106	heroic	2010	13	0.923076923076923	1	0	0	2	1	241	255	0	0	0	0	0	0	1
106	heroic	2013	20	0.95	1	0	0	3	0	242	140	0	0	0	0	0	0	1
107	hostile	1989	38	0.9625	2.10526315789474	0	1	9	0	94	40	0	1	0	0	0	0	0
107	hostile	1990	56	0.971763085399449	2.35714285714286	0	1	10	7	103	51	0	0	1	0	0	0	0
107	hostile	1991	43	0.964598084131612	2.27906976744186	0	1	11	9	115	66	0	0	1	0	0	0	0
107	hostile	1992	63	0.968610059491617	3.41269841269841	0	1	12	7	117	69	0	0	1	0	0	0	0
107	hostile	1993	53	0.97024	2.35849056603774	0	1	13	17	125	79	0	0	1	0	0	0	0
107	hostile	1994	81	0.973417256620357	3.46913580246914	0	1	14	8	135	89	0	0	1	0	0	0	0
107	hostile	1995	66	0.960605281207133	3.27272727272727	0	1	15	22	141	98	0	0	0	1	0	0	0
107	hostile	1996	56	0.952786753982098	3.33928571428571	0	1	16	21	127	106	0	0	0	1	0	0	0
107	hostile	1997	54	0.958095238095238	3.88888888888889	0	1	17	19	137	119	0	0	0	1	0	0	0
107	hostile	1998	72	0.965301775147929	4.51388888888889	0	1	18	20	141	156	0	0	0	1	0	0	0
107	hostile	1999	79	0.967334862939259	4.60759493670886	0	1	19	26	138	194	0	0	0	1	0	0	0
107	hostile	2000	72	0.958410884353742	7.29166666666667	0	1	20	33	147	247	0	0	0	0	1	0	0
107	hostile	2001	39	0.926948817042134	5.28205128205128	0	1	21	58	145	250	0	0	0	0	1	0	0
107	hostile	2002	61	0.955717992990147	5.0983606557377	0	1	22	33	150	276	0	0	0	0	1	0	0
107	hostile	2003	85	0.966975778546713	5	0	1	23	38	164	322	0	0	0	0	1	0	0
107	hostile	2004	92	0.96931378018934	8.14130434782609	0	1	24	42	169	387	0	0	0	0	1	0	0
107	hostile	2005	101	0.965666960679401	12.5049504950495	0	1	25	63	175	561	0	0	0	0	0	1	0
107	hostile	2006	112	0.971490748949069	16.6964285714286	0	1	26	104	179	772	0	0	0	0	0	1	0
107	hostile	2007	121	0.974018226119227	13.2479338842975	0	1	27	134	188	633	0	0	0	0	0	1	0
107	hostile	2008	97	0.973582222222222	11.5979381443299	0	1	28	108	177	429	0	0	0	0	0	1	0
107	hostile	2009	109	0.97298189985467	9.57798165137615	0	1	29	71	219	415	0	0	0	0	0	1	0
107	hostile	2010	85	0.976610648187115	3.84705882352941	0	1	30	71	241	255	0	0	0	0	0	0	1
107	hostile	2011	120	0.977500010716322	4.025	0	1	31	22	240	226	0	0	0	0	0	0	1
107	hostile	2012	97	0.975046549250633	3.7319587628866	0	1	32	32	231	202	0	0	0	0	0	0	1
107	hostile	2013	75	0.978732782369146	2.2	0	1	33	26	242	140	0	0	0	0	0	0	1
108	humorous	1989	47	0.961840691955453	2.82978723404255	0	1	7	0	94	40	0	1	0	0	0	0	0
108	humorous	1990	36	0.962350780532599	1.83333333333333	0	1	8	11	103	51	0	0	1	0	0	0	0
108	humorous	1991	56	0.96469387755102	2.5	0	1	9	6	115	66	0	0	1	0	0	0	0
108	humorous	1992	44	0.959113056987501	2.70454545454545	0	1	10	13	117	69	0	0	1	0	0	0	0
108	humorous	1993	40	0.962984467992452	2.075	0	1	11	13	125	79	0	0	1	0	0	0	0
108	humorous	1994	52	0.975996826026582	1.36538461538462	0	1	12	8	135	89	0	0	1	0	0	0	0
108	humorous	1995	51	0.973090277777778	1.88235294117647	0	1	13	6	141	98	0	0	0	1	0	0	0
108	humorous	1996	38	0.965869389948938	1.60526315789474	0	1	14	6	127	106	0	0	0	1	0	0	0
108	humorous	1997	28	0.957264957264957	1.39285714285714	0	1	15	7	137	119	0	0	0	1	0	0	0
108	humorous	1998	34	0.956686390532544	1.91176470588235	0	1	16	4	141	156	0	0	0	1	0	0	0
108	humorous	1999	24	0.954732510288066	1.125	0	1	17	6	138	194	0	0	0	1	0	0	0
108	humorous	2000	68	0.975617672116516	2.30882352941176	0	1	18	2	147	247	0	0	0	0	1	0	0
108	humorous	2001	30	0.9584	1.66666666666667	0	1	19	13	145	250	0	0	0	0	1	0	0
108	humorous	2002	55	0.9765625	1.74545454545455	0	1	20	6	150	276	0	0	0	0	1	0	0
108	humorous	2003	69	0.972354922076905	3.27536231884058	0	1	21	7	164	322	0	0	0	0	1	0	0
108	humorous	2004	108	0.982617631151974	3.98148148148148	0	1	22	23	169	387	0	0	0	0	1	0	0
108	humorous	2005	97	0.978171723036725	3.42268041237113	0	1	23	28	175	561	0	0	0	0	0	1	0
108	humorous	2006	110	0.978662372697924	5.60909090909091	0	1	24	25	179	772	0	0	0	0	0	1	0
108	humorous	2007	94	0.978843537414966	4.46808510638298	0	1	25	40	188	633	0	0	0	0	0	1	0
108	humorous	2008	96	0.980891440976173	4.97916666666667	0	1	26	30	177	429	0	0	0	0	0	1	0
108	humorous	2009	114	0.981182069717553	3.8859649122807	0	1	27	28	219	415	0	0	0	0	0	1	0
108	humorous	2010	132	0.985036846386383	4.34848484848485	0	1	28	28	241	255	0	0	0	0	0	0	1
108	humorous	2011	124	0.984538775510204	2.82258064516129	0	1	29	32	240	226	0	0	0	0	0	0	1
108	humorous	2012	95	0.979677556484719	4.17894736842105	0	1	30	23	231	202	0	0	0	0	0	0	1
108	humorous	2013	113	0.983940392170885	4.1858407079646	0	1	31	25	242	140	0	0	0	0	0	0	1
109	hungry	1990	23	0.956521739130435	1	0	0	2	0	103	51	0	0	1	0	0	0	0
109	hungry	1991	40	0.972385694884563	1.175	0	0	3	1	115	66	0	0	1	0	0	0	0
109	hungry	1994	9	0.88	1.11111111111111	0	0	4	0	135	89	0	0	1	0	0	0	0
109	hungry	1995	8	0.875	1	0	0	5	2	141	98	0	0	0	1	0	0	0
109	hungry	1996	35	0.970051132213294	1.05714285714286	0	0	6	1	127	106	0	0	0	1	0	0	0
109	hungry	1998	38	0.968764146672703	1.23684210526316	0	0	7	0	141	156	0	0	0	1	0	0	0
109	hungry	1999	10	0.887573964497041	1.3	0	0	8	3	138	194	0	0	0	1	0	0	0
109	hungry	2001	17	0.941176470588235	1	0	0	9	0	145	250	0	0	0	0	1	0	0
109	hungry	2002	14	0.920415224913495	1.21428571428571	0	0	10	1	150	276	0	0	0	0	1	0	0
109	hungry	2003	19	0.938271604938272	1.42105263157895	0	0	11	2	164	322	0	0	0	0	1	0	0
109	hungry	2004	56	0.974237019421324	1.55357142857143	0	0	12	4	169	387	0	0	0	0	1	0	0
109	hungry	2005	89	0.978982256498327	3.96629213483146	0	0	13	6	175	561	0	0	0	0	0	1	0
109	hungry	2006	67	0.969701617000067	4.82089552238806	0	0	14	22	179	772	0	0	0	0	0	1	0
109	hungry	2007	72	0.976568047337278	2.70833333333333	0	0	15	22	188	633	0	0	0	0	0	1	0
109	hungry	2008	49	0.969562121751513	2.16326530612245	0	0	16	13	177	429	0	0	0	0	0	1	0
109	hungry	2009	54	0.969255734397614	2.7962962962963	0	0	17	7	219	415	0	0	0	0	0	1	0
109	hungry	2010	60	0.976685464186516	1.81666666666667	0	0	18	10	241	255	0	0	0	0	0	0	1
109	hungry	2011	44	0.967863894139886	1.56818181818182	0	0	19	7	240	226	0	0	0	0	0	0	1
109	hungry	2012	39	0.973230220107079	1.05128205128205	0	0	20	5	231	202	0	0	0	0	0	0	1
109	hungry	2013	22	0.949245541838134	1.22727272727273	0	0	21	2	242	140	0	0	0	0	0	0	1
110	hyper	2008	15	0.933333333333333	1	0	0	1	0	177	429	0	0	0	0	0	1	0
110	hyper	2009	15	0.933333333333333	1	0	0	2	1	219	415	0	0	0	0	0	1	0
110	hyper	2010	57	0.980173758075295	1.17543859649123	0	0	3	1	241	255	0	0	0	0	0	0	1
110	hyper	2012	18	0.944444444444444	1	0	0	4	0	231	202	0	0	0	0	0	0	1
110	hyper	2013	33	0.968858131487889	1.03030303030303	0	0	5	1	242	140	0	0	0	0	0	0	1
111	hypnotic	1990	12	0.916666666666667	1	0	0	3	0	103	51	0	0	1	0	0	0	0
111	hypnotic	1992	14	0.928571428571429	1	0	0	4	0	117	69	0	0	1	0	0	0	0
111	hypnotic	1993	28	0.958448753462604	1.35714285714286	0	0	5	2	125	79	0	0	1	0	0	0	0
111	hypnotic	1994	42	0.971938775510204	1.33333333333333	0	0	6	5	135	89	0	0	1	0	0	0	0
111	hypnotic	1995	59	0.980603811772643	1.30508474576271	0	0	7	4	141	98	0	0	0	1	0	0	0
111	hypnotic	1996	39	0.963875432525952	2.17948717948718	0	0	8	6	127	106	0	0	0	1	0	0	0
111	hypnotic	1997	28	0.957763236168947	1.46428571428571	0	0	9	8	137	119	0	0	0	1	0	0	0
111	hypnotic	1998	25	0.956004756242568	1.16	0	0	10	4	141	156	0	0	0	1	0	0	0
111	hypnotic	1999	50	0.971903114186851	1.7	0	0	11	4	138	194	0	0	0	1	0	0	0
111	hypnotic	2000	30	0.960519199567334	1.43333333333333	0	0	12	8	147	247	0	0	0	0	1	0	0
111	hypnotic	2001	33	0.957934194085798	1.48484848484848	0	0	13	3	145	250	0	0	0	0	1	0	0
111	hypnotic	2002	68	0.974905429165113	2.01470588235294	0	0	14	7	150	276	0	0	0	0	1	0	0
111	hypnotic	2003	95	0.98318244170096	2.8421052631579	0	0	15	16	164	322	0	0	0	0	1	0	0
111	hypnotic	2004	86	0.978432106315203	3.84883720930233	0	0	16	24	169	387	0	0	0	0	1	0	0
111	hypnotic	2005	98	0.975163508213375	4.45918367346939	0	0	17	29	175	561	0	0	0	0	0	1	0
111	hypnotic	2006	127	0.983627876282257	5.05511811023622	0	0	18	39	179	772	0	0	0	0	0	1	0
111	hypnotic	2007	119	0.98309591642925	4.91596638655462	0	0	19	51	188	633	0	0	0	0	0	1	0
111	hypnotic	2008	125	0.98503359412135	4.464	0	0	20	40	177	429	0	0	0	0	0	1	0
111	hypnotic	2009	133	0.985938416355627	3.52631578947368	0	0	21	39	219	415	0	0	0	0	0	1	0
111	hypnotic	2010	108	0.984306740041199	2.93518518518519	0	0	22	31	241	255	0	0	0	0	0	0	1
111	hypnotic	2011	108	0.983075360272723	2.23148148148148	0	0	23	22	240	226	0	0	0	0	0	0	1
111	hypnotic	2012	133	0.987210826513622	2.18796992481203	0	0	24	20	231	202	0	0	0	0	0	0	1
111	hypnotic	2013	82	0.982110599615407	1.59756097560976	0	0	25	20	242	140	0	0	0	0	0	0	1
112	improvisatory	2009	17	0.933837429111531	1.35294117647059	0	0	1	0	219	415	0	0	0	0	0	1	0
112	improvisatory	2010	23	0.952662721893491	1.1304347826087	0	0	2	2	241	255	0	0	0	0	0	0	1
112	improvisatory	2011	22	0.949704142011834	1.18181818181818	0	0	3	2	240	226	0	0	0	0	0	0	1
113	indulgent	1990	7	0.857142857142857	1	0	0	2	0	103	51	0	0	1	0	0	0	0
113	indulgent	1996	30	0.962673611111111	1.6	0	0	3	0	127	106	0	0	0	1	0	0	0
113	indulgent	1998	11	0.909090909090909	1	0	0	4	0	141	156	0	0	0	1	0	0	0
113	indulgent	1999	26	0.958382877526754	1.11538461538462	0	0	5	1	138	194	0	0	0	1	0	0	0
113	indulgent	2000	20	0.947845804988662	1.05	0	0	6	2	147	247	0	0	0	0	1	0	0
113	indulgent	2001	13	0.923076923076923	1	0	0	7	2	145	250	0	0	0	0	1	0	0
113	indulgent	2002	7	0.857142857142857	2	0	0	8	1	150	276	0	0	0	0	1	0	0
113	indulgent	2003	17	0.938271604938272	1.05882352941176	0	0	9	2	164	322	0	0	0	0	1	0	0
113	indulgent	2004	43	0.973958333333333	1.11627906976744	0	0	10	2	169	387	0	0	0	0	1	0	0
113	indulgent	2005	76	0.98320451843044	1.52631578947368	0	0	11	4	175	561	0	0	0	0	0	1	0
113	indulgent	2006	89	0.979606157624666	3.39325842696629	0	0	12	7	179	772	0	0	0	0	0	1	0
113	indulgent	2007	112	0.979000822873146	4.1875	0	0	13	17	188	633	0	0	0	0	0	1	0
113	indulgent	2008	98	0.981420605352229	3.58163265306122	0	0	14	33	177	429	0	0	0	0	0	1	0
113	indulgent	2009	109	0.979547888161808	3.76146788990826	0	0	15	22	219	415	0	0	0	0	0	1	0
113	indulgent	2010	93	0.984664351851852	1.54838709677419	0	0	16	28	241	255	0	0	0	0	0	0	1
113	indulgent	2011	81	0.985022189349112	1.28395061728395	0	0	17	8	240	226	0	0	0	0	0	0	1
113	indulgent	2012	74	0.983456790123457	1.21621621621622	0	0	18	6	231	202	0	0	0	0	0	0	1
113	indulgent	2013	45	0.974622770919067	1.2	0	0	19	5	242	140	0	0	0	0	0	0	1
114	innocent	1991	4	0.75	1	0	0	2	0	115	66	0	0	1	0	0	0	0
114	innocent	1996	16	0.9375	1	0	0	3	0	127	106	0	0	0	1	0	0	0
114	innocent	1999	16	0.9375	1	0	0	4	0	138	194	0	0	0	1	0	0	0
114	innocent	2001	6	0.833333333333333	1	0	0	5	0	145	250	0	0	0	0	1	0	0
114	innocent	2002	13	0.923076923076923	1	0	0	6	1	150	276	0	0	0	0	1	0	0
114	innocent	2005	38	0.967930029154519	1.28947368421053	0	0	7	0	175	561	0	0	0	0	0	1	0
114	innocent	2006	33	0.961526623576485	1.72727272727273	0	0	8	4	179	772	0	0	0	0	0	1	0
114	innocent	2008	28	0.957763236168947	1.46428571428571	0	0	9	0	177	429	0	0	0	0	0	1	0
114	innocent	2009	26	0.960219478737997	1.03846153846154	0	0	10	3	219	415	0	0	0	0	0	1	0
114	innocent	2010	19	0.947368421052632	1	0	0	11	2	241	255	0	0	0	0	0	0	1
114	innocent	2011	24	0.958333333333333	2	0	0	12	1	240	226	0	0	0	0	0	0	1
114	innocent	2012	42	0.975662520281233	1.02380952380952	0	0	13	2	231	202	0	0	0	0	0	0	1
114	innocent	2013	52	0.978584026203074	1.21153846153846	0	0	14	2	242	140	0	0	0	0	0	0	1
115	insular	1996	21	0.949598246895544	1.76190476190476	0	0	1	0	127	106	0	0	0	1	0	0	0
115	insular	1999	8	0.875	1	0	0	2	0	138	194	0	0	0	1	0	0	0
115	insular	2000	19	0.947368421052632	1	0	0	3	1	147	247	0	0	0	0	1	0	0
115	insular	2003	6	0.833333333333333	1	0	0	4	0	164	322	0	0	0	0	1	0	0
115	insular	2005	18	0.944444444444444	1	0	0	5	0	175	561	0	0	0	0	0	1	0
115	insular	2006	38	0.973684210526316	1	0	0	6	1	179	772	0	0	0	0	0	1	0
115	insular	2007	57	0.975398246771609	1.80701754385965	0	0	7	2	188	633	0	0	0	0	0	1	0
115	insular	2009	26	0.959183673469388	1.07692307692308	0	0	8	0	219	415	0	0	0	0	0	1	0
115	insular	2010	39	0.971074380165289	1.12820512820513	0	0	9	2	241	255	0	0	0	0	0	0	1
115	insular	2011	20	0.95	1	0	0	10	3	240	226	0	0	0	0	0	0	1
115	insular	2013	26	0.961538461538462	1	0	0	11	0	242	140	0	0	0	0	0	0	1
116	intense	1989	49	0.97015873015873	2.14285714285714	0	1	8	0	94	40	0	1	0	0	0	0	0
116	intense	1990	61	0.976584022038568	2.16393442622951	0	1	9	7	103	51	0	0	1	0	0	0	0
116	intense	1991	60	0.972107438016529	2.2	0	1	10	8	115	66	0	0	1	0	0	0	0
116	intense	1992	41	0.96551724137931	2.1219512195122	0	1	11	10	117	69	0	0	1	0	0	0	0
116	intense	1993	65	0.97574982054243	2.75384615384615	0	1	12	6	125	79	0	0	1	0	0	0	0
116	intense	1994	43	0.9654	2.32558139534884	0	1	13	12	135	89	0	0	1	0	0	0	0
116	intense	1995	43	0.969958358120167	1.90697674418605	0	1	14	9	141	98	0	0	0	1	0	0	0
116	intense	1996	64	0.973391680498969	2.203125	0	1	15	8	127	106	0	0	0	1	0	0	0
116	intense	1997	48	0.963853927707855	2.64583333333333	0	1	16	10	137	119	0	0	0	1	0	0	0
116	intense	1998	80	0.978998008130555	3.6625	0	1	17	11	141	156	0	0	0	1	0	0	0
116	intense	1999	82	0.978082726326743	3.02439024390244	0	1	18	19	138	194	0	0	0	1	0	0	0
116	intense	2000	63	0.972189173111243	2.6031746031746	0	1	19	18	147	247	0	0	0	0	1	0	0
116	intense	2001	71	0.974148586456279	2.74647887323944	0	1	20	12	145	250	0	0	0	0	1	0	0
116	intense	2002	74	0.97376669186193	4.25675675675676	0	1	21	27	150	276	0	0	0	0	1	0	0
116	intense	2003	94	0.978579930795848	4.52127659574468	0	1	22	35	164	322	0	0	0	0	1	0	0
116	intense	2004	115	0.978101807059705	7.78260869565217	0	1	23	39	169	387	0	0	0	0	1	0	0
116	intense	2005	114	0.978936178835177	8.60526315789474	0	1	24	63	175	561	0	0	0	0	0	1	0
116	intense	2006	139	0.978408298750667	17.4388489208633	0	1	25	72	179	772	0	0	0	0	0	1	0
116	intense	2007	144	0.979827943485086	15.7986111111111	0	1	26	171	188	633	0	0	0	0	0	1	0
116	intense	2008	134	0.97760589569161	15.6716417910448	0	1	27	155	177	429	0	0	0	0	0	1	0
116	intense	2009	157	0.98043790138942	10.9808917197452	0	1	28	149	219	415	0	0	0	0	0	1	0
116	intense	2010	139	0.982757921213842	4.51798561151079	0	1	29	119	241	255	0	0	0	0	0	0	1
116	intense	2011	155	0.983607845019626	4.36774193548387	0	1	30	40	240	226	0	0	0	0	0	0	1
116	intense	2012	133	0.984478462086152	3.98496240601504	0	1	31	43	231	202	0	0	0	0	0	0	1
116	intense	2013	130	0.985767679017846	3.09230769230769	0	1	32	35	242	140	0	0	0	0	0	0	1
117	intimate	1989	17	0.941176470588235	1	0	0	4	0	94	40	0	1	0	0	0	0	0
117	intimate	1992	13	0.923076923076923	1	0	0	5	0	117	69	0	0	1	0	0	0	0
117	intimate	1994	8	0.875	1	0	0	6	0	135	89	0	0	1	0	0	0	0
117	intimate	1995	12	0.916666666666667	1	0	0	7	1	141	98	0	0	0	1	0	0	0
117	intimate	1997	14	0.92	1.42857142857143	0	0	8	0	137	119	0	0	0	1	0	0	0
117	intimate	1998	18	0.944444444444444	1	0	0	9	2	141	156	0	0	0	1	0	0	0
117	intimate	1999	10	0.9	1	0	0	10	1	138	194	0	0	0	1	0	0	0
117	intimate	2000	21	0.948960302457467	1.0952380952381	0	0	11	1	147	247	0	0	0	0	1	0	0
117	intimate	2002	20	0.944	1.25	0	0	12	0	150	276	0	0	0	0	1	0	0
117	intimate	2003	40	0.9712	1.25	0	0	13	4	164	322	0	0	0	0	1	0	0
117	intimate	2004	24	0.955621301775148	1.08333333333333	0	0	14	5	169	387	0	0	0	0	1	0	0
117	intimate	2005	79	0.981278461797942	1.9493670886076	0	0	15	2	175	561	0	0	0	0	0	1	0
117	intimate	2006	109	0.983417919499505	3.24770642201835	0	0	16	11	179	772	0	0	0	0	0	1	0
117	intimate	2007	82	0.981719848566793	2.6219512195122	0	0	17	25	188	633	0	0	0	0	0	1	0
117	intimate	2008	72	0.975298863489841	3.23611111111111	0	0	18	14	177	429	0	0	0	0	0	1	0
117	intimate	2009	82	0.980625	1.95121951219512	0	0	19	16	219	415	0	0	0	0	0	1	0
117	intimate	2010	65	0.97875236294896	1.76923076923077	0	0	20	11	241	255	0	0	0	0	0	0	1
117	intimate	2011	39	0.965835641735919	1.46153846153846	0	0	21	8	240	226	0	0	0	0	0	0	1
117	intimate	2012	15	0.933333333333333	1	0	0	22	5	231	202	0	0	0	0	0	0	1
117	intimate	2013	59	0.97991234477721	1.25423728813559	0	0	23	1	242	140	0	0	0	0	0	0	1
118	introspective	2009	33	0.96124763705104	1.39393939393939	0	0	1	0	219	415	0	0	0	0	0	1	0
118	introspective	2010	104	0.987181541419644	1.51923076923077	0	0	2	5	241	255	0	0	0	0	0	0	1
118	introspective	2011	85	0.984907639414953	1.54117647058824	0	0	3	8	240	226	0	0	0	0	0	0	1
118	introspective	2012	83	0.985762948729147	1.28915662650602	0	0	4	7	231	202	0	0	0	0	0	0	1
118	introspective	2013	67	0.97913062283737	2.02985074626866	0	0	5	7	242	140	0	0	0	0	0	0	1
119	ironic	1989	18	0.944444444444444	1	0	0	4	0	94	40	0	1	0	0	0	0	0
119	ironic	1992	5	0.8	1	0	0	5	0	117	69	0	0	1	0	0	0	0
119	ironic	1993	18	0.938775510204082	1.16666666666667	0	0	6	1	125	79	0	0	1	0	0	0	0
119	ironic	1994	8	0.875	1	0	0	7	2	135	89	0	0	1	0	0	0	0
119	ironic	2000	19	0.945	1.05263157894737	0	0	8	0	147	247	0	0	0	0	1	0	0
119	ironic	2002	34	0.967120181405896	1.23529411764706	0	0	9	0	150	276	0	0	0	0	1	0	0
119	ironic	2004	44	0.973394248857834	1.38636363636364	0	0	10	0	169	387	0	0	0	0	1	0	0
119	ironic	2005	39	0.96730083234245	1.48717948717949	0	0	11	3	175	561	0	0	0	0	0	1	0
119	ironic	2006	36	0.966264056643065	1.36111111111111	0	0	12	5	179	772	0	0	0	0	0	1	0
119	ironic	2007	47	0.9724847721067	1.46808510638298	0	0	13	3	188	633	0	0	0	0	0	1	0
119	ironic	2008	35	0.964237211407877	1.34285714285714	0	0	14	4	177	429	0	0	0	0	0	1	0
119	ironic	2009	52	0.974422815753735	1.80769230769231	0	0	15	3	219	415	0	0	0	0	0	1	0
119	ironic	2010	16	0.9375	2	0	0	16	6	241	255	0	0	0	0	0	0	1
119	ironic	2011	40	0.972222222222222	1.2	0	0	17	2	240	226	0	0	0	0	0	0	1
119	ironic	2012	36	0.971512052593134	1.02777777777778	0	0	18	3	231	202	0	0	0	0	0	0	1
119	ironic	2013	52	0.978596908442331	1.11538461538462	0	0	19	2	242	140	0	0	0	0	0	0	1
120	irreverent	1989	66	0.971891862868802	2.92424242424242	1	0	8	0	94	40	0	1	0	0	0	0	0
120	irreverent	1990	44	0.966521415665852	2.20454545454545	1	0	9	15	103	51	0	0	1	0	0	0	0
120	irreverent	1991	53	0.962883270575578	2.69811320754717	1	0	10	10	115	66	0	0	1	0	0	0	0
120	irreverent	1992	38	0.957283950617284	2.36842105263158	1	0	11	14	117	69	0	0	1	0	0	0	0
120	irreverent	1993	40	0.96192742415229	2.05	1	0	12	9	125	79	0	0	1	0	0	0	0
120	irreverent	1994	70	0.97472	1.78571428571429	1	0	13	9	135	89	0	0	1	0	0	0	0
120	irreverent	1995	70	0.979729389869725	2.01428571428571	1	0	14	10	141	98	0	0	0	1	0	0	0
120	irreverent	1996	36	0.962016070124178	2.05555555555556	1	0	15	10	127	106	0	0	0	1	0	0	0
120	irreverent	1997	63	0.975110270951481	2.19047619047619	1	0	16	8	137	119	0	0	0	1	0	0	0
120	irreverent	1998	66	0.975946220370435	2.56060606060606	1	0	17	9	141	156	0	0	0	1	0	0	0
120	irreverent	1999	50	0.9740625	1.6	1	0	18	12	138	194	0	0	0	1	0	0	0
120	irreverent	2000	89	0.981205801779609	2.43820224719101	1	0	19	5	147	247	0	0	0	0	1	0	0
120	irreverent	2001	35	0.963728191000918	1.88571428571429	1	0	20	15	145	250	0	0	0	0	1	0	0
120	irreverent	2002	53	0.975141634871083	1.75471698113208	1	0	21	10	150	276	0	0	0	0	1	0	0
120	irreverent	2003	69	0.976551724137931	2.10144927536232	1	0	22	8	164	322	0	0	0	0	1	0	0
120	irreverent	2004	99	0.980822065981612	4.34343434343434	1	0	23	13	169	387	0	0	0	0	1	0	0
120	irreverent	2005	93	0.979517896274653	3.97849462365591	1	0	24	29	175	561	0	0	0	0	0	1	0
120	irreverent	2006	117	0.980209516912435	7.25641025641026	1	0	25	28	179	772	0	0	0	0	0	1	0
120	irreverent	2007	107	0.98128903661558	5.72897196261682	1	0	26	55	188	633	0	0	0	0	0	1	0
120	irreverent	2008	111	0.98360573861579	5.0990990990991	1	0	27	42	177	429	0	0	0	0	0	1	0
120	irreverent	2009	114	0.982965318863544	4.5	1	0	28	35	219	415	0	0	0	0	0	1	0
120	irreverent	2010	89	0.977887617065557	2.78651685393258	1	0	29	30	241	255	0	0	0	0	0	0	1
120	irreverent	2011	97	0.980164913079253	2.4639175257732	1	0	30	15	240	226	0	0	0	0	0	0	1
120	irreverent	2012	91	0.98154082569667	2.53846153846154	1	0	31	18	231	202	0	0	0	0	0	0	1
120	irreverent	2013	109	0.984183559812876	2.45871559633028	1	0	32	14	242	140	0	0	0	0	0	0	1
121	jovial	2005	3	0.666666666666667	1	0	0	2	0	175	561	0	0	0	0	0	1	0
121	jovial	2010	32	0.96875	1	0	0	3	0	241	255	0	0	0	0	0	0	1
121	jovial	2011	28	0.964285714285714	1	0	0	4	1	240	226	0	0	0	0	0	0	1
122	joyous	1989	18	0.944444444444444	1	0	0	2	0	94	40	0	1	0	0	0	0	0
122	joyous	1990	11	0.909090909090909	1	0	0	3	1	103	51	0	0	1	0	0	0	0
122	joyous	1991	10	0.9	2	0	0	4	1	115	66	0	0	1	0	0	0	0
122	joyous	1992	27	0.95679012345679	1.33333333333333	0	0	5	2	117	69	0	0	1	0	0	0	0
122	joyous	1993	15	0.933333333333333	1	0	0	6	3	125	79	0	0	1	0	0	0	0
122	joyous	1995	10	0.9	2	0	0	7	0	141	98	0	0	0	1	0	0	0
122	joyous	1997	21	0.942040816326531	1.66666666666667	0	0	8	0	137	119	0	0	0	1	0	0	0
122	joyous	1998	19	0.947368421052632	1	0	0	9	3	141	156	0	0	0	1	0	0	0
122	joyous	2001	10	0.9	2	0	0	10	0	145	250	0	0	0	0	1	0	0
122	joyous	2002	26	0.957777777777778	1.15384615384615	0	0	11	2	150	276	0	0	0	0	1	0	0
122	joyous	2003	29	0.956611570247934	1.51724137931034	0	0	12	2	164	322	0	0	0	0	1	0	0
122	joyous	2004	31	0.96398891966759	1.2258064516129	0	0	13	4	169	387	0	0	0	0	1	0	0
122	joyous	2006	37	0.966198979591837	1.51351351351351	0	0	14	0	179	772	0	0	0	0	0	1	0
122	joyous	2007	10	0.9	1	0	0	15	4	188	633	0	0	0	0	0	1	0
122	joyous	2009	13	0.918367346938776	1.07692307692308	0	0	16	0	219	415	0	0	0	0	0	1	0
122	joyous	2010	18	0.93801652892562	1.22222222222222	0	0	17	2	241	255	0	0	0	0	0	0	1
122	joyous	2011	35	0.967120181405896	1.2	0	0	18	2	240	226	0	0	0	0	0	0	1
122	joyous	2012	25	0.953626634958383	1.16	0	0	19	3	231	202	0	0	0	0	0	0	1
122	joyous	2013	28	0.9609375	1.14285714285714	0	0	20	3	242	140	0	0	0	0	0	0	1
123	kinetic	2009	11	0.909090909090909	1	0	0	1	0	219	415	0	0	0	0	0	1	0
123	kinetic	2010	55	0.980555555555556	1.09090909090909	0	0	2	1	241	255	0	0	0	0	0	0	1
123	kinetic	2011	57	0.978185595567867	1.33333333333333	0	0	3	3	240	226	0	0	0	0	0	0	1
123	kinetic	2012	33	0.965986394557823	1.27272727272727	0	0	4	4	231	202	0	0	0	0	0	0	1
123	kinetic	2013	26	0.95703125	1.23076923076923	0	0	5	2	242	140	0	0	0	0	0	0	1
124	knotty	2004	37	0.970850684116597	1.10810810810811	0	0	1	0	169	387	0	0	0	0	1	0	0
124	knotty	2005	51	0.97141625969549	2.31372549019608	0	0	2	2	175	561	0	0	0	0	0	1	0
124	knotty	2006	73	0.975847205707491	3.17808219178082	0	0	3	8	179	772	0	0	0	0	0	1	0
124	knotty	2007	78	0.981281957633309	1.8974358974359	0	0	4	15	188	633	0	0	0	0	0	1	0
124	knotty	2008	70	0.975641869651086	3.1	0	0	5	9	177	429	0	0	0	0	0	1	0
124	knotty	2009	42	0.974480151228733	1.0952380952381	0	0	6	12	219	415	0	0	0	0	0	1	0
124	knotty	2010	40	0.969256198347107	1.375	0	0	7	3	241	255	0	0	0	0	0	0	1
124	knotty	2011	38	0.968089196462899	1.34210526315789	0	0	8	4	240	226	0	0	0	0	0	0	1
124	knotty	2012	69	0.982438016528926	1.27536231884058	0	0	9	4	231	202	0	0	0	0	0	0	1
124	knotty	2013	21	0.948960302457467	1.0952380952381	0	0	10	6	242	140	0	0	0	0	0	0	1
125	laidbackmellow	1989	17	0.941176470588235	1	0	0	5	0	94	40	0	1	0	0	0	0	0
125	laidbackmellow	1990	26	0.956747404844291	1.30769230769231	0	0	6	1	103	51	0	0	1	0	0	0	0
125	laidbackmellow	1991	46	0.97044237254513	1.54347826086957	0	0	7	3	115	66	0	0	1	0	0	0	0
125	laidbackmellow	1992	53	0.976625273922571	1.39622641509434	0	0	8	6	117	69	0	0	1	0	0	0	0
125	laidbackmellow	1993	52	0.971863301533631	1.75	0	0	9	5	125	79	0	0	1	0	0	0	0
125	laidbackmellow	1994	66	0.977210431513823	1.71212121212121	0	0	10	8	135	89	0	0	1	0	0	0	0
125	laidbackmellow	1995	62	0.978614958448753	1.53225806451613	0	0	11	9	141	98	0	0	0	1	0	0	0
125	laidbackmellow	1996	65	0.977897041169409	1.83076923076923	0	0	12	8	127	106	0	0	0	1	0	0	0
125	laidbackmellow	1997	68	0.977633136094675	1.91176470588235	0	0	13	11	137	119	0	0	0	1	0	0	0
125	laidbackmellow	1998	49	0.97265625	1.30612244897959	0	0	14	13	141	156	0	0	0	1	0	0	0
125	laidbackmellow	1999	70	0.976119614512472	2.4	0	0	15	6	138	194	0	0	0	1	0	0	0
125	laidbackmellow	2000	95	0.982686828840675	2.46315789473684	0	0	16	14	147	247	0	0	0	0	1	0	0
125	laidbackmellow	2001	53	0.971655328798186	1.58490566037736	0	0	17	19	145	250	0	0	0	0	1	0	0
125	laidbackmellow	2002	70	0.976644698809111	2.65714285714286	0	0	18	12	150	276	0	0	0	0	1	0	0
125	laidbackmellow	2003	100	0.982890125747269	2.31	0	0	19	22	164	322	0	0	0	0	1	0	0
125	laidbackmellow	2004	123	0.982191987906274	5.1219512195122	0	0	20	26	169	387	0	0	0	0	1	0	0
125	laidbackmellow	2005	118	0.983723164395647	4.27966101694915	0	0	21	47	175	561	0	0	0	0	0	1	0
125	laidbackmellow	2006	147	0.984940089278722	7.68707482993197	0	0	22	40	179	772	0	0	0	0	0	1	0
125	laidbackmellow	2007	141	0.982378079131712	8.1418439716312	0	0	23	80	188	633	0	0	0	0	0	1	0
125	laidbackmellow	2008	121	0.983059465392562	5.81818181818182	0	0	24	81	177	429	0	0	0	0	0	1	0
125	laidbackmellow	2009	147	0.985596954622358	5.41496598639456	0	0	25	51	219	415	0	0	0	0	0	1	0
125	laidbackmellow	2010	161	0.985814535478711	4.2360248447205	0	0	26	54	241	255	0	0	0	0	0	0	1
125	laidbackmellow	2011	117	0.983688560243584	3.57264957264957	0	0	27	42	240	226	0	0	0	0	0	0	1
125	laidbackmellow	2012	136	0.986038644038283	2.94852941176471	0	0	28	30	231	202	0	0	0	0	0	0	1
125	laidbackmellow	2013	111	0.986277138237448	2.42342342342342	0	0	29	27	242	140	0	0	0	0	0	0	1
126	languid	2009	46	0.966172839506173	1.95652173913043	0	0	1	0	219	415	0	0	0	0	0	1	0
126	languid	2010	27	0.95578231292517	1.55555555555556	0	0	2	7	241	255	0	0	0	0	0	0	1
126	languid	2011	67	0.977576215671454	1.88059701492537	0	0	3	3	240	226	0	0	0	0	0	0	1
126	languid	2012	36	0.966264056643065	1.36111111111111	0	0	4	9	231	202	0	0	0	0	0	0	1
126	languid	2013	47	0.975546305931322	1.31914893617021	0	0	5	4	242	140	0	0	0	0	0	0	1
127	lazy	1997	19	0.947368421052632	1	0	0	1	0	137	119	0	0	0	1	0	0	0
127	lazy	2000	6	0.833333333333333	1	0	0	2	0	147	247	0	0	0	0	1	0	0
127	lazy	2003	12	0.916666666666667	1	0	0	3	0	164	322	0	0	0	0	1	0	0
127	lazy	2004	28	0.964285714285714	1	0	0	4	1	169	387	0	0	0	0	1	0	0
127	lazy	2005	10	0.9	1	0	0	5	1	175	561	0	0	0	0	0	1	0
127	lazy	2006	50	0.97270899166906	2.36	0	0	6	1	179	772	0	0	0	0	0	1	0
127	lazy	2007	74	0.979095804988662	2.27027027027027	0	0	7	7	188	633	0	0	0	0	0	1	0
127	lazy	2008	64	0.98053417836125	1.46875	0	0	8	11	177	429	0	0	0	0	0	1	0
127	lazy	2009	46	0.968571428571429	1.52173913043478	0	0	9	6	219	415	0	0	0	0	0	1	0
127	lazy	2010	65	0.978393351800554	1.46153846153846	0	0	10	5	241	255	0	0	0	0	0	0	1
127	lazy	2011	19	0.940972222222222	1.26315789473684	0	0	11	7	240	226	0	0	0	0	0	0	1
127	lazy	2012	33	0.963950617283951	1.36363636363636	0	0	12	2	231	202	0	0	0	0	0	0	1
127	lazy	2013	19	0.941015089163237	1.42105263157895	0	0	13	3	242	140	0	0	0	0	0	0	1
128	light	1997	27	0.959417273673257	1.14814814814815	0	0	2	0	137	119	0	0	0	1	0	0	0
128	light	1999	7	0.857142857142857	1	0	0	3	0	138	194	0	0	0	1	0	0	0
128	light	2001	7	0.857142857142857	1	0	0	4	0	145	250	0	0	0	0	1	0	0
128	light	2002	20	0.95	1	0	0	5	1	150	276	0	0	0	0	1	0	0
128	light	2003	15	0.933333333333333	1	0	0	6	1	164	322	0	0	0	0	1	0	0
128	light	2004	55	0.975436098255607	1.92727272727273	0	0	7	1	169	387	0	0	0	0	1	0	0
128	light	2005	71	0.982142857142857	1.57746478873239	0	0	8	5	175	561	0	0	0	0	0	1	0
128	light	2006	78	0.978745981710933	2.29487179487179	0	0	9	7	179	772	0	0	0	0	0	1	0
128	light	2007	48	0.965555555555556	2.5	0	0	10	11	188	633	0	0	0	0	0	1	0
128	light	2008	70	0.980439234517336	1.7	0	0	11	9	177	429	0	0	0	0	0	1	0
128	light	2009	42	0.966773486254006	1.83333333333333	0	0	12	7	219	415	0	0	0	0	0	1	0
128	light	2010	84	0.980887593132491	1.75	0	0	13	6	241	255	0	0	0	0	0	0	1
128	light	2011	36	0.965289256198347	1.52777777777778	0	0	14	10	240	226	0	0	0	0	0	0	1
128	light	2012	65	0.980316386909794	1.4	0	0	15	4	231	202	0	0	0	0	0	0	1
128	light	2013	64	0.978933354217245	1.765625	0	0	16	5	242	140	0	0	0	0	0	0	1
129	literate	1989	50	0.97218836565097	1.9	0	0	9	0	94	40	0	1	0	0	0	0	0
129	literate	1990	20	0.945179584120983	1.15	0	0	10	7	103	51	0	0	1	0	0	0	0
129	literate	1991	53	0.9712	1.88679245283019	0	0	11	3	115	66	0	0	1	0	0	0	0
129	literate	1992	38	0.962301587301587	2.21052631578947	0	0	12	8	117	69	0	0	1	0	0	0	0
129	literate	1993	47	0.966292134831461	1.8936170212766	0	0	13	7	125	79	0	0	1	0	0	0	0
129	literate	1994	55	0.973394768133175	2.10909090909091	0	0	14	10	135	89	0	0	1	0	0	0	0
129	literate	1995	47	0.969472086355203	1.63829787234043	0	0	15	9	141	98	0	0	0	1	0	0	0
129	literate	1996	42	0.970578512396694	1.30952380952381	0	0	16	8	127	106	0	0	0	1	0	0	0
129	literate	1997	56	0.977285318559557	1.69642857142857	0	0	17	5	137	119	0	0	0	1	0	0	0
129	literate	1998	46	0.969756738987508	1.69565217391304	0	0	18	9	141	156	0	0	0	1	0	0	0
129	literate	1999	56	0.973333333333333	1.60714285714286	0	0	19	8	138	194	0	0	0	1	0	0	0
129	literate	2000	91	0.979012958025916	2.79120879120879	0	0	20	8	147	247	0	0	0	0	1	0	0
129	literate	2001	56	0.97436810252759	1.89285714285714	0	0	21	24	145	250	0	0	0	0	1	0	0
129	literate	2002	87	0.977578239865574	3.17241379310345	0	0	22	13	150	276	0	0	0	0	1	0	0
129	literate	2003	87	0.977432121295717	3.52873563218391	0	0	23	33	164	322	0	0	0	0	1	0	0
129	literate	2004	114	0.98110882843934	5.28947368421053	0	0	24	33	169	387	0	0	0	0	1	0	0
129	literate	2005	115	0.980641964525665	4.24347826086957	0	0	25	47	175	561	0	0	0	0	0	1	0
129	literate	2006	143	0.98335195688765	8.1048951048951	0	0	26	43	179	772	0	0	0	0	0	1	0
129	literate	2007	140	0.983379962192817	8.21428571428571	0	0	27	89	188	633	0	0	0	0	0	1	0
129	literate	2008	127	0.981872231524137	6.79527559055118	0	0	28	82	177	429	0	0	0	0	0	1	0
129	literate	2009	150	0.984531334505138	4.58666666666667	0	0	29	62	219	415	0	0	0	0	0	1	0
129	literate	2010	109	0.981035326857172	3.61467889908257	0	0	30	51	241	255	0	0	0	0	0	0	1
129	literate	2011	156	0.985052212419513	4.78846153846154	0	0	31	28	240	226	0	0	0	0	0	0	1
129	literate	2012	138	0.983058317656544	4.42028985507246	0	0	32	52	231	202	0	0	0	0	0	0	1
129	literate	2013	144	0.986812570145904	2.75	0	0	33	41	242	140	0	0	0	0	0	0	1
130	lively	1989	3	0.625	1.33333333333333	0	0	3	0	94	40	0	1	0	0	0	0	0
130	lively	1990	3	0.666666666666667	1	0	0	4	2	103	51	0	0	1	0	0	0	0
130	lively	1991	49	0.971074380165289	1.79591836734694	0	0	5	1	115	66	0	0	1	0	0	0	0
130	lively	1992	37	0.967097042898792	1.32432432432432	0	0	6	6	117	69	0	0	1	0	0	0	0
130	lively	1993	35	0.960978147762747	1.77142857142857	0	0	7	5	125	79	0	0	1	0	0	0	0
130	lively	1994	39	0.9677734375	1.64102564102564	0	0	8	10	135	89	0	0	1	0	0	0	0
130	lively	1995	39	0.964733727810651	1.66666666666667	0	0	9	5	141	98	0	0	0	1	0	0	0
130	lively	1996	30	0.955786236063053	1.7	0	0	10	9	127	106	0	0	0	1	0	0	0
130	lively	1997	64	0.976026227716686	1.890625	0	0	11	6	137	119	0	0	0	1	0	0	0
130	lively	1998	45	0.968500508056322	1.84444444444444	0	0	12	10	141	156	0	0	0	1	0	0	0
130	lively	1999	32	0.95427795382526	1.46875	0	0	13	8	138	194	0	0	0	1	0	0	0
130	lively	2000	32	0.958355868036777	1.34375	0	0	14	10	147	247	0	0	0	0	1	0	0
130	lively	2001	46	0.96264390320307	2.45652173913043	0	0	15	8	145	250	0	0	0	0	1	0	0
130	lively	2002	55	0.971053727613494	1.78181818181818	0	0	16	13	150	276	0	0	0	0	1	0	0
130	lively	2003	71	0.972399336186566	3.01408450704225	0	0	17	15	164	322	0	0	0	0	1	0	0
130	lively	2004	101	0.977600182069642	4.73267326732673	0	0	18	18	169	387	0	0	0	0	1	0	0
130	lively	2005	110	0.973464821597353	6.69090909090909	0	0	19	37	175	561	0	0	0	0	0	1	0
130	lively	2006	129	0.977016126686771	8.50387596899225	0	0	20	59	179	772	0	0	0	0	0	1	0
130	lively	2007	143	0.979308140473964	9.27272727272727	0	0	21	78	188	633	0	0	0	0	0	1	0
130	lively	2008	140	0.980214162667448	7.87142857142857	0	0	22	96	177	429	0	0	0	0	0	1	0
130	lively	2009	142	0.981293731645076	6.04929577464789	0	0	23	80	219	415	0	0	0	0	0	1	0
130	lively	2010	121	0.978746762648237	4.30578512396694	0	0	24	62	241	255	0	0	0	0	0	0	1
130	lively	2011	120	0.981599633035174	3.65	0	0	25	37	240	226	0	0	0	0	0	0	1
130	lively	2012	129	0.98116850543744	4.36434108527132	0	0	26	29	231	202	0	0	0	0	0	0	1
130	lively	2013	113	0.981793232231779	3.32743362831858	0	0	27	36	242	140	0	0	0	0	0	0	1
131	lonely	1998	1	0	1	0	0	1	0	141	156	0	0	0	1	0	0	0
132	lush	1993	14	0.928571428571429	1	0	0	1	0	125	79	0	0	1	0	0	0	0
132	lush	1995	18	0.944444444444444	1	0	0	2	0	141	98	0	0	0	1	0	0	0
132	lush	1997	14	0.928571428571429	1	0	0	3	0	137	119	0	0	0	1	0	0	0
132	lush	2001	9	0.888888888888889	1	0	0	4	0	145	250	0	0	0	0	1	0	0
132	lush	2002	30	0.961632653061224	1.16666666666667	0	0	5	1	150	276	0	0	0	0	1	0	0
132	lush	2003	5	0.8	1	0	0	6	3	164	322	0	0	0	0	1	0	0
132	lush	2004	12	0.916666666666667	1	0	0	7	1	169	387	0	0	0	0	1	0	0
132	lush	2005	40	0.970578512396694	1.375	0	0	8	1	175	561	0	0	0	0	0	1	0
132	lush	2006	61	0.978603072862664	1.68852459016393	0	0	9	4	179	772	0	0	0	0	0	1	0
132	lush	2007	70	0.981430860590065	1.47142857142857	0	0	10	6	188	633	0	0	0	0	0	1	0
132	lush	2008	44	0.969134761342554	1.75	0	0	11	7	177	429	0	0	0	0	0	1	0
132	lush	2009	53	0.977508650519031	1.28301886792453	0	0	12	5	219	415	0	0	0	0	0	1	0
132	lush	2010	47	0.973561929178016	1.68085106382979	0	0	13	4	241	255	0	0	0	0	0	0	1
132	lush	2011	18	0.941828254847645	1.05555555555556	0	0	14	5	240	226	0	0	0	0	0	0	1
132	lush	2012	44	0.977272727272727	1	0	0	15	2	231	202	0	0	0	0	0	0	1
132	lush	2013	20	0.95	1	0	0	16	2	242	140	0	0	0	0	0	0	1
133	lyrical	1991	14	0.928571428571429	1	0	0	1	0	115	66	0	0	1	0	0	0	0
133	lyrical	1994	19	0.947368421052632	1	0	0	2	0	135	89	0	0	1	0	0	0	0
133	lyrical	2009	60	0.971539636262668	2.45	0	0	3	0	219	415	0	0	0	0	0	1	0
133	lyrical	2010	74	0.978741541904204	1.85135135135135	0	0	4	11	241	255	0	0	0	0	0	0	1
133	lyrical	2011	101	0.981859504132231	2.17821782178218	0	0	5	9	240	226	0	0	0	0	0	0	1
133	lyrical	2012	69	0.98079942035986	1.31884057971015	0	0	6	14	231	202	0	0	0	0	0	0	1
133	lyrical	2013	36	0.966111111111111	1.66666666666667	0	0	7	6	242	140	0	0	0	0	0	0	1
134	macabre	2010	21	0.952380952380952	1	0	0	1	0	241	255	0	0	0	0	0	0	1
134	macabre	2011	43	0.973223140495868	1.27906976744186	0	0	2	1	240	226	0	0	0	0	0	0	1
134	macabre	2013	61	0.980977777777778	1.22950819672131	0	0	3	0	242	140	0	0	0	0	0	0	1
135	magical	2010	15	0.933333333333333	1	0	0	1	0	241	255	0	0	0	0	0	0	1
136	majestic	2010	47	0.978723404255319	1	0	0	1	0	241	255	0	0	0	0	0	0	1
136	majestic	2012	40	0.97441998810232	1.025	0	0	2	0	231	202	0	0	0	0	0	0	1
137	malevolent	1989	10	0.9	1	0	1	3	0	94	40	0	1	0	0	0	0	0
137	malevolent	1990	32	0.964237211407877	1.46875	0	1	4	1	103	51	0	0	1	0	0	0	0
137	malevolent	1991	23	0.951111111111111	1.30434782608696	0	1	5	3	115	66	0	0	1	0	0	0	0
[truncated: 2,041 more rows]
