# Supplementary material for: Explosive and implosive root concepts: An analysis of music moods rooted by two influential rap artists
Source: PLoS One. 2022 Jul 1;17(7):e0270648. doi: 10.1371/journal.pone.0270648 (PMC9249228; doi:10.1371/journal.pone.0270648)
Supplement: S1 File — (ZIP) [file pone.0270648.s009.zip › data_codes/data/followers_nwa.csv]

focal	origin
GZA	N.W.A
E.S.G.	N.W.A
Xzibit	N.W.A
Do or Die	N.W.A
Eminem	N.W.A
Cam'ron	N.W.A
Outlawz	N.W.A
Fat Joe	N.W.A
Tommy Wright III	N.W.A
Pastor Troy	N.W.A
Screwed Up Click	N.W.A
The Diplomats	N.W.A
Juvenile	N.W.A
Paris	N.W.A
2Pac	N.W.A
Project Pat	N.W.A
Snoop Dogg	N.W.A
Master P	N.W.A
Chamillionaire	N.W.A
Killa Tay	N.W.A
Scarface	N.W.A
The Coup	N.W.A
B.G.	N.W.A
Suga Free	N.W.A
Ludacris	N.W.A
Pimp C	N.W.A
Spice 1	N.W.A
Obie Trice	N.W.A
DJ Screw	N.W.A
The Dayton Family	N.W.A
C-BO	N.W.A
Brotha Lynch Hung	N.W.A
Keak da Sneak	N.W.A
Mobb Deep	N.W.A
Mike Jones	N.W.A
5th Ward Boyz	N.W.A
Boot Camp Clik	N.W.A
Crunchy Black	N.W.A
B Real	N.W.A
DMX	N.W.A
The Game	N.W.A
8Ball	N.W.A
Method Man	N.W.A
Daz Dillinger	N.W.A
Layzie Bone	N.W.A
Lil' Keke	N.W.A
Ray Cash	N.W.A
C-Murder	N.W.A
Three 6 Mafia	N.W.A
DarkRoom Familia	N.W.A
Caz	N.W.A
Celly Cel	N.W.A
Mac Dre	N.W.A
Bone Thugs-N-Harmony	N.W.A
Esham	N.W.A
Dilated Peoples	N.W.A
Brand Nubian	N.W.A
UGK	N.W.A
8Ball and MJG	N.W.A
Kingpin Skinny Pimp	N.W.A
Lil Wayne	N.W.A
Tela	N.W.A
Kurupt	N.W.A
50 Cent	N.W.A
Sac Sin	N.W.A
Rappin' 4-Tay	N.W.A
Guerilla Black	N.W.A
Krayzie Bone	N.W.A
Marvaless	N.W.A
D-Block	N.W.A
Prophet Posse	N.W.A
The Bone Brothers	N.W.A
Kool G Rap	N.W.A
Insane Poetry	N.W.A
3X Krazy	N.W.A
Afroman	N.W.A
Dubb Union	N.W.A
Kail	N.W.A
Coolio	N.W.A
Cold 187um	N.W.A
Lil Rob	N.W.A
Laroo	N.W.A
Warren G	N.W.A
Immortal Technique	N.W.A
Everlast	N.W.A
DJ Squeeky	N.W.A
Gangsta Blac	N.W.A
Necro	N.W.A
Tru	N.W.A
D12	N.W.A
Cypress Hill	N.W.A
Silkk the Shocker	N.W.A
Black Mophia Clan	N.W.A
Mystikal	N.W.A
Koopsta Knicca	N.W.A
Fat Pat	N.W.A
Ghetto Mafia	N.W.A
Gangsta Pat	N.W.A
Rick Ross	N.W.A
Geto Boys	N.W.A
A.W.O.L.	N.W.A
Bootleg	N.W.A
Sir Dyno	N.W.A
Partners-N-Crime	N.W.A
Ruff Ryders	N.W.A
Tom Skeemask	N.W.A
Bushwick Bill	N.W.A
Soopafly	N.W.A
Akwid	N.W.A
Daddy Yankee	N.W.A
Garcia	N.W.A
Nelly	N.W.A
MC Breed	N.W.A
Richie Rich	N.W.A
El Pus	N.W.A
Onyx	N.W.A
Tha Dogg Pound	N.W.A
The Dove Shack	N.W.A
Kokane	N.W.A
Boyz N da Hood	N.W.A
Yungstar	N.W.A
Maspyke	N.W.A
Big Mike	N.W.A
Tha Alkaholiks	N.W.A
Omar Cruz	N.W.A
MJG	N.W.A
Webbie	N.W.A
Colt Ford	N.W.A
Mack 10	N.W.A
Bubba Sparxxx	N.W.A
Nate Dogg	N.W.A
Domino	N.W.A
Yo-Yo	N.W.A
Duke	N.W.A
House of Pain	N.W.A
Da Brat	N.W.A
N.O.H. Mafia	N.W.A
Detroit's Most Wanted	N.W.A
Mr. Mike	N.W.A
Chillin Villin Empire	N.W.A
Smoothe Da Hustler	N.W.A
Big Tymers	N.W.A
Juicy J	N.W.A
Naughty by Nature	N.W.A
Black Dynasty	N.W.A
Pazdat	N.W.A
A.L.G.	N.W.A
Snypaz	N.W.A
Blu	N.W.A
Das EFX	N.W.A
BWP	N.W.A
Havoc & Prodeje	N.W.A
Bloods & Crips	N.W.A
Ant Banks	N.W.A
Willie D	N.W.A
Da Lench Mob	N.W.A
Tha Eastsidaz	N.W.A
Lunasicc	N.W.A
Boo-Yaa T.R.I.B.E.	N.W.A
J-Loc	N.W.A
Pimpadelic	N.W.A
Big Pun	N.W.A
Mastamind	N.W.A
Manson Family	N.W.A
Doggy's Angels	N.W.A
Big Baller Click	N.W.A
Cash Money Millionaires	N.W.A
T.W.D.Y.	N.W.A
Ballin' A$$ Dame	N.W.A
J. Dubb	N.W.A
M-Child	N.W.A
Raekwon	N.W.A
Thugz From da Southside	N.W.A
2nd II None	N.W.A
The Hot Boys	N.W.A
Botany Boyz	N.W.A
Shoestring	N.W.A
Glasses Malone	N.W.A
Jay Rock	N.W.A
WC and the Maad Circle	N.W.A
The Hard Boys	N.W.A
Boss	N.W.A
Penthouse Players Clique	N.W.A
Violent J	N.W.A
L-Burna	N.W.A
MC Mack	N.W.A
Sarai	N.W.A
Crime Boss	N.W.A
Mental Ward Click	N.W.A
Ruthless Juveniles	N.W.A
187 Fac	N.W.A
OJ da Juiceman	N.W.A
Movement Ex	N.W.A
Low Profile Gangsters	N.W.A
2Wice	N.W.A
Ghetto E	N.W.A
Johnny J	N.W.A
South Circle	N.W.A
Twinz	N.W.A
Pimp Playa Hustlas	N.W.A
GUN	N.W.A
Badstads	N.W.A
Tear Da Club Up Thugs	N.W.A
DJ Clay	N.W.A
Above the Law	N.W.A
Benny Cassette	N.W.A
DJ Quik	N.W.A
E-40	N.W.A
Statik Kxng	N.W.A
Westside Connection	N.W.A
