# Supplementary material for: Explosive and implosive root concepts: An analysis of music moods rooted by two influential rap artists
Source: PLoS One. 2022 Jul 1;17(7):e0270648. doi: 10.1371/journal.pone.0270648 (PMC9249228; doi:10.1371/journal.pone.0270648)
Supplement: S1 File — (ZIP) [file pone.0270648.s009.zip › data_codes/data/album_similarity_regression.csv]

artist_id	artist_name_1	year	album_name	sim_dmc	sim_nwa	nw_dmc	nw_nwa	gang	production_res	production_res_d	Loc_NY_pure	Loc_CA_pure	products	teamsize	cohort1	cohort2	cohort3	cohort4	cohort5
51	A Tribe Called Quest	1990	People's Instinctive Travels and the Paths of Rhythm	0.978014029757338	0.879172999001284	0	0	0	0	0	0	0	1	17	1	0	0	0	0
1705	LL Cool J	1990	Mama Said Knock You Out	0.988269739994698	0.978754450492012	0	0	0	1	1	1	0	4	14	1	0	0	0	0
2243	Public Enemy	1990	Fear of a Black Planet	0.950396116404872	0.986212401824774	1	1	0	3	1	1	0	3	29	1	0	0	0	0
1854	MC Hammer	1990	Please Hammer, Don't Hurt 'Em	0.98845311983047	0.889032874816975	0	0	0	1	1	0	0	2	27	1	0	0	0	0
2407	Salt-N-Pepa	1990	Blacks' Magic	0.981975384464611	0.938144841952086	0	0	0	1	1	0	0	3	29	1	0	0	0	0
731	Digital Underground	1990	Sex Packets	0.989289621125945	0.891170856967922	0	0	0	0	0	0	0	1	24	1	0	0	0	0
2142	Paris	1990	The Devil Made Me Do It	0.933189766169625	0.98971118738725	0	0	0	0	0	0	0	1	7	1	0	0	0	0
379	Brand Nubian	1990	One for All	0.969247643169082	0.922152883305664	0	0	0	0	0	1	0	1	21	1	0	0	0	0
963	EPMD	1990	Business as Usual	0.976007343103719	0.956752912258339	0	0	0	0	0	1	0	3	14	1	0	0	0	0
1121	Geto Boys	1990	The Geto Boys	0.906200068204654	0.991270956289722	1	0	0	1	1	0	0	3	16	1	0	0	0	0
2888	Too $hort	1990	Short Dog's in the House	0.97404442496532	0.948054103157364	0	1	0	0	0	0	0	3	20	1	0	0	0	0
1751	Luke	1990	Banned in the U.S.A.: The Luke LP	0.988252745674732	0.971427027031244	0	0	0	1	1	0	0	1	13	1	0	0	0	0
2625	Stereo MC's	1990	Supernatural	0.97212453590935	0.912210003611998	0	0	0	1	1	0	0	1	13	1	0	0	0	0
246	Big Daddy Kane	1990	Taste of Chocolate	0.986121375681037	0.967624227292694	0	0	0	1	1	0	0	3	33	1	0	0	0	0
356	Boogie Down Productions	1990	Edutainment	0.966582943795049	0.977977890329913	0	0	0	0	0	0	0	4	3	1	0	0	0	0
2978	Vanilla Ice	1990	To the Extreme	0.986417292927225	0.928899240746157	0	0	0	2	1	0	0	1	21	1	0	0	0	0
965	Eric B. & Rakim	1990	Let the Rhythm Hit 'Em	0.990324159097609	0.973472983333874	0	0	0	0	0	0	0	3	17	1	0	0	0	0
1581	Kwamé	1990	A Day in the Life: A Pokadelick Adventure	0.96732784454328	0.923698300289037	0	0	0	0	0	0	0	2	6	1	0	0	0	0
982	Everlast	1990	Forever Everlasting	0.987555728195834	0.929106889601567	0	0	0	0	0	0	0	1	11	1	0	0	0	0
28	3rd Bass	1990	Cactus Revisited	0.989045946725239	0.919099504498114	1	0	0	1	1	1	0	2	26	1	0	0	0	0
1555	Kool G Rap & DJ Polo	1990	Wanted: Dead or Alive	0.973994291703104	0.956952525295607	0	0	0	0	0	0	0	2	15	1	0	0	0	0
1817	Mantronix	1990	This Should Move Ya	0.989555864728619	0.919421252150462	0	0	0	0	0	0	0	2	5	1	0	0	0	0
2728	The 2 Live Crew	1990	Live in Concert	0.991578166674319	0.930440208888765	0	0	0	0	0	0	0	5	6	1	0	0	0	0
1513	Kid Frost	1990	Hispanic Causing Panic	0.982021899697411	0.944091562631175	0	0	0	2	1	0	1	1	23	1	0	0	0	0
2968	Urban Dance Squad	1990	Mental Floss for the Globe	0.99121826276919	0.931816512279449	0	0	0	8	1	0	0	1	31	1	0	0	0	0
2208	Poor Righteous Teachers	1990	Holy Intellect	0.970648858657087	0.944518895442647	0	0	0	6	1	0	0	1	20	1	0	0	0	0
67	Above the Law	1990	Livin' Like Hustlers	0.964591696338446	0.962516543456035	0	1	0	1	1	0	1	1	32	1	0	0	0	0
1508	Kid 'N Play	1990	Kid 'n Play's Funhouse	0.9825823879263	0.895281119801686	0	0	0	0	0	1	0	2	4	1	0	0	0	0
553	Compton's Most Wanted	1990	It's a Compton Thang	0.979195969653197	0.954829387840869	0	0	0	5	1	0	0	1	19	1	0	0	0	0
3063	X Clan	1990	To the East, Blackwards	0.968426558008435	0.983913030628641	0	0	0	0	0	0	0	1	10	1	0	0	0	0
157	Audio Two	1990	I Don't Care: The Album	0.992014672632698	0.930772925822682	0	0	0	0	0	0	0	2	1	1	0	0	0	0
1837	Masta Ace	1990	Take a Look Around	0.977058908267186	0.938876960509227	0	0	0	1	1	0	0	1	14	1	0	0	0	0
1725	Lord Finesse	1990	Funky Technician	0.97432204858274	0.915688864929449	0	0	0	0	0	0	0	1	12	1	0	0	0	0
159	Awesome 2	1990	The Awesome 2 Present: The History of Rap, Vol. 1	0.985367834553891	0.882784929199011	1	0	0	0	0	0	0	1	38	1	0	0	0	0
1508	Kid 'N Play	1990	House Party [Original Soundtrack]	0.99121826276919	0.931816512279449	0	0	0	0	0	1	0	3	34	1	0	0	0	0
1295	Intelligent Hoodlum	1990	Intelligent Hoodlum	0.958916136132003	0.960916883799747	0	0	0	0	0	0	0	1	16	1	0	0	0	0
82	Afros	1990	Kickin' Afrolistics	0.987375609408625	0.907985563479492	1	0	0	0	0	0	0	1	6	1	0	0	0	0
788	DJ Kool	1990	The Music Ain't Loud Enuff	0.993749359197423	0.912171938683199	0	0	0	0	0	0	0	1	5	1	0	0	0	0
2776	The Genius	1990	Words from the Genius	0.980683455809164	0.972078230663051	1	0	0	0	0	0	0	1	11	1	0	0	0	0
235	Betty Boo	1990	Boomania	0.982972731199493	0.88071634216632	0	0	0	1	1	0	0	1	12	1	0	0	0	0
2201	Poison Clan	1990	2 Low Life Muthas	0.988805217612623	0.951145479163514	0	0	0	0	0	0	0	1	12	1	0	0	0	0
617	D-Nice	1990	Call Me D-Nice	0.986973237801141	0.960380314504888	0	0	0	0	0	0	0	1	19	1	0	0	0	0
11	2 Live Jews	1990	As Kosher as They Wanna Be	0.989141704958198	0.932404259898286	0	0	0	1	1	0	0	1	8	1	0	0	0	0
976	Esham	1990	Boomin' Words from Hell	0.962146131615681	0.967256919321505	0	0	0	0	0	1	0	1	6	1	0	0	0	0
1447	JVC Force	1990	Force Field	0.960089493481496	0.902498412331211	0	0	0	0	0	0	0	1	6	1	0	0	0	0
1184	Gucci Crew II	1990	G4	0.994735186849022	0.935039860122082	0	0	0	0	0	0	0	4	12	1	0	0	0	0
2665	Sway & King Tech	1990	Concrete Jungle	0.962079068371271	0.926343287537719	0	0	0	0	0	0	0	1	5	1	0	0	0	0
195	Bad Boys Blue	1990	Game of Love	0.986407289208828	0.92728199883526	0	0	0	0	0	0	0	5	2	1	0	0	0	0
811	DJ Red Alert	1990	Let's Make It Happen III	0.984499344742274	0.937137169837374	0	0	0	0	0	0	0	1	1	1	0	0	0	0
2422	Scarface	1991	Mr. Scarface Is Back	0.963922127703428	0.989801864683104	0	0	1	0	0	0	0	1	13	1	0	0	0	0
610	Cypress Hill	1991	Cypress Hill	0.984205761898911	0.966230402088116	0	0	0	1	1	0	0	1	16	1	0	0	0	0
2243	Public Enemy	1991	Apocalypse 91...The Enemy Strikes Black	0.906135007042639	0.989809103286073	0	0	0	3	1	1	0	4	44	1	0	0	0	0
51	A Tribe Called Quest	1991	The Low End Theory	0.9851791093767	0.897339854459694	1	0	0	0	0	0	0	2	40	1	0	0	0	0
697	Del the Funky Homosapien	1991	I Wish My Brother George Was Here	0.950094582745713	0.87979317749158	0	1	0	1	1	0	0	1	29	1	0	0	0	0
1842	Master P	1991	Get Away Clean	0.984096307845289	0.972508064668382	0	0	0	0	0	0	0	1	9	1	0	0	0	0
2025	Naughty by Nature	1991	Naughty by Nature	0.994819980143912	0.929042273640485	0	0	0	2	1	0	0	1	28	1	0	0	0	0
781	DJ Jazzy Jeff & the Fresh Prince	1991	Homebase	0.992739351967658	0.912183370060534	0	0	0	2	1	0	0	4	43	1	0	0	0	0
1854	MC Hammer	1991	Too Legit to Quit	0.987757184203055	0.897340597141932	0	0	0	13	1	0	0	3	90	1	0	0	0	0
1264	Ice-T	1991	O.G. Original Gangster	0.940987653486501	0.998050392792172	1	0	0	1	1	0	0	4	15	1	0	0	0	0
21	2Pac	1991	2Pacalypse Now	0.962030125424748	0.978645594352335	0	1	0	1	1	0	0	1	38	1	0	0	0	0
1121	Geto Boys	1991	We Can't Be Stopped	0.935258801305534	0.997219474712081	0	0	0	0	0	0	0	4	8	1	0	0	0	0
1103	Gang Starr	1991	Step in the Arena	0.913207895298555	0.884084662392837	0	0	0	0	0	1	0	2	11	1	0	0	0	0
1219	Heavy D & the Boyz	1991	Peaceful Journey	0.981764745449401	0.90836042210345	1	0	0	1	1	1	0	3	52	1	0	0	0	0
2126	P.M. Dawn	1991	Of the Heart, Of the Soul and of the Cross: The Utopian Experience	0.936327204670508	0.900676102488576	0	0	0	0	0	0	0	1	13	1	0	0	0	0
731	Digital Underground	1991	Sons of the P	0.989668748231512	0.897329888323222	0	0	0	7	1	0	0	2	71	1	0	0	0	0
1797	Main Source	1991	Breaking Atoms	0.967502412206247	0.934473341053724	0	0	0	1	1	0	0	1	22	1	0	0	0	0
1858	MC Lyte	1991	Act Like You Know	0.969703761495586	0.934002380499557	0	0	0	2	1	0	0	3	32	1	0	0	0	0
809	DJ Quik	1991	Quik Is the Name	0.982494562833345	0.963550664047756	0	0	1	0	0	0	0	1	15	1	0	0	0	0
1621	Leaders of the New School	1991	A Future Without a Past...	0.987556831797437	0.921326416409531	0	0	0	0	0	0	0	1	17	1	0	0	0	0
294	Biz Markie	1991	I Need a Haircut	0.993924867708217	0.919104977425102	0	0	0	0	0	0	0	3	5	1	0	0	0	0
2526	Slick Rick	1991	The Ruler's Back	0.975449095589464	0.96540825274452	1	0	0	0	0	0	0	2	14	1	0	0	0	0
741	Disney	1991	For Our Children	0.959541035150701	0.916064199847459	0	0	0	19	1	0	0	1	139	1	0	0	0	0
1557	Kool Moe Dee	1991	Funke Funke Wisdom	0.995931988564092	0.953860598332536	0	0	0	0	0	0	0	4	24	1	0	0	0	0
1852	MC Breed	1991	MC Breed & DFC	0.986233787647065	0.939944954060358	0	0	0	0	0	0	0	1	15	1	0	0	0	0
356	Boogie Down Productions	1991	Live Hardcore Worldwide	0.966114724078065	0.962218565891511	0	0	0	3	1	0	0	5	19	1	0	0	0	0
1065	Freestyle Fellowship	1991	To Whom It May Concern...	0.985237556920355	0.931459040415753	0	0	0	2	1	0	0	1	11	1	0	0	0	0
2626	Stetsasonic	1991	Blood, Sweat & No Tears	0.98475384230529	0.877165143321853	0	0	0	0	0	0	0	3	1	1	0	0	0	0
3027	Whodini	1991	Bag-A-Trix	0.995943580903545	0.930358037758166	0	0	0	0	0	0	0	4	2	1	0	0	0	0
2262	Queen Latifah	1991	Nature of a Sista	0.957491505814214	0.931122864595264	0	0	0	3	1	0	0	2	41	1	0	0	0	0
2728	The 2 Live Crew	1991	Sports Weekend: As Nasty as They Wanna Be, Pt. 2	0.985989851438948	0.964488015246574	0	0	0	1	1	0	0	6	12	1	0	0	0	0
28	3rd Bass	1991	Derelicts of Dialect	0.990759591938756	0.953503231257798	1	0	0	2	1	1	0	3	35	1	0	0	0	0
1862	MC Solaar	1991	Qui Seme le Vent Recolte le Tempo	0.970557174475511	0.932134771859503	0	0	0	1	1	0	0	1	8	1	0	0	0	0
685	De La Soul	1991	De La Soul Is Dead	0.987557426033269	0.896721490331504	0	1	0	0	0	0	0	2	45	1	0	0	0	0
2766	The Fat Boys	1991	Mack Daddy	0.993317384517179	0.942561056045173	0	0	0	0	0	0	0	3	1	1	0	0	0	0
150	Arthur Baker	1991	Give in to the Rhythm	0.983134991064779	0.904318080857221	0	0	0	10	1	0	0	1	54	1	0	0	0	0
246	Big Daddy Kane	1991	Prince of Darkness	0.975959664496139	0.952005476846468	0	0	0	2	1	0	0	4	30	1	0	0	0	0
2425	Schoolly D	1991	How a Black Man Feels	0.966485339718845	0.987366977425587	0	0	0	0	0	0	0	5	4	1	0	0	0	0
944	El General	1991	Muevelo Con El General	0.984621170252949	0.881716787245893	0	0	0	2	1	0	0	1	9	1	0	0	0	0
523	Chubb Rock	1991	The One	0.99362203093765	0.918244481967843	0	0	0	0	0	0	0	3	7	1	0	0	0	0
2880	Tone-Loc	1991	Cool Hand Loc	0.99121460535138	0.925786033322597	0	0	0	3	1	0	0	2	36	1	0	0	0	0
727	Die Fantastischen Vier	1991	Jetzt Geht's Ab	0.976653764474306	0.941025361228866	0	0	0	0	0	0	0	1	1	1	0	0	0	0
315	Black Sheep	1991	A Wolf in Sheep's Clothing	0.98475384230529	0.877165143321853	0	0	0	0	0	0	0	1	18	1	0	0	0	0
3101	Young MC	1991	Brainstorm	0.960442543893885	0.907723041870983	0	0	0	0	0	0	0	2	1	1	0	0	0	0
2728	The 2 Live Crew	1991	Sports Weekend: As Clean as They Wanna Be, Pt. 2	0.986453731704426	0.916804447206775	0	0	0	0	0	0	0	7	12	1	0	0	0	0
1817	Mantronix	1991	The Incredible Sound Machine	0.991892695698782	0.920947418645991	0	0	0	0	0	0	0	3	5	1	0	0	0	0
793	DJ Magic Mike	1991	Ain't No Doubt About It	0.990723795047875	0.892156397240185	0	0	0	4	1	0	0	3	7	1	0	0	0	0
887	Dream Warriors	1991	And Now, The Legacy Begins	0.980900401280095	0.902005632939362	0	0	0	0	0	0	0	1	12	1	0	0	0	0
927	Ed O.G & da Bulldogs	1991	Life of a Kid in the Ghetto	0.983571614613716	0.929391889697758	1	0	0	0	0	0	0	1	13	1	0	0	0	0
2208	Poor Righteous Teachers	1991	Pure Poverty	0.970648858657087	0.944518895442647	0	0	0	0	0	0	0	2	15	1	0	0	0	0
696	Definition of Sound	1991	Love and Life: A Journey with the Chameleons	0.982735676863352	0.95720890310129	0	0	0	2	1	0	0	1	6	1	0	0	0	0
2559	Son of Bazerk	1991	Bazerk Bazerk Bazerk	0.995906152748082	0.946143837730577	0	0	0	0	0	0	0	1	10	1	0	0	0	0
1725	Lord Finesse	1991	Return of the Funky Man	0.959265469635513	0.925678795254611	0	0	0	0	0	0	0	2	13	1	0	0	0	0
2920	Trinere	1991	Forever Yours	0.977738197405787	0.905813374359976	0	0	0	6	1	0	0	1	16	1	0	0	0	0
3082	Yo-Yo	1991	Make Way for the Motherlode	0.978259964539026	0.95025344020028	0	1	0	0	0	0	0	1	5	1	0	0	0	0
1825	Marley Marl	1991	In Control, Vol. 2	0.995538682799481	0.94950483827987	0	0	0	0	0	0	0	2	29	1	0	0	0	0
1508	Kid 'N Play	1991	Face the Nation	0.971569085703283	0.953394053174249	0	0	0	2	1	1	0	4	40	1	0	0	0	0
2292	Rappin' 4-Tay	1991	Rappin' 4-Tay Is Back	0.969703761495586	0.934002380499557	0	0	0	0	0	0	0	1	1	1	0	0	0	0
553	Compton's Most Wanted	1991	Straight Checkn 'Em	0.981960466575013	0.958951260817759	0	1	0	0	0	0	0	2	20	1	0	0	0	0
617	D-Nice	1991	To tha Rescue	0.985191697660706	0.933610131522173	0	0	0	2	1	0	0	2	25	1	0	0	0	0
39	5th Ward Boyz	1991	Ghetto Dope	0.975287361473972	0.952393991671477	0	0	0	0	0	0	0	1	13	1	0	0	0	0
944	El General	1991	Estas Buena	0.989289621125945	0.891170856967922	0	0	0	0	0	0	0	2	1	1	0	0	0	0
11	2 Live Jews	1991	Fiddling with Tradition	0.989554401444319	0.937730932916721	0	0	0	1	1	0	0	2	12	1	0	0	0	0
2701	Techmaster P.E.B.	1991	Bass Computer	0.927115843623325	0.891542585421015	0	0	0	1	1	0	0	1	2	1	0	0	0	0
223	Beastie Boys	1992	Check Your Head	0.990808866289441	0.903514686941307	1	0	0	2	1	1	0	3	20	1	0	0	0	0
2157	Pete Rock & C.L. Smooth	1992	Mecca and the Soul Brother	0.921135355125024	0.879122232283823	1	0	0	1	1	0	0	1	29	1	0	0	0	0
2816	The Pharcyde	1992	Bizarre Ride II the Pharcyde	0.99278024653897	0.905697428020746	0	0	0	2	1	0	0	1	31	1	0	0	0	0
1842	Master P	1992	Mama's Bad Boy	0.978724046575216	0.956212822596088	0	0	0	0	0	0	0	2	7	1	0	0	0	0
2318	Redman	1992	Whut? Thee Album	0.993159991126784	0.925711596877925	0	0	0	0	0	0	0	1	38	1	0	0	0	0
2493	Sir Mix-A-Lot	1992	Mack Daddy	0.995159792249241	0.910399290723515	1	0	0	1	1	0	0	3	15	1	0	0	0	0
551	Common	1992	Can I Borrow a Dollar?	0.984279879181165	0.929576447131051	0	0	0	2	1	0	0	1	29	1	0	0	0	0
1292	Insane Clown Posse	1992	Carnival of Carnage	0.936350560312271	0.996212872715177	0	0	0	0	0	0	0	1	12	1	0	0	0	0
1103	Gang Starr	1992	Daily Operation	0.947333788218824	0.926821223440541	0	0	0	0	0	1	0	3	14	1	0	0	0	0
2888	Too $hort	1992	Shorty the Pimp	0.971594803451581	0.971547512324676	0	0	0	3	1	0	0	4	23	1	0	0	0	0
674	Das EFX	1992	Dead Serious	0.975057675332331	0.907161590879722	0	0	0	0	0	0	0	1	12	1	0	0	0	0
344	Body Count	1992	Body Count	0.907359578015457	0.994893933906387	0	0	0	1	1	0	0	1	23	1	0	0	0	0
963	EPMD	1992	Business Never Personal	0.965774304307417	0.956792918506411	0	0	0	0	0	1	0	4	35	1	0	0	0	0
2142	Paris	1992	Sleeping with the Enemy	0.947139721822399	0.993603063696913	0	0	0	6	1	0	0	2	12	1	0	0	0	0
1241	House of Pain	1992	House of Pain	0.972819400067542	0.984410969542819	0	0	0	0	0	0	0	1	21	1	0	0	0	0
965	Eric B. & Rakim	1992	Don't Sweat the Technique	0.969491639990723	0.9892241430096	0	0	0	0	0	0	0	4	18	1	0	0	0	0
147	Arrested Development	1992	3 Years, 5 Months & 2 Days in the Life Of...	0.950829806783857	0.881446225769814	0	0	0	2	1	0	0	1	18	1	0	0	0	0
356	Boogie Down Productions	1992	Sex and Violence	0.954388182494832	0.961413071770271	0	0	0	1	1	0	0	6	12	1	0	0	0	0
2759	The Disposable Heroes of Hiphoprisy	1992	Hypocrisy Is the Greatest Luxury	0.958184445016015	0.993076999181478	0	0	0	7	1	0	0	1	21	1	0	0	0	0
235	Betty Boo	1992	Grrr! It's Betty Boo	0.954644180140755	0.818198186521398	0	0	0	6	1	0	0	2	26	1	0	0	0	0
809	DJ Quik	1992	Way 2 Fonky	0.98224566906266	0.961749829275688	1	1	1	1	1	0	0	2	27	1	0	0	0	0
1164	Grand Puba	1992	Reel to Reel	0.962079068371271	0.926343287537719	0	0	0	0	0	0	0	1	21	1	0	0	0	0
1751	Luke	1992	I Got S--t on My Mind	0.991061263623563	0.955865651912072	0	0	0	0	0	0	0	2	21	1	0	0	0	0
1073	Fu-Schnickens	1992	F.U. Don't Take It Personal	0.991288390928339	0.898540452113418	0	0	0	0	0	0	0	1	22	1	0	0	0	0
1852	MC Breed	1992	20 Below	0.979562585010022	0.940026349392043	0	0	0	0	0	0	0	2	8	1	0	0	0	0
727	Die Fantastischen Vier	1992	Vier Gewinnt	0.96732784454328	0.923698300289037	0	0	0	0	0	0	0	2	5	1	0	0	0	0
523	Chubb Rock	1992	I Gotta Get Mine Yo!	0.993687423884795	0.912576693467789	0	0	0	1	1	0	0	4	24	1	0	0	0	0
3055	Wreckx-N-Effect	1992	Hard or Smooth	0.992193921654389	0.939939432797392	0	0	0	2	1	0	0	2	17	1	0	0	0	0
419	Bushwick Bill	1992	Little Big Man	0.976431668586596	0.950722263241388	0	0	0	0	0	0	0	1	6	1	0	0	0	0
1555	Kool G Rap & DJ Polo	1992	Live and Let Die	0.931080674147282	0.993253936521227	0	1	0	3	1	0	0	3	14	1	0	0	0	0
2797	The Last Poets	1992	Retro Fit	0.955084750920849	0.970531364755469	0	0	0	7	1	0	0	8	16	1	0	0	0	0
1568	Kris Kross	1992	Totally Krossed Out	0.998356467799082	0.930884282225691	0	0	0	4	1	0	0	1	28	1	0	0	0	0
3082	Yo-Yo	1992	Black Pearl	0.981888188793227	0.94769785049109	0	1	0	2	1	0	0	2	29	1	0	0	0	0
2956	Ultramagnetic MC's	1992	Funk Your Head Up	0.990324159097609	0.973472983333874	0	0	0	0	0	0	0	2	20	1	0	0	0	0
976	Esham	1992	Judgement Day, Vol. 1	0.976441770622597	0.967214684788064	0	0	0	0	0	1	0	2	1	1	0	0	0	0
944	El General	1992	El Poder de el General	0.989289621125945	0.891170856967922	0	0	0	2	1	0	0	3	10	1	0	0	0	0
1751	Luke	1992	I Got Sumthin' on My Mind	0.991061263623563	0.955865651912072	0	0	0	0	0	0	0	3	5	1	0	0	0	0
719	Diamond D	1992	Stunts, Blunts & Hip-Hop	0.987086033287008	0.906992759035228	0	0	0	1	1	0	0	1	23	1	0	0	0	0
111	AMG	1992	Bitch Betta Have My Money	0.995818576194907	0.919250365348299	0	0	0	3	1	1	0	1	21	1	0	0	0	0
553	Compton's Most Wanted	1992	Music to Driveby	0.987983115185706	0.967298307566519	0	1	0	2	1	0	0	3	17	1	0	0	0	0
793	DJ Magic Mike	1992	Twenty Degrees Below Zero	0.990723795047875	0.892156397240185	0	0	0	3	1	0	0	4	8	1	0	0	0	0
2477	Showbiz & A.G.	1992	Runaway Slave	0.985367834553891	0.882784929199011	0	0	0	0	0	0	0	1	8	1	0	0	0	0
366	Boss	1992	Born Gangstaz	0.967639678071472	0.974383909187794	1	0	0	1	1	0	0	1	38	1	0	0	0	0
39	5th Ward Boyz	1992	Gangsta Funk	0.975959664496139	0.952005476846468	0	0	0	1	1	0	0	2	13	1	0	0	0	0
637	Da Lench Mob	1992	Guerillas in tha Mist	0.955553731559036	0.994746063770399	0	1	0	0	0	0	0	1	23	1	0	0	0	0
1751	Luke	1992	Bass Waves Compilation	0.991061263623563	0.955865651912072	0	0	0	0	0	0	0	4	2	1	0	0	0	0
209	Basehead	1992	Play with Toys	0.982393115165939	0.916585984902917	0	0	0	2	1	0	0	1	14	1	0	0	0	0
2920	Trinere	1992	Trinere's in the House!	0.983134991064779	0.904318080857221	0	0	0	2	1	0	0	2	7	1	0	0	0	0
2609	Spice 1	1992	Spice 1	0.975287361473972	0.972738856647103	0	0	0	0	0	0	0	1	19	1	0	0	0	0
157	Audio Two	1992	The First Dead Indian	0.987692179885651	0.927592781451275	0	0	0	0	0	0	0	3	2	1	0	0	0	0
1861	MC Serch	1992	Return of the Product	0.985580170302198	0.90607994533745	0	0	0	0	0	1	0	1	6	1	0	0	0	0
976	Esham	1992	Judgement Day, Vol. 2	0.97326670414407	0.976913736541889	0	0	0	0	0	1	0	3	3	1	0	0	0	0
2011	N2Deep	1992	Back to the Hotel	0.993400320938106	0.925200514836215	0	0	0	3	1	0	0	1	20	1	0	0	0	0
1641	Lighter Shade of Brown	1992	Hip Hop Locos	0.969703761495586	0.934002380499557	0	0	0	2	1	0	1	1	48	1	0	0	0	0
2201	Poison Clan	1992	Poisonous Mentality	0.984096307845289	0.962516543456035	0	0	0	1	1	0	0	2	13	1	0	0	0	0
1071	Frost	1992	East Side Story	0.976653764474306	0.941025361228866	0	1	0	3	1	0	0	1	64	1	0	0	0	0
2021	Natas	1992	Life After Death	0.964586337183575	0.987621502886124	0	0	0	0	0	0	0	1	8	1	0	0	0	0
2580	South Central Cartel	1992	South Central Madness	0.980779018011091	0.959790881941858	0	0	0	0	0	0	0	1	17	1	0	0	0	0
210	Bass 305	1992	Digital Bass	0.906145759423324	0.864059420152592	0	0	0	2	1	0	0	1	4	1	0	0	0	0
912	Dynamix II	1992	You Hear It! You Fear It!	0.975849871766278	0.929695748337351	0	0	0	1	1	0	0	1	8	1	0	0	0	0
195	Bad Boys Blue	1992	Super 20	0.986407289208828	0.92728199883526	0	0	0	0	0	0	0	6	6	1	0	0	0	0
2496	Sister Souljah	1992	360 Degrees of Power	0.964395753084484	0.990741807174265	0	1	0	0	0	0	0	1	4	1	0	0	0	0
420	Bust Down	1992	Nasty Bitch, Chapter 1	0.994735186849022	0.935039860122082	0	0	0	0	0	0	0	1	10	1	0	0	0	0
195	Bad Boys Blue	1992	Totally Bad Boys Blue	0.986407289208828	0.92728199883526	0	0	0	0	0	0	0	7	5	1	0	0	0	0
1568	Kris Kross	1992	A Totally Krossed Out World	0.987355005914028	0.889588355995118	0	0	0	0	0	0	0	2	1	1	0	0	0	0
1891	Michael Peace	1992	Threat to Society	0.978199356951696	0.926751895409882	0	0	0	0	0	0	0	1	1	1	0	0	0	0
2544	Snoop Dogg	1993	Doggystyle	0.977695699508832	0.916564186664194	0	1	1	2	1	0	1	1	35	1	0	0	0	0
610	Cypress Hill	1993	Black Sunday	0.986172074169323	0.943303154725481	0	0	0	2	1	0	0	2	18	1	0	0	0	0
1264	Ice-T	1993	Home Invasion	0.944813144076501	0.998767746374699	0	0	0	0	0	0	0	5	15	1	0	0	0	0
3060	Wu-Tang Clan	1993	Enter the Wu-Tang (36 Chambers)	0.967018163849951	0.976934605089367	0	0	0	2	1	1	0	1	23	1	0	0	0	0
51	A Tribe Called Quest	1993	Midnight Marauders	0.97457182382938	0.878459155128811	0	0	0	0	0	0	0	3	35	1	0	0	0	0
2422	Scarface	1993	The World Is Yours	0.971052879773976	0.967817617273304	0	0	1	0	0	0	0	2	8	1	0	0	0	0
2025	Naughty by Nature	1993	19 Naughty III	0.997248938581586	0.956792918506411	0	0	0	1	1	0	0	2	27	1	0	0	0	0
2972	Us3	1993	Hand on the Torch	0.978316664036228	0.893678022556339	0	0	0	4	1	0	0	1	20	1	0	0	0	0
729	Digable Planets	1993	Reachin' (A New Refutation of Time and Space)	0.949036230353951	0.863391492889605	0	0	0	1	1	0	0	1	15	1	0	0	0	0
1705	LL Cool J	1993	14 Shots to the Dome	0.987411442218866	0.922781537510752	0	0	0	7	1	1	0	5	57	1	0	0	0	0
1191	Guru's Jazzmatazz	1993	Jazzmatazz, Vol. 1	0.883140238286436	0.840759467112242	1	0	0	7	1	0	0	1	34	1	0	0	0	0
2407	Salt-N-Pepa	1993	Very Necessary	0.977006325993318	0.952286188271322	0	0	0	2	1	0	0	4	33	1	0	0	0	0
21	2Pac	1993	Strictly 4 My N.I.G.G.A.Z.	0.967572283060802	0.99351343998663	0	1	0	2	1	0	0	2	52	1	0	0	0	0
2126	P.M. Dawn	1993	The Bliss Album...?	0.933784433566313	0.890924414686434	0	0	0	10	1	0	0	2	41	1	0	0	0	0
1932	Mobb Deep	1993	Juvenile Hell	0.939001852066338	0.986353140282913	0	0	0	1	1	1	0	1	24	1	0	0	0	0
2577	Souls of Mischief	1993	93 'Til Infinity	0.989729377007136	0.921876694208039	1	0	0	1	1	0	0	1	18	1	0	0	0	0
1079	Funkdoobiest	1993	Which Doobie U B?	0.976521896161049	0.911182674382351	0	0	0	0	0	0	0	1	27	1	0	0	0	0
379	Brand Nubian	1993	In God We Trust	0.973975993737152	0.91971874510536	0	0	0	0	0	1	0	2	23	1	0	0	0	0
1571	KRS-One	1993	Return of the Boom Bap	0.982778169868884	0.945930838782405	0	0	0	0	0	0	0	1	24	1	0	0	0	0
1121	Geto Boys	1993	Till Death Do Us Part	0.938137041772727	0.998526721624281	0	0	0	0	0	0	0	5	13	1	0	0	0	0
308	Black Moon	1993	Enta da Stage	0.967716840803049	0.926923420822875	0	0	0	0	0	0	0	1	22	1	0	0	0	0
850	Domino	1993	Domino	0.956709635030881	0.918308890889577	0	1	0	1	1	0	0	1	15	1	0	0	0	0
781	DJ Jazzy Jeff & the Fresh Prince	1993	Code Red	0.994735186849022	0.955022902546775	1	0	0	0	0	0	0	5	91	1	0	0	0	0
1852	MC Breed	1993	The New Breed	0.976705007537503	0.936012250771581	0	1	0	1	1	0	0	3	16	1	0	0	0	0
674	Das EFX	1993	Straight Up Sewaside	0.995145132832072	0.946460072720253	1	0	0	0	0	0	0	2	17	1	0	0	0	0
967	Erick Sermon	1993	No Pressure	0.990045154819399	0.955983358471966	0	1	0	0	0	1	0	1	24	1	0	0	0	0
2716	Tha Alkaholiks	1993	21 & Over	0.99278024653897	0.905697428020746	0	0	0	2	1	0	0	1	18	1	0	0	0	0
731	Digital Underground	1993	The Body-Hat Syndrome	0.981511621444502	0.879004876351418	0	0	0	4	1	0	0	3	59	1	0	0	0	0
1751	Luke	1993	In the Nude	0.991061263623563	0.955865651912072	0	0	0	2	1	0	0	5	15	1	0	0	0	0
1000	Fat Joe	1993	Represent	0.988009479943198	0.966395598984064	0	0	1	0	0	1	0	1	17	1	0	0	0	0
294	Biz Markie	1993	All Samples Cleared!	0.991736816855445	0.918303843401401	0	0	0	3	1	0	0	4	29	1	0	0	0	0
2262	Queen Latifah	1993	Black Reign	0.972930344808607	0.943323646406824	0	0	0	5	1	0	0	3	33	1	0	0	0	0
1936	Monie Love	1993	In a Word or 2	0.971948109128465	0.98143257761025	0	0	0	0	0	0	0	1	38	1	0	0	0	0
2888	Too $hort	1993	Get In Where You Fit In	0.975317357318451	0.967305160355442	0	0	0	0	0	0	0	5	43	1	0	0	0	0
793	DJ Magic Mike	1993	This Is How It Should Be Done	0.991246917122568	0.921804442283995	0	0	0	1	1	0	0	5	17	1	0	0	0	0
1065	Freestyle Fellowship	1993	Inner City Griots	0.984902252481826	0.888049065938932	0	0	0	6	1	0	0	2	34	1	0	0	0	0
1838	Masta Ace Incorporated	1993	SlaughtaHouse	0.981842089078227	0.943744167195796	0	0	0	0	0	0	0	1	16	1	0	0	0	0
1621	Leaders of the New School	1993	T.I.M.E.	0.974545090904582	0.93079707129578	1	0	0	0	0	0	0	2	17	1	0	0	0	0
46	8Ball and MJG	1993	Comin' Out Hard	0.985131025072105	0.960295028767355	0	0	0	0	0	0	0	1	9	1	0	0	0	0
147	Arrested Development	1993	Unplugged	0.967517544882478	0.90949138403547	0	0	0	8	1	0	0	2	30	1	0	0	0	0
685	De La Soul	1993	Buhloone Mindstate	0.974511223108739	0.857788679999923	0	0	0	2	1	0	0	3	51	1	0	0	0	0
2460	Shaquille O'Neal	1993	Shaq Diesel	0.976653764474306	0.941025361228866	0	1	0	1	1	0	0	1	34	1	0	0	0	0
2956	Ultramagnetic MC's	1993	The Four Horsemen	0.993124397658485	0.946375049665746	0	0	0	3	1	0	0	3	14	1	0	0	0	0
1438	Jungle Brothers	1993	J. Beez Wit the Remedy	0.987875178414148	0.901477979892043	1	0	0	0	0	0	0	3	15	1	0	0	0	0
791	DJ Laz	1993	Journey into Bass	0.991288390928339	0.898540452113418	0	0	0	0	0	0	0	1	9	1	0	0	0	0
2738	The Beatnuts	1993	Intoxicated Demons	0.991736816855445	0.918303843401401	0	0	0	0	0	1	0	1	14	1	0	0	0	0
2108	Onyx	1993	Bacdafucup	0.978322766416763	0.974606062390403	1	0	0	3	1	1	0	1	23	1	0	0	0	0
976	Esham	1993	KKKill the Fetus	0.966485339718845	0.987366977425587	0	0	0	0	0	1	0	4	2	1	0	0	0	0
2688	Tag Team	1993	Whoomp! (There It Is)	0.990268813559495	0.945097994363036	0	0	0	1	1	0	0	1	18	1	0	0	0	0
67	Above the Law	1993	Black Mafia Life	0.990324159097609	0.944534067231463	0	1	0	0	0	0	1	2	38	1	0	0	0	0
1568	Kris Kross	1993	Da Bomb	0.9809233577825	0.86832456743247	1	0	0	3	1	0	0	3	24	1	0	0	0	0
793	DJ Magic Mike	1993	Bass Is How It Should Be Done	0.988273643507587	0.884848108778868	0	0	0	1	1	0	0	6	14	1	0	0	0	0
927	Ed O.G & da Bulldogs	1993	Roxbury 02119	0.982048652986427	0.938728812693885	0	0	0	0	0	0	0	2	31	1	0	0	0	0
2762	The Egyptian Lover	1993	Pyramix	0.982438382681294	0.922658668919843	0	0	0	0	0	0	0	1	2	1	0	0	0	0
2609	Spice 1	1993	187 He Wrote	0.975287361473972	0.972738856647103	0	0	0	1	1	0	0	2	34	1	0	0	0	0
1445	Justin Warfield	1993	My Field Trip to Planet 9	0.981075029240634	0.937248010458777	1	0	0	6	1	0	0	1	17	1	0	0	0	0
2038	New Kingdom	1993	Heavy Load	0.976061337641622	0.960320592297385	0	0	0	1	1	0	0	1	13	1	0	0	0	0
137	Apache Indian	1993	No Reservations	0.959541035150701	0.916064199847459	0	0	0	0	0	0	0	1	7	1	0	0	0	0
3082	Yo-Yo	1993	You Better Ask Somebody	0.981888188793227	0.937475491654332	0	1	0	0	0	0	0	3	16	1	0	0	0	0
2660	Suprême NTM	1993	1993 J'appuie Sur la Gachette...	0.96732784454328	0.923698300289037	0	0	0	2	1	0	0	1	5	1	0	0	0	0
209	Basehead	1993	Not in Kansas Anymore	0.976521896161049	0.911182674382351	0	0	0	3	1	0	0	2	17	1	0	0	0	0
2208	Poor Righteous Teachers	1993	Black Business	0.970648858657087	0.944518895442647	0	0	0	0	0	0	0	3	19	1	0	0	0	0
2546	Snow	1993	12 Inches of Snow	0.976653764474306	0.941025361228866	0	0	0	2	1	0	0	1	15	1	0	0	0	0
333	Bloods	1993	Bangin on Wax	0.972198665281427	0.958944499206949	0	0	1	1	1	0	0	1	24	1	0	0	0	0
2201	Poison Clan	1993	Ruff Town Behavior	0.972582558244764	0.986904206962903	0	0	0	0	0	0	0	3	7	1	0	0	0	0
845	Dogg Pound Posse	1993	Dogg E Style	0.97571029403984	0.941494403725336	0	0	0	0	0	0	0	1	13	1	0	0	0	0
626	D*Note	1993	Babel	0.955473726660966	0.868940400766917	0	0	0	4	1	0	0	1	14	1	0	0	0	0
1467	Kam	1993	Neva Again	0.976477462418828	0.963741002295059	0	1	0	2	1	0	0	1	29	1	0	0	0	0
210	Bass 305	1993	Bass-The Future	0.951373687531652	0.887311605450472	0	0	0	1	1	0	0	2	6	1	0	0	0	0
86	Akinyele	1993	Vagina Diner	0.987189238675602	0.950478128951722	0	0	0	0	0	1	0	1	9	1	0	0	0	0
218	Bass Syndicate	1993	Cyberbass-Virtual Reality	0.930287113590409	0.89338780016483	0	0	0	0	0	0	0	1	6	1	0	0	0	0
2928	Tru	1993	Who's Da Killer?	0.982735676863352	0.95720890310129	0	0	0	0	0	0	0	1	1	1	0	0	0	0
195	Bad Boys Blue	1993	Dancing with the Bad Boys Blue	0.986407289208828	0.92728199883526	0	0	0	0	0	0	0	8	8	1	0	0	0	0
133	Ant Banks	1993	Sittin' on Something Phat	0.994051080559693	0.944230002295481	0	0	0	0	0	0	0	1	21	1	0	0	0	0
2703	Techno Bass Crew	1993	Bass Machine	0.953902555999663	0.918166449994239	0	0	0	0	0	0	0	1	9	1	0	0	0	0
215	Bass Invaders	1993	Bass Invaders: Lost in Bass	0.986790285122716	0.942929307331504	0	0	0	0	0	0	0	1	7	1	0	0	0	0
2018	Nas	1994	Illmatic	0.985210612411186	0.981999990382058	0	0	0	1	1	1	0	1	29	1	0	0	0	0
2544	Snoop Dogg	1994	Murder Was the Case [The Soundtrack]	0.978218232915191	0.946760463126215	0	1	1	1	1	0	1	2	58	1	0	0	0	0
1879	Method Man	1994	Tical	0.957490682220825	0.981932829586486	0	0	0	0	0	1	0	1	3	1	0	0	0	0
2810	The Notorious B.I.G.	1994	Ready to Die	0.950456777865523	0.999327460117361	0	0	0	3	1	0	0	1	39	1	0	0	0	0
223	Beastie Boys	1994	Ill Communication	0.98371320302197	0.908859271966531	0	0	0	1	1	1	0	4	17	1	0	0	0	0
1842	Master P	1994	The Ghettos Tryin to Kill Me!	0.975959664496139	0.952005476846468	0	0	0	0	0	0	0	3	2	1	0	0	0	0
551	Common	1994	Resurrection	0.956300719620495	0.913920608776673	0	0	0	0	0	0	0	2	12	1	0	0	0	0
2422	Scarface	1994	The Diary	0.964337474607433	0.993456697054976	0	1	1	0	0	0	0	3	9	1	0	0	0	0
2117	OutKast	1994	Southernplayalisticadillacmuzik	0.992094937748632	0.908626953682577	0	0	0	0	0	0	0	1	4	1	0	0	0	0
2243	Public Enemy	1994	Muse Sick-N-Hour Mess Age	0.927291750679734	0.986808622636548	0	0	0	0	0	1	0	5	29	1	0	0	0	0
3006	Warren G	1994	Regulate...G Funk Era	0.924637787160302	0.878914588753514	1	0	0	1	1	0	0	1	37	1	0	0	0	0
1219	Heavy D & the Boyz	1994	Nuttin' But Love	0.967943755531093	0.901934833968277	1	0	0	0	0	1	0	4	51	1	0	0	0	0
1103	Gang Starr	1994	Hard to Earn	0.94338563358241	0.928171842761115	0	0	0	1	1	1	0	4	29	1	0	0	0	0
729	Digable Planets	1994	Blowout Comb	0.98265562487037	0.93416634731285	0	0	0	7	1	0	0	2	57	1	0	0	0	0
1094	G. Love & Special Sauce	1994	G. Love & Special Sauce	0.987845076385472	0.914863066764032	0	0	0	2	1	0	0	1	13	1	0	0	0	0
2493	Sir Mix-A-Lot	1994	Chief Boot Knocka	0.991555198762838	0.909282012016452	1	0	0	0	0	0	0	4	13	1	0	0	0	0
2318	Redman	1994	Dare Iz a Darkside	0.992014672632698	0.930772925822682	0	0	0	2	1	0	0	2	25	1	0	0	0	0
1292	Insane Clown Posse	1994	The Ringmaster	0.92602827029214	0.993387108668907	0	0	0	0	0	0	0	2	13	1	0	0	0	0
2142	Paris	1994	Guerrilla Funk	0.951061365530297	0.992313735027847	0	0	0	1	1	0	0	3	6	1	0	0	0	0
1853	MC Eiht	1994	We Come Strapped	0.920570049055203	0.903335239056555	0	1	1	0	0	0	0	1	16	1	0	0	0	0
632	Da Brat	1994	Funkdafied	0.962229586691397	0.950175918859221	0	0	0	1	1	0	0	1	28	1	0	0	0	0
1241	House of Pain	1994	Same as It Ever Was	0.968478522810623	0.988576921202581	0	0	0	0	0	0	0	2	19	1	0	0	0	0
1854	MC Hammer	1994	The Funky Headhunter	0.992062152294615	0.943102471671262	0	1	0	3	1	0	0	4	30	1	0	0	0	0
1379	Jeru the Damaja	1994	The Sun Rises in the East	0.956100116446825	0.983183771568325	0	0	0	0	0	0	0	1	12	1	0	0	0	0
1852	MC Breed	1994	Funkafied	0.981783028379105	0.93670060967144	0	0	0	0	0	0	0	4	15	1	0	0	0	0
2157	Pete Rock & C.L. Smooth	1994	The Main Ingredient	0.94745662964875	0.902011333099742	1	0	0	0	0	0	0	2	20	1	0	0	0	0
2728	The 2 Live Crew	1994	Back at Your Ass for the Nine-4	0.986453731704426	0.916804447206775	0	0	0	5	1	0	0	8	22	1	0	0	0	0
562	Coolio	1994	It Takes a Thief	0.991288390928339	0.898540452113418	0	0	0	1	1	0	0	1	57	1	0	0	0	0
379	Brand Nubian	1994	Everything Is Everything	0.947636766153316	0.920870610354415	0	0	0	0	0	1	0	3	25	1	0	0	0	0
1862	MC Solaar	1994	Prose Combat	0.977099041280186	0.940048552322698	0	0	0	3	1	0	0	2	8	1	0	0	0	0
697	Del the Funky Homosapien	1994	No Need for Alarm	0.976477462418828	0.917060460572268	0	0	0	3	1	0	0	2	14	1	0	0	0	0
577	Craig Mack	1994	Project: Funk Da World	0.969703761495586	0.934002380499557	0	0	0	0	0	0	0	1	13	1	0	0	0	0
1075	Fugees	1994	Blunted on Reality	0.964568179364049	0.967874943978151	0	0	0	1	1	0	0	1	22	1	0	0	0	0
147	Arrested Development	1994	Zingalamaduni	0.974446934968104	0.916016025913025	0	0	0	4	1	0	0	3	17	1	0	0	0	0
914	E-40	1994	Federal	0.980191907043615	0.93287570189618	0	0	0	1	1	0	0	1	13	1	0	0	0	0
2599	Spearhead	1994	Home	0.951292067083512	0.907997302660738	0	0	0	6	1	0	0	1	23	1	0	0	0	0
2425	Schoolly D	1994	Welcome to America	0.972788571784711	0.974555908448146	0	0	0	2	1	0	0	6	19	1	0	0	0	0
793	DJ Magic Mike	1994	Bass Bowl	0.986562549367934	0.923216925010991	0	0	0	2	1	0	0	7	10	1	0	0	0	0
2526	Slick Rick	1994	Behind Bars	0.935018922152379	0.863961302314692	0	0	0	0	0	0	0	3	28	1	0	0	0	0
2292	Rappin' 4-Tay	1994	Don't Fight the Feelin'	0.969703761495586	0.934002380499557	0	0	0	2	1	0	0	2	17	1	0	0	0	0
2797	The Last Poets	1994	Holy Terror	0.951050155808675	0.954675568040875	0	0	0	12	1	0	0	9	18	1	0	0	0	0
2738	The Beatnuts	1994	Street Level	0.993328027780766	0.919154169328592	0	0	0	0	0	1	0	2	27	1	0	0	0	0
1797	Main Source	1994	F*ck What You Think	0.980022635560504	0.973553232368367	0	0	0	1	1	0	0	2	18	1	0	0	0	0
46	8Ball and MJG	1994	On the Outside Looking In	0.991836173195446	0.947784751658771	0	0	0	0	0	0	0	2	15	1	0	0	0	0
426	C-BO	1994	The Autopsy	0.975051523129786	0.983520707796981	0	0	0	0	0	0	1	1	7	1	0	0	0	0
1764	M.O.P.	1994	To the Death	0.988805217612623	0.951145479163514	0	0	0	0	0	1	0	1	11	1	0	0	0	0
3038	Willie D	1994	Play Witcha Mama	0.978322766416763	0.974606062390403	0	1	0	0	0	0	0	1	3	1	0	0	0	0
1751	Luke	1994	Freak for Life	0.991061263623563	0.955865651912072	0	0	0	0	0	0	0	6	17	1	0	0	0	0
1171	Gravediggaz	1994	6 Feet Deep	0.977142143518343	0.980168560648458	0	0	0	1	1	0	0	1	53	1	0	0	0	0
260	Big Mike	1994	Somethin' Serious	0.986973237801141	0.95034149588637	0	0	0	1	1	0	0	1	17	1	0	0	0	0
2968	Urban Dance Squad	1994	Persona Non Grata	0.976653764474306	0.941025361228866	0	0	0	1	1	0	0	2	14	1	0	0	0	0
1486	Keith Murray	1994	The Most Beautifullest Thing in This World	0.978120627465628	0.929816644005876	0	0	0	0	0	1	0	1	29	1	0	0	0	0
259	Big Mello	1994	Wegonefunkwichamind	0.972013176750789	0.939662145665521	0	0	0	4	1	0	0	1	31	1	0	0	0	0
1017	Fettes Brot	1994	Außen Top Hits, Innen Geschmack	0.962079068371271	0.926343287537719	0	0	0	0	0	0	0	1	3	1	0	0	0	0
1370	Jazzkantine	1994	Jazzkantine	0.976477462418828	0.927245306039059	0	0	0	0	0	0	0	1	1	1	0	0	0	0
2734	The Artifacts	1994	Between a Rock and a Hard Place	0.976477462418828	0.917060460572268	0	0	0	0	0	0	0	1	22	1	0	0	0	0
67	Above the Law	1994	Uncle Sam's Curse	0.971052879773976	0.967817617273304	0	1	0	1	1	0	1	3	18	1	0	0	0	0
470	Casual	1994	Fear Itself	0.956709635030881	0.918308890889577	0	0	0	0	0	0	0	1	16	1	0	0	0	0
84	Ahmad	1994	Ahmad	0.990244417429229	0.903691809847147	0	0	0	1	1	0	0	1	14	1	0	0	0	0
793	DJ Magic Mike	1994	Bass: The Final Frontier	0.990723795047875	0.892156397240185	0	0	0	1	1	0	0	8	12	1	0	0	0	0
2309	RBL Posse	1994	Ruthless by Law	0.957620612175554	0.995683792362803	0	0	0	0	0	0	0	1	5	1	0	0	0	0
3014	Weapon of Choice	1994	Nut-Meg Sez "Bozo the Town"	0.995125985811377	0.930351142816372	0	0	0	0	0	0	0	1	16	1	0	0	0	0
637	Da Lench Mob	1994	Planet of da Apes	0.970085395727349	0.982330533617444	0	1	0	1	1	0	0	2	22	1	0	0	0	0
791	DJ Laz	1994	Bass XXX	0.987355005914028	0.889588355995118	0	0	0	1	1	0	0	2	10	1	0	0	0	0
476	Celly Cel	1994	Heat 4 Yo Azz	0.988686920982145	0.958319304210126	0	0	0	0	0	0	0	1	20	1	0	0	0	0
108	Altered States	1994	Lithuania and Estonia Live	0.965920639172494	0.983546081938256	0	0	0	1	1	0	0	1	8	1	0	0	0	0
2856	Thug Life	1994	Thug Life, Vol. 1	0.969703761495586	0.934002380499557	0	0	0	1	1	0	0	1	32	1	0	0	0	0
2399	Saafir	1994	Boxcar Sessions	0.962079068371271	0.926343287537719	0	1	0	0	0	0	0	1	12	1	0	0	0	0
976	Esham	1994	Closed Casket	0.964824757584485	0.982657386314568	0	0	0	0	0	1	0	5	3	1	0	0	0	0
2609	Spice 1	1994	AmeriKKKa's Nightmare	0.975287361473972	0.972738856647103	0	0	0	0	0	0	0	3	30	1	0	0	0	0
1271	Ill Al Skratch	1994	Creep Wit' Me	0.992014672632698	0.930772925822682	0	0	0	0	0	0	0	1	8	1	0	0	0	0
794	DJ Magic Mike & The Royal Posse	1994	Represent	0.993574804668569	0.903757570705433	0	0	0	0	0	0	0	2	7	1	0	0	0	0
2749	The Click	1994	Down and Dirty	0.971284381731527	0.987743888519299	0	0	0	0	0	0	0	1	8	1	0	0	0	0
315	Black Sheep	1994	Non-Fiction	0.993749359197423	0.912171938683199	0	0	0	0	0	0	0	2	24	1	0	0	0	0
1745	Lucas	1994	Lucacentric	0.984285671523318	0.932626647848696	0	0	0	1	1	0	0	1	18	1	0	0	0	0
357	Boogiemonsters	1994	Riders of the Storm: The Underwater Album	0.993317384517179	0.942561056045173	0	0	0	0	0	0	0	1	22	1	0	0	0	0
2797	The Last Poets	1994	Scatterap/Home	0.951050155808675	0.954675568040875	0	0	0	2	1	0	0	10	7	1	0	0	0	0
2021	Natas	1994	Blaz4me	0.957543360354654	0.986670386988656	0	0	0	0	0	0	0	2	6	1	0	0	0	0
133	Ant Banks	1994	The Big Badass	0.985015907917402	0.91339559009208	0	0	0	2	1	0	0	2	33	1	0	0	0	0
216	Bass Mekanik	1994	Quad Maximus	0.99013001989456	0.948178048548478	0	0	0	5	1	0	0	1	8	1	0	0	0	0
2580	South Central Cartel	1994	N Gatz We Truss	0.979957473714389	0.967768343761218	1	0	0	3	1	0	0	2	40	1	0	0	0	0
218	Bass Syndicate	1994	Slow Sci-Fi Bass	0.898683636512476	0.86344726792042	0	0	0	0	0	0	0	2	6	1	0	0	0	0
334	Bloods & Crips	1994	Bangin' on Wax, Vol. 2: The Saga Continues	0.984096307845289	0.962516543456035	0	0	0	0	0	0	0	1	19	1	0	0	0	0
2928	Tru	1994	Understanding the Criminal Mind	0.976705007537503	0.978842172637201	0	0	0	0	0	0	0	2	7	1	0	0	0	0
11	2 Live Jews	1994	Disco Jews	0.989554401444319	0.937730932916721	0	0	0	0	0	0	0	3	1	1	0	0	0	0
2039	Newcleus	1994	Next Generation	0.975525379901805	0.878609631001263	0	0	0	0	0	0	0	3	13	1	0	0	0	0
1397	Jocelyn Enriquez	1994	Lovely	0.981075029240634	0.937248010458777	0	0	0	0	0	0	0	1	4	1	0	0	0	0
60	A.W.O.L.	1994	Detroit 4 Life	0.980779018011091	0.970342865985195	0	0	0	0	0	0	0	1	14	1	0	0	0	0
912	Dynamix II	1994	Electro Bass Compilation, Vol. 1	0.95879470843645	0.917067208647335	0	0	0	2	1	0	0	2	13	1	0	0	0	0
1197	GZA	1995	Liquid Swords	0.953081460956798	0.959563355081162	0	0	0	0	0	1	0	1	35	0	1	0	0	0
2092	Ol' Dirty Bastard	1995	Return to the 36 Chambers: The Dirty Version	0.976107921857934	0.966460338693183	0	0	0	0	0	1	0	1	25	0	1	0	0	0
2827	The Roots	1995	Do You Want More?!!!??!	0.920682688332014	0.863251888298886	0	0	0	11	1	0	0	1	47	0	1	0	0	0
1705	LL Cool J	1995	Mr. Smith	0.957506183013422	0.898455087113029	0	0	0	2	1	1	0	6	40	0	1	0	0	0
610	Cypress Hill	1995	Cypress Hill III: Temples of Boom	0.965632733544209	0.955253631072733	0	0	0	4	1	0	0	3	28	0	1	0	0	0
1842	Master P	1995	99 Ways to Die	0.979957473714389	0.967768343761218	0	0	0	2	1	0	0	4	18	0	1	0	0	0
1932	Mobb Deep	1995	The Infamous	0.986401653287473	0.969415585230889	0	0	0	0	0	1	0	2	20	0	1	0	0	0
350	Bone Thugs-N-Harmony	1995	E 1999 Eternal	0.975287361473972	0.972738856647103	0	1	0	2	1	0	0	1	23	0	1	0	0	0
21	2Pac	1995	Me Against the World	0.959404544054661	0.968250074201941	0	0	0	0	0	0	0	3	50	0	1	0	0	0
2816	The Pharcyde	1995	Labcabincalifornia	0.992083587487231	0.902717009501036	0	0	0	2	1	0	0	2	25	0	1	0	0	0
2278	Raekwon	1995	Only Built 4 Cuban Linx	0.957403240741137	0.997557436286471	0	0	0	0	0	1	0	1	26	0	1	0	0	0
1190	Guru	1995	Jazzmatazz, Vol. 2 (The New Reality)	0.9306488292063	0.881139140540799	0	0	0	7	1	0	0	1	83	0	1	0	0	0
161	AZ	1995	Doe or Die	0.958863069729749	0.947975996353812	0	0	0	0	0	0	0	1	22	0	1	0	0	0
2025	Naughty by Nature	1995	Poverty's Paradise	0.986765502132627	0.958293426998277	0	0	0	0	0	0	0	3	35	0	1	0	0	0
1094	G. Love & Special Sauce	1995	Coast to Coast Motel	0.971540760694387	0.877143247938709	0	0	0	3	1	0	0	2	19	0	1	0	0	0
1854	MC Hammer	1995	Inside Out	0.990778834936759	0.910148557575157	0	0	0	1	1	0	0	5	21	0	1	0	0	0
1777	Mack 10	1995	Mack 10	0.984804322768489	0.970475823378882	0	1	1	0	0	0	0	1	10	0	1	0	0	0
2854	Three 6 Mafia	1995	Mystic Stylez	0.952641455440185	0.962528315553821	0	0	0	0	0	0	0	1	7	0	1	0	0	0
2888	Too $hort	1995	Cocktails	0.969764133476556	0.967967779438111	0	0	0	0	0	0	0	6	15	0	1	0	0	0
1292	Insane Clown Posse	1995	The Riddle Box	0.930370724080145	0.996785627685906	0	0	0	0	0	0	0	3	7	0	1	0	0	0
1154	Goodie Mob	1995	Soul Food	0.986407289208828	0.92728199883526	0	1	0	6	1	0	0	1	53	0	1	0	0	0
2126	P.M. Dawn	1995	Jesus Wept	0.887481855372664	0.845958431300448	0	0	0	6	1	0	0	3	53	0	1	0	0	0
1078	Fun^Da^Mental	1995	Seize the Time	0.967008973337399	0.991102090807858	0	0	0	3	1	0	0	1	10	0	1	0	0	0
391	Brotha Lynch Hung	1995	Season of da Siccness	0.958184445016015	0.993076999181478	0	0	1	0	0	0	0	1	6	0	1	0	0	0
562	Coolio	1995	Gangsta's Paradise	0.951190653909456	0.847377443061817	0	0	0	0	0	0	0	2	55	0	1	0	0	0
2719	Tha Dogg Pound	1995	Dogg Food	0.986973237801141	0.95034149588637	0	1	0	3	1	0	1	1	37	0	1	0	0	0
914	E-40	1995	In a Major Way	0.975230575342179	0.960851289920644	0	0	0	0	0	0	0	2	26	0	1	0	0	0
1571	KRS-One	1995	KRS-One	0.981842089078227	0.943744167195796	0	0	0	0	0	0	0	2	22	0	1	0	0	0
74	Aceyalone	1995	All Balls Don't Bounce	0.980191907043615	0.93287570189618	0	0	0	0	0	0	0	1	4	0	1	0	0	0
967	Erick Sermon	1995	Double or Nothing	0.977063768268122	0.946350587950337	0	0	0	0	0	1	0	2	16	0	1	0	0	0
46	8Ball and MJG	1995	On Top of the World	0.992344870964192	0.940690832437022	0	0	0	0	0	0	0	3	8	0	1	0	0	0
453	Capleton	1995	Prophecy	0.991640288858391	0.928964616239921	0	0	0	0	0	0	0	1	12	0	1	0	0	0
1446	Juvenile	1995	Being Myself	0.981329296734533	0.966534872164623	0	0	0	0	0	0	0	1	8	0	1	0	0	0
223	Beastie Boys	1995	Ultra Tuff Tracks	0.99234721809808	0.902936163871159	1	0	0	0	0	1	0	5	11	0	1	0	0	0
1080	Funkmaster Flex	1995	The Mix Tape, Vol. 1: 60 Minutes of Funk	0.996969385734529	0.927668704861635	1	0	0	1	1	1	0	1	65	0	1	0	0	0
674	Das EFX	1995	Hold It Down	0.99097855120696	0.928954105375073	0	0	0	0	0	0	0	3	29	0	1	0	0	0
2716	Tha Alkaholiks	1995	Coast II Coast	0.99597749957132	0.923981839183363	0	0	0	2	1	0	0	2	22	0	1	0	0	0
2799	The Lost Boyz	1995	Legal Drug Money	0.969703761495586	0.934002380499557	0	0	0	0	0	0	0	1	8	0	1	0	0	0
1164	Grand Puba	1995	2000	0.962079068371271	0.926343287537719	0	0	0	0	0	0	0	2	20	0	1	0	0	0
1852	MC Breed	1995	Big Baller	0.979562585010022	0.940026349392043	0	0	0	2	1	0	0	5	18	0	1	0	0	0
809	DJ Quik	1995	Safe + Sound	0.978065537098965	0.958707178068468	0	0	1	7	1	0	0	3	29	0	1	0	0	0
256	Big L	1995	Lifestylez Ov Da Poor & Dangerous	0.958701823379351	0.926523248951606	0	0	0	3	1	0	0	1	40	0	1	0	0	0
944	El General	1995	Es Mundial	0.992054854196542	0.898985456369647	0	0	0	3	1	0	0	4	15	0	1	0	0	0
727	Die Fantastischen Vier	1995	Lauschgift	0.981075029240634	0.937248010458777	0	0	0	0	0	0	0	3	4	0	1	0	0	0
1554	Kool G Rap	1995	4, 5, 6	0.969703761495586	0.934002380499557	1	0	0	0	0	0	0	1	29	0	1	0	0	0
2577	Souls of Mischief	1995	No Man's Land	0.987039011181307	0.941915580231978	0	0	0	0	0	0	0	2	21	0	1	0	0	0
302	Black Grape	1995	It's Great When You're Straight... Yeah	0.985580170302198	0.90607994533745	0	0	0	3	1	0	0	1	21	0	1	0	0	0
2004	Mystikal	1995	Mystikal	0.985329617341518	0.937834129133008	0	0	0	1	1	0	0	1	21	0	1	0	0	0
426	C-BO	1995	Tales From the Crypt	0.978724046575216	0.976887694436004	0	0	0	0	0	0	1	2	21	0	1	0	0	0
944	El General	1995	Clubb 555	0.984621170252949	0.881716787245893	0	0	0	4	1	0	0	5	33	0	1	0	0	0
172	B.G.	1995	True Story	0.98195367246809	0.933604921721034	0	0	0	0	0	0	0	1	3	0	1	0	0	0
1078	Fun^Da^Mental	1995	With Intent to Pervert the Cause of Injustice	0.969703761495586	0.934002380499557	0	0	0	0	0	0	0	2	1	0	1	0	0	0
814	DJ Screw	1995	3 'n the Mornin', Pt. 1	0.935937954091208	0.906082528920817	0	0	0	0	0	0	0	1	1	0	1	0	0	0
2425	Schoolly D	1995	Reservoir Dog	0.970673811518704	0.982041625214372	0	0	0	0	0	0	0	7	4	0	1	0	0	0
2728	The 2 Live Crew	1995	The Original 2 Live Crew	0.986453731704426	0.916804447206775	0	0	0	0	0	0	0	9	5	0	1	0	0	0
39	5th Ward Boyz	1995	Rated G	0.98108530756005	0.950598594078952	0	0	0	2	1	0	0	3	17	0	1	0	0	0
419	Bushwick Bill	1995	Phantom of the Rapra	0.982810084520014	0.946052084220526	0	0	0	2	1	0	0	2	20	0	1	0	0	0
2534	Smif-N-Wessun	1995	Dah Shinin'	0.969703761495586	0.934002380499557	0	0	0	0	0	0	0	1	19	0	1	0	0	0
165	B-Legit	1995	Tryin' to Get a Buck	0.975230575342179	0.960851289920644	0	0	0	0	0	0	0	1	6	0	1	0	0	0
1182	Group Home	1995	Livin' Proof	0.955061466263765	0.92589335578642	0	0	0	0	0	0	0	1	13	0	1	0	0	0
1370	Jazzkantine	1995	Hei<c3> & Fettig	0.967517544882478	0.90949138403547	0	0	0	0	0	0	0	2	1	0	1	0	0	0
2021	Natas	1995	Doubelievengod	0.953229633529425	0.987045399438304	0	0	0	0	0	0	0	3	6	0	1	0	0	0
582	Crime Boss	1995	All in the Game	0.990022389328622	0.963143705193852	0	0	0	0	0	0	0	1	9	0	1	0	0	0
918	E.S.G.	1995	Sailin' da South	0.975182841033076	0.977687520721101	0	0	0	0	0	0	0	1	10	0	1	0	0	0
2108	Onyx	1995	All We Got Iz Us	0.975959664496139	0.982375168620038	0	0	0	0	0	1	0	2	8	0	1	0	0	0
2756	The Dayton Family	1995	What's on My Mind?	0.981614145464826	0.96569507604545	1	0	0	0	0	0	0	1	8	0	1	0	0	0
626	D*Note	1995	Criminal Justice	0.92819159269932	0.845286901418057	0	0	0	4	1	0	0	2	16	0	1	0	0	0
3013	WC and the Maad Circle	1995	Curb Servin'	0.987322191293447	0.925547831794594	0	1	0	0	0	0	0	1	29	0	1	0	0	0
2609	Spice 1	1995	1990-Sick	0.971742998345407	0.979339219333258	0	1	0	0	0	0	0	4	26	0	1	0	0	0
137	Apache Indian	1995	Make Way for the Indian	0.971415972493086	0.920220941779345	0	0	0	0	0	0	0	2	14	0	1	0	0	0
2476	Show & A.G.	1995	Goodfellas	0.98022611015782	0.873124557883541	0	0	0	0	0	0	0	1	9	0	1	0	0	0
300	Blac Monks	1995	Secrets of the Hidden Temple	0.977111488714403	0.971586860409143	0	0	0	0	0	0	0	1	1	0	1	0	0	0
1755	Luniz	1995	Operation Stackola	0.978276484272332	0.941510130967348	1	0	0	0	0	0	0	1	49	0	1	0	0	0
2310	RBX	1995	The RBX Files	0.975973327013358	0.980400020007183	0	0	0	2	1	0	0	1	9	0	1	0	0	0
1368	Jayo Felony	1995	Take a Ride	0.98347559535541	0.968837524965906	1	0	1	0	0	0	0	1	11	0	1	0	0	0
2749	The Click	1995	Game Related	0.975959664496139	0.982375168620038	0	0	0	1	1	0	0	2	40	0	1	0	0	0
2411	San Quinn	1995	Live N Direct [Priority/Get Low]	0.980779018011091	0.970342865985195	0	0	0	1	1	0	1	1	4	0	1	0	0	0
2201	Poison Clan	1995	Strait Zooism	0.972582558244764	0.986904206962903	0	0	0	2	1	0	0	4	15	0	1	0	0	0
47	95 South	1995	One Mo' Gen	0.989141704958198	0.922053796328647	0	0	0	0	0	0	0	1	12	0	1	0	0	0
1467	Kam	1995	Made in America	0.967639678071472	0.974383909187794	0	1	0	0	0	0	0	2	3	0	1	0	0	0
2928	Tru	1995	TRUE	0.975182841033076	0.967922851350603	0	0	0	0	0	0	0	3	21	0	1	0	0	0
105	Alliance Ethnik	1995	Simple & Funky	0.985580170302198	0.90607994533745	0	0	0	0	0	0	0	1	1	0	1	0	0	0
476	Celly Cel	1995	Killa Kali	0.978959051436801	0.976673980504043	0	0	0	0	0	0	0	2	24	0	1	0	0	0
918	E.S.G.	1995	Ocean of Funk	0.978724046575216	0.956212822596088	0	0	0	0	0	0	0	2	7	0	1	0	0	0
217	Bass Mekanik 2	1995	Max Killa Hertz	0.99121826276919	0.931816512279449	0	0	0	1	1	0	0	1	12	0	1	0	0	0
887	Dream Warriors	1995	Subliminal Simulation	0.982452233571074	0.897614452313287	0	0	0	1	1	0	0	2	35	0	1	0	0	0
2581	South Circle	1995	Anotha Day Anotha Balla	0.983631166211913	0.944479800729531	0	1	0	0	0	0	0	1	10	0	1	0	0	0
1021	Fifth Ward Juvenilz	1995	Deadly Groundz	0.968831748048267	0.98442250672287	0	0	0	0	0	0	0	1	2	0	1	0	0	0
210	Bass 305	1995	Departure	0.931576105791285	0.869636673287971	0	0	0	0	0	0	0	3	4	0	1	0	0	0
2786	The Immortals	1995	Mortal Kombat	0.979621151744568	0.979368530218261	0	0	0	0	0	0	0	1	3	0	1	0	0	0
174	B.O.N.E. Enterprise	1995	Faces of Death	0.980683455809164	0.950576039385711	0	0	0	0	0	0	0	1	8	0	1	0	0	0
333	Bloods	1995	Damu Ridas	0.975230575342179	0.960851289920644	0	0	1	0	0	0	0	2	10	0	1	0	0	0
133	Ant Banks	1995	Do or Die	0.993976442192592	0.93349465702686	0	0	0	0	0	0	0	3	18	0	1	0	0	0
2779	The Grouch	1995	Don't Talk to Me	0.981075029240634	0.937248010458777	0	0	0	0	0	0	0	1	1	0	1	0	0	0
586	Crips	1995	Nationwide Rip Ridaz	0.989804368680779	0.965030060463491	0	0	1	0	0	0	0	1	13	0	1	0	0	0
1545	Knightowl	1995	The Knightowl [Familia]	0.97691389318168	0.965894782739892	0	0	0	0	0	0	0	1	3	0	1	0	0	0
919	E.T.W.	1995	Let's Stay Together	0.981075029240634	0.937248010458777	0	0	0	5	1	0	0	1	17	0	1	0	0	0
211	Bass Fraternity	1995	Spring Break 95: Droppin'	0.986790285122716	0.942929307331504	0	0	0	1	1	0	0	1	3	0	1	0	0	0
1130	Ghostface Killah	1996	Ironman	0.989729377007136	0.921876694208039	0	0	0	7	1	1	0	1	49	0	1	0	0	0
1364	Jay-Z	1996	Reasonable Doubt	0.962329866982811	0.97536706748469	1	0	0	0	0	1	0	1	49	0	1	0	0	0
2544	Snoop Dogg	1996	Tha Doggfather	0.977058908267186	0.938876960509227	1	0	1	4	1	0	1	3	68	0	1	0	0	0
1842	Master P	1996	Ice Cream Man	0.978322766416763	0.964458320309115	0	0	0	0	0	0	0	5	18	0	1	0	0	0
2018	Nas	1996	It Was Written	0.956856778483886	0.993838684088113	0	1	0	1	1	1	0	2	48	0	1	0	0	0
1932	Mobb Deep	1996	Hell on Earth	0.962114934115335	0.961921384788793	0	0	0	0	0	1	0	3	25	0	1	0	0	0
2117	OutKast	1996	ATLiens	0.990474259015312	0.8959559384344	0	0	0	4	1	0	0	2	84	0	1	0	0	0
1075	Fugees	1996	The Score	0.970709039753522	0.931327636650732	0	0	0	1	1	0	0	2	39	0	1	0	0	0
2827	The Roots	1996	Illadelph Halflife	0.94221729365797	0.884127033680733	0	0	0	0	0	0	0	2	43	0	1	0	0	0
1684	Lil' Kim	1996	Hard Core	0.981662008232554	0.950556328446057	0	0	0	0	0	0	0	1	59	0	1	0	0	0
21	2Pac	1996	All Eyez on Me	0.978322766416763	0.964458320309115	0	1	0	4	1	0	0	4	93	0	1	0	0	0
1077	Fun Lovin' Criminals	1996	Come Find Yourself	0.971623253701026	0.934622873692239	0	0	0	0	0	0	0	1	5	0	1	0	0	0
422	Busta Rhymes	1996	The Coming	0.992482930383551	0.971605386459313	0	0	0	2	1	0	0	1	39	0	1	0	0	0
3024	Westside Connection	1996	Bow Down	0.975959664496139	0.982375168620038	0	1	0	0	0	0	0	1	19	0	1	0	0	0
2493	Sir Mix-A-Lot	1996	Return of the Bumpasaurus	0.997095902624773	0.930360851987227	1	0	0	0	0	0	0	5	16	0	1	0	0	0
51	A Tribe Called Quest	1996	Beats, Rhymes and Life	0.983493526943995	0.881842684270652	0	0	0	1	1	0	0	4	26	0	1	0	0	0
1050	Foxy Brown	1996	Ill Na Na	0.980022635560504	0.92371262320275	0	0	0	0	0	1	0	1	36	0	1	0	0	0
1121	Geto Boys	1996	The Resurrection	0.970673811518704	0.982041625214372	0	0	0	0	0	0	0	6	9	0	1	0	0	0
1801	Makaveli	1996	The Don Killuminati: The 7 Day Theory	0.969491639990723	0.9892241430096	0	0	0	1	1	0	0	1	31	0	1	0	0	0
2318	Redman	1996	Muddy Waters	0.993159991126784	0.93623603000207	1	1	0	0	0	0	0	3	53	0	1	0	0	0
914	E-40	1996	Tha Hall of Game	0.986062183756661	0.930369232796194	1	1	0	6	1	0	0	3	66	0	1	0	0	0
1264	Ice-T	1996	VI: Return of the Real	0.976653764474306	0.941025361228866	0	0	0	0	0	0	0	6	26	0	1	0	0	0
2953	UGK	1996	Ridin' Dirty	0.963425857475534	0.923778873590254	0	0	0	0	0	0	0	1	26	0	1	0	0	0
2728	The 2 Live Crew	1996	Shake a Lil' Somethin'	0.986453731704426	0.916804447206775	0	0	0	2	1	0	0	10	27	0	1	0	0	0
1379	Jeru the Damaja	1996	Wrath of the Math	0.953229633529425	0.987045399438304	0	0	0	0	0	0	0	2	14	0	1	0	0	0
2223	Prince Paul	1996	Psychoanalysis: What Is It?	0.972461974005515	0.883408197932534	0	0	0	3	1	0	0	1	13	0	1	0	0	0
1099	Galactic	1996	Coolin' Off	0.978199356951696	0.926751895409882	0	0	0	4	1	0	0	1	11	0	1	0	0	0
2854	Three 6 Mafia	1996	Da End	0.975230575342179	0.97084281113299	0	0	0	0	0	0	0	2	16	0	1	0	0	0
2888	Too $hort	1996	Gettin' It (Album Number Ten)	0.977024680042728	0.960270312360114	0	1	0	3	1	0	0	7	56	0	1	0	0	0
3069	Xzibit	1996	At the Speed of Life	0.986062183756661	0.930369232796194	0	0	0	0	0	0	0	1	23	0	1	0	0	0
685	De La Soul	1996	Stakes Is High	0.993400320938106	0.925200514836215	0	0	0	0	0	0	0	4	31	0	1	0	0	0
731	Digital Underground	1996	Future Rhythm	0.992729728462477	0.923867351983962	0	0	0	2	1	0	0	4	29	0	1	0	0	0
1858	MC Lyte	1996	Bad as I Wanna B	0.981075029240634	0.937248010458777	0	0	0	0	0	0	0	4	31	0	1	0	0	0
1852	MC Breed	1996	To Da Beat Ch'all	0.986233787647065	0.939944954060358	0	1	0	0	0	0	0	6	29	0	1	0	0	0
1241	House of Pain	1996	Truth Crushed to Earth Shall Rise Again	0.953806573142903	0.995851019297995	0	0	0	0	0	0	0	3	17	0	1	0	0	0
632	Da Brat	1996	Anuthatantrum	0.976653764474306	0.941025361228866	0	0	0	0	0	0	0	2	38	0	1	0	0	0
1942	Montell Jordan	1996	More...	0.976653764474306	0.941025361228866	0	0	0	2	1	0	0	1	36	0	1	0	0	0
882	Dr. Octagon	1996	Dr. Octagonecologyst	0.906911749929012	0.873265645955525	0	0	0	2	1	0	0	1	19	0	1	0	0	0
1054	Freak Nasty	1996	Controversee...That's Life...And That's the Way It Is	0.992729728462477	0.923867351983962	0	0	0	0	0	0	0	1	4	0	1	0	0	0
1229	Heltah Skeltah	1996	Nocturnal	0.969703761495586	0.934002380499557	0	0	0	2	1	0	0	1	14	0	1	0	0	0
700	Delinquent Habits	1996	Delinquent Habits	0.995145132832072	0.93628764023244	0	1	0	0	0	0	0	1	20	0	1	0	0	0
2004	Mystikal	1996	Mind of Mystikal	0.986553351611888	0.94777565695579	0	0	0	2	1	0	0	2	12	0	1	0	0	0
791	DJ Laz	1996	King of Bass	0.987355005914028	0.889588355995118	0	0	0	0	0	0	0	3	17	0	1	0	0	0
727	Die Fantastischen Vier	1996	Live und Direkt	0.976653764474306	0.941025361228866	0	0	0	0	0	0	0	4	1	0	1	0	0	0
793	DJ Magic Mike	1996	Don't Talk Just Listen	0.988273643507587	0.884848108778868	0	0	0	3	1	0	0	9	15	0	1	0	0	0
1764	M.O.P.	1996	Firing Squad	0.981791629487509	0.950294281424412	0	0	0	0	0	1	0	2	20	0	1	0	0	0
793	DJ Magic Mike	1996	Back in Bass	0.988273643507587	0.884848108778868	0	0	0	0	0	0	0	10	5	0	1	0	0	0
1853	MC Eiht	1996	Death Threatz	0.904727643053846	0.879337930402974	0	0	1	0	0	0	0	2	26	0	1	0	0	0
814	DJ Screw	1996	3 'n the Mornin', Pt. 2	0.935937954091208	0.906082528920817	0	0	0	1	1	0	0	2	11	0	1	0	0	0
791	DJ Laz	1996	Bass XXX, Vol. 2	0.987355005914028	0.889588355995118	0	0	0	0	0	0	0	4	4	0	1	0	0	0
1751	Luke	1996	Uncle Luke	0.991061263623563	0.955865651912072	0	1	0	3	1	0	0	7	36	0	1	0	0	0
829	DJ Vadim	1996	U.S.S.R. Repertoire (The Theory of Verticality)	0.870181527567832	0.835385106898277	0	0	0	0	0	0	0	1	2	0	1	0	0	0
198	Bahamadia	1996	Kollage	0.969703761495586	0.934002380499557	0	0	0	0	0	0	0	1	38	0	1	0	0	0
1032	Flesh-N-Bone	1996	T.H.U.G.S.: Trues Humbly United Gatherin' Souls	0.959040093999162	0.929506018573898	0	0	0	4	1	0	0	1	32	0	1	0	0	0
850	Domino	1996	Physical Funk	0.961589011226772	0.916878564543828	0	1	0	1	1	0	0	2	19	0	1	0	0	0
591	Crucial Conflict	1996	The Final Tic	0.971052879773976	0.967817617273304	0	0	0	0	0	0	0	1	23	0	1	0	0	0
2708	Tela	1996	Piece of Mind	0.991555198762838	0.909282012016452	0	0	0	0	0	0	0	1	40	0	1	0	0	0
788	DJ Kool	1996	Let Me Clear My Throat	0.969703761495586	0.934002380499557	0	0	0	1	1	0	0	2	14	0	1	0	0	0
335	Blowfly	1996	Rappin Dancin & Laughin	0.987189238675602	0.961258599223386	0	0	0	3	1	0	0	2	15	0	1	0	0	0
67	Above the Law	1996	Time Will Reveal	0.972198665281427	0.958944499206949	0	1	0	0	0	0	1	4	28	0	1	0	0	0
1568	Kris Kross	1996	Young, Rich and Dangerous	0.992729728462477	0.923867351983962	0	1	0	0	0	0	0	4	25	0	1	0	0	0
634	Da Bush Babees	1996	Gravity	0.995943580903545	0.940326159591289	0	0	0	5	1	0	0	1	35	0	1	0	0	0
976	Esham	1996	Dead Flowerz	0.969516578632408	0.987149384003435	0	0	0	1	1	1	0	6	2	0	1	0	0	0
3014	Weapon of Choice	1996	Highperspice	0.995125985811377	0.930351142816372	0	0	0	6	1	0	0	2	30	0	1	0	0	0
2756	The Dayton Family	1996	F.B.I.	0.976705007537503	0.936012250771581	0	0	0	0	0	0	0	2	15	0	1	0	0	0
511	Chino XL	1996	Here to Save You All	0.992284874617426	0.967134114120842	0	0	0	3	1	0	0	1	30	0	1	0	0	0
1370	Jazzkantine	1996	Frisch Gepresst & Live	0.976521896161049	0.911182674382351	0	0	0	0	0	0	0	3	1	0	1	0	0	0
2038	New Kingdom	1996	Paradise Don't Come Cheap	0.978374198037543	0.975685384868919	0	0	0	2	1	0	0	2	15	0	1	0	0	0
1725	Lord Finesse	1996	The Awakening	0.963613306988247	0.963001931871172	0	0	0	0	0	0	0	3	26	0	1	0	0	0
2920	Trinere	1996	Celebrating 10	0.977738197405787	0.905813374359976	0	0	0	0	0	0	0	3	4	0	1	0	0	0
2208	Poor Righteous Teachers	1996	The New World Order	0.970648858657087	0.944518895442647	0	0	0	0	0	0	0	4	24	0	1	0	0	0
2255	Quad City DJ's	1996	Get on Up and Dance	0.990654229005956	0.915678023845991	0	0	0	0	0	0	0	1	9	0	1	0	0	0
2603	Speech	1996	Speech	0.953902555999663	0.918166449994239	0	0	0	15	1	0	0	1	49	0	1	0	0	0
97	Alfonzo Hunter	1996	Black a Da Berry	0.962079068371271	0.926343287537719	0	0	0	0	0	0	0	1	14	0	1	0	0	0
2755	The D.O.C.	1996	Helter Skelter	0.972615073585844	0.931850849533676	0	1	0	0	0	0	0	2	7	0	1	0	0	0
3055	Wreckx-N-Effect	1996	Raps New Generation	0.997497542180787	0.932924014367797	0	0	0	0	0	0	0	3	15	0	1	0	0	0
165	B-Legit	1996	Hemp Museum	0.98108530756005	0.950598594078952	0	0	0	0	0	0	0	2	49	0	1	0	0	0
2296	Ras Kass	1996	Soul on Ice	0.962079068371271	0.926343287537719	0	0	0	0	0	0	0	1	12	0	1	0	0	0
3082	Yo-Yo	1996	Total Control	0.981888188793227	0.937475491654332	0	1	0	0	0	0	0	4	35	0	1	0	0	0
882	Dr. Octagon	1996	The Instrumentalyst (Octagon Beats)	0.900392028378538	0.876366669742311	0	0	0	2	1	0	0	2	16	0	1	0	0	0
2411	San Quinn	1996	The Hustle Continues [Priority/Get Low]	0.978724046575216	0.976887694436004	0	0	0	1	1	0	1	2	10	0	1	0	0	0
209	Basehead	1996	Faith	0.98314574578097	0.910668951932444	0	0	0	1	1	0	0	3	12	0	1	0	0	0
2602	Spectre	1996	The Illness	0.967716840803049	0.968273164502706	0	0	0	1	1	0	0	1	5	0	1	0	0	0
3078	Yella	1996	One Mo Nigga ta Go	0.982337555399571	0.953666778207224	0	1	0	5	1	0	0	1	32	0	1	0	0	0
1972	Mr. Mike	1996	Wicked Wayz	0.972582558244764	0.986904206962903	0	1	0	0	0	0	0	1	18	0	1	0	0	0
777	DJ Honda	1996	DJ Honda	0.966261101765744	0.924419802329992	0	0	0	0	0	0	0	1	27	0	1	0	0	0
622	D.B.A. Flip	1996	Flip on This	0.959541035150701	0.916064199847459	0	0	0	1	1	0	0	1	14	0	1	0	0	0
2482	Shyheim	1996	The Lost Generation	0.969703761495586	0.934002380499557	0	1	0	1	1	0	0	1	56	0	1	0	0	0
3098	Young Lay	1996	Black 'n Dangerous	0.985514736481011	0.965438476539524	0	0	0	0	0	0	0	1	18	0	1	0	0	0
2475	Shorty Mac	1996	Shorty Mac	0.980683455809164	0.972078230663051	0	1	0	1	1	0	0	1	14	0	1	0	0	0
1916	Mista	1996	Mista	0.955256720582441	0.909591117272493	0	0	0	3	1	0	0	1	54	0	1	0	0	0
3117	Young Zee	1996	Musical Meltdown	0.984499344742274	0.937137169837374	0	0	0	0	0	0	0	1	16	0	1	0	0	0
2486	Silkk	1996	The Shocker	0.975959664496139	0.982375168620038	0	0	0	1	1	0	0	1	18	0	1	0	0	0
1105	Gangsta Blac	1996	Can It Be	0.982498470826667	0.95868989112901	0	0	0	0	0	0	0	1	16	0	1	0	0	0
887	Dream Warriors	1996	The Master Plan	0.981075029240634	0.937248010458777	0	0	0	0	0	0	0	3	9	0	1	0	0	0
153	Assassin	1996	Homicide Volontaire	0.942043772046242	0.939767825402669	0	0	0	0	0	0	0	1	18	0	1	0	0	0
671	DarkRoom Familia	1996	Barrio Love [1996]	0.982020448189789	0.96263773840736	0	0	0	0	0	0	0	1	9	0	1	0	0	0
1260	I.M.P.	1996	Ill Mannered Playas	0.962079068371271	0.926343287537719	0	0	0	3	1	0	0	1	22	0	1	0	0	0
236	Beyond	1996	Comparison	0.9177284407952	0.882252148954983	0	0	0	1	1	0	0	1	4	0	1	0	0	0
1273	Ill Biskits	1996	Chronicle of Two Losers	0.980221714088825	0.907513262153204	0	0	0	0	0	0	0	1	6	0	1	0	0	0
2878	Tommy Wright III	1996	On the Run	0.983071910582821	0.969845465267826	0	0	0	0	0	0	0	1	8	0	1	0	0	0
428	C-Loc	1996	Whatever	0.976653764474306	0.941025361228866	0	0	0	0	0	0	0	1	13	0	1	0	0	0
1386	Jibe	1996	Jibe	0.95991972920353	0.86758433275356	0	0	0	0	0	0	0	1	9	0	1	0	0	0
1842	Master P	1997	Ghetto D	0.984313621182199	0.954089397086112	0	0	0	0	0	0	0	6	29	0	1	0	0	0
3061	Wyclef Jean	1997	Presents the Carnival	0.901271127462869	0.858294416772992	0	0	0	5	1	0	0	1	57	0	1	0	0	0
2810	The Notorious B.I.G.	1997	Life After Death	0.95793202861304	0.989533544242608	0	0	0	4	1	0	0	2	88	0	1	0	0	0
1915	Missy Elliott	1997	Supa Dupa Fly	0.948637929495282	0.904859671344775	0	0	0	0	0	0	0	1	36	0	1	0	0	0
1364	Jay-Z	1997	In My Lifetime, Vol. 1	0.975230575342179	0.960851289920644	0	0	0	1	1	1	0	2	72	0	1	0	0	0
3060	Wu-Tang Clan	1997	Wu-Tang Forever	0.960562941997551	0.956031937927641	0	0	0	1	1	1	0	2	33	0	1	0	0	0
551	Common	1997	One Day It'll All Make Sense	0.936327204670508	0.900676102488576	0	0	0	0	0	0	0	3	45	0	1	0	0	0
422	Busta Rhymes	1997	When Disaster Strikes	0.996226117157692	0.94129070772615	0	0	0	1	1	0	0	2	68	0	1	0	0	0
2422	Scarface	1997	The Untouchable	0.9601883504442	0.96719482266137	0	1	1	1	1	0	0	4	29	0	1	0	0	0
1705	LL Cool J	1997	Phenomenon	0.958839787520782	0.898943429032346	1	0	0	2	1	1	0	7	73	0	1	0	0	0
3035	Will Smith	1997	Big Willie Style	0.973625454537096	0.853262955868011	0	0	0	2	1	0	0	1	56	0	1	0	0	0
1777	Mack 10	1997	Based on a True Story	0.981189029386488	0.969056453282994	0	1	1	0	0	0	0	2	30	0	1	0	0	0
1292	Insane Clown Posse	1997	The Great Milenko	0.930370724080145	0.996785627685906	0	0	0	2	1	0	0	4	16	0	1	0	0	0
2854	Three 6 Mafia	1997	Chapter 2: World Domination	0.969781566341911	0.972669124553252	0	0	0	1	1	0	0	3	15	0	1	0	0	0
1261	IAM	1997	L' École du Micro d'Argent	0.974545090904582	0.93079707129578	0	0	0	5	1	0	0	1	17	0	1	0	0	0
1556	Kool Keith	1997	Sex Style	0.989817493102032	0.944959399680955	0	0	0	0	0	0	0	1	8	0	1	0	0	0
2407	Salt-N-Pepa	1997	Brand New	0.984285654204883	0.960841939984788	0	0	0	1	1	0	0	5	63	0	1	0	0	0
562	Coolio	1997	My Soul	0.969911135840312	0.910893683858912	0	0	0	0	0	0	0	3	53	0	1	0	0	0
21	2Pac	1997	R U Still Down? (Remember Me)	0.96868154961388	0.990568672949062	0	0	0	2	1	0	0	5	91	0	1	0	0	0
362	Boot Camp Clik	1997	For the People	0.976653764474306	0.941025361228866	1	0	0	3	1	0	0	1	70	0	1	0	0	0
350	Bone Thugs-N-Harmony	1997	The Art of War	0.964720769538829	0.985286557329836	0	1	0	0	0	0	0	2	24	0	1	0	0	0
2245	Puff Daddy & the Family	1997	No Way Out	0.995346590633298	0.946485709305844	0	0	0	0	0	0	0	1	84	0	1	0	0	0
1080	Funkmaster Flex	1997	The Mix Tape, Vol. 2: 60 Minutes of Funk	0.997011793815797	0.919981361001725	1	1	0	2	1	1	0	2	99	0	1	0	0	0
1830	Mase	1997	Harlem World	0.9900862941665	0.915266904167227	0	0	0	0	0	0	0	1	72	0	1	0	0	0
391	Brotha Lynch Hung	1997	Loaded	0.968426558008435	0.983913030628641	0	1	1	0	0	0	0	2	13	0	1	0	0	0
1751	Luke	1997	Changin' the Game	0.991061263623563	0.955865651912072	0	0	0	1	1	0	0	8	31	0	1	0	0	0
1571	KRS-One	1997	I Got Next	0.97692654407231	0.950593198577238	0	0	0	3	1	0	0	3	37	0	1	0	0	0
552	Company Flow	1997	Funcrusher Plus	0.956070148931689	0.987047582458438	0	0	0	1	1	0	0	1	17	0	1	0	0	0
1852	MC Breed	1997	Flatline	0.979562585010022	0.940026349392043	0	1	0	0	0	0	0	7	11	0	1	0	0	0
455	Capone-N-Noreaga	1997	The War Report	0.971284381731527	0.987743888519299	0	0	0	2	1	1	0	1	40	0	1	0	0	0
963	EPMD	1997	Back in Business	0.971797253455309	0.967851056388472	0	0	0	0	0	1	0	5	26	0	1	0	0	0
2799	The Lost Boyz	1997	Love, Peace & Nappiness	0.976653764474306	0.941025361228866	0	0	0	1	1	0	0	2	41	0	1	0	0	0
3006	Warren G	1997	Take a Look Over Your Shoulder	0.902875950638756	0.866362554990849	0	1	0	2	1	0	0	2	59	0	1	0	0	0
1438	Jungle Brothers	1997	Raw Deluxe	0.987555728195834	0.929106889601567	0	0	0	0	0	0	0	4	43	0	1	0	0	0
172	B.G.	1997	It's All on U, Vol. 2	0.982508369240554	0.926962910451945	0	0	0	0	0	0	0	2	9	0	1	0	0	0
1683	Lil' Keke	1997	Don't Mess Wit Texas	0.973156267593516	0.931391309103084	0	0	0	0	0	0	0	1	13	0	1	0	0	0
1446	Juvenile	1997	Solja Rags	0.989804368680779	0.944276725829868	0	0	0	0	0	0	0	2	18	0	1	0	0	0
172	B.G.	1997	It's All on U, Vol. 1	0.986062183756661	0.930369232796194	0	0	0	0	0	0	0	3	14	0	1	0	0	0
1853	MC Eiht	1997	Last Man Standing	0.922223958806968	0.894832759579217	0	1	1	0	0	0	0	3	31	0	1	0	0	0
2004	Mystikal	1997	Unpredictable	0.988039065666401	0.934005766443513	0	0	0	0	0	0	0	3	19	0	1	0	0	0
2797	The Last Poets	1997	Time Has Come	0.940892619909739	0.945533042650565	1	0	0	9	1	0	0	11	25	0	1	0	0	0
2599	Spearhead	1997	Chocolate Supa Highway	0.943656588118965	0.858541784676158	0	0	0	7	1	0	0	2	29	0	1	0	0	0
1292	Insane Clown Posse	1997	Mutilation Mix	0.92602827029214	0.993387108668907	0	0	0	1	1	0	0	5	6	0	1	0	0	0
2840	The X-ecutioners	1997	X-Pressions	0.964591696338446	0.962516543456035	0	0	0	4	1	1	0	1	18	0	1	0	0	0
2912	Trick Daddy	1997	Based on a True Story	0.979957473714389	0.967768343761218	0	0	0	4	1	0	0	1	41	0	1	0	0	0
799	DJ Muggs	1997	Muggs Presents the Soul Assassins, Chapter I	0.947636766153316	0.920870610354415	0	1	0	0	0	0	0	1	30	0	1	0	0	0
426	C-BO	1997	One Life 2 Live	0.978724046575216	0.976887694436004	0	0	0	1	1	0	1	3	19	0	1	0	0	0
2861	Timbaland & Magoo	1997	Welcome to Our World	0.987555728195834	0.929106889601567	0	0	0	1	1	0	0	1	38	0	1	0	0	0
1171	Gravediggaz	1997	The Pick, The Sickle and the Shovel	0.981289343891387	0.985749935130664	0	0	0	1	1	0	0	2	38	0	1	0	0	0
523	Chubb Rock	1997	The Mind	0.991490213168726	0.90488359906401	1	0	0	0	0	0	0	5	42	0	1	0	0	0
426	C-BO	1997	Gas Chamber	0.980779018011091	0.970342865985195	0	0	0	0	0	0	1	4	5	0	1	0	0	0
1852	MC Breed	1997	Saucy	0.979562585010022	0.940026349392043	0	0	0	0	0	0	0	8	18	0	1	0	0	0
944	El General	1997	Rapa Pan Pan	0.989289621125945	0.891170856967922	0	0	0	11	1	0	0	6	30	0	1	0	0	0
582	Crime Boss	1997	Conflicts & Confusion	0.975973327013358	0.960510247834594	0	0	0	0	0	0	0	2	13	0	1	0	0	0
1610	Latyrx	1997	The Album	0.979481596476481	0.924980450153105	0	0	0	2	1	0	0	1	15	0	1	0	0	0
944	El General	1997	Move It Up	0.992054854196542	0.898985456369647	0	0	0	10	1	0	0	7	28	0	1	0	0	0
2282	Rakim	1997	The 18th Letter	0.953880271378433	0.95638886404823	1	0	0	0	0	0	0	1	43	0	1	0	0	0
2738	The Beatnuts	1997	Stone Crazy	0.993400320938106	0.925200514836215	0	0	0	0	0	1	0	3	12	0	1	0	0	0
1218	Heavy D	1997	Waterbed Hev	0.955333926876618	0.897203473402862	0	0	0	1	1	0	0	1	37	0	1	0	0	0
403	Buck 65	1997	Weirdo Magnet	0.953756084910045	0.919371056700518	0	0	0	1	1	0	0	1	3	0	1	0	0	0
1374	Jedi Mind Tricks	1997	The Psycho-Social, Chemical, Biological and Electo-Magnetic Manipulation of Human Consciousness	0.955737586029749	0.933593138925233	0	0	0	0	0	0	0	1	10	0	1	0	0	0
403	Buck 65	1997	Language Arts	0.953756084910045	0.919371056700518	0	0	0	0	0	0	0	2	3	0	1	0	0	0
1928	MJG	1997	No More Glory	0.994726135744034	0.93833235570619	0	0	0	0	0	0	0	1	12	0	1	0	0	0
133	Ant Banks	1997	Big Thangs	0.976881400155447	0.931696848431095	0	1	0	1	1	0	0	4	44	0	1	0	0	0
2013	Nadanuf	1997	Worldwide	0.969703761495586	0.934002380499557	1	0	0	1	1	0	0	1	44	0	1	0	0	0
2285	Rampage	1997	Scouts Honor...By Way of Blood	0.969703761495586	0.934002380499557	0	0	0	2	1	0	0	1	43	0	1	0	0	0
749	DJ Assault	1997	Belle Isle Tech	0.997456592871504	0.944171216027727	0	0	0	2	1	0	0	1	10	0	1	0	0	0
302	Black Grape	1997	Stupid, Stupid, Stupid	0.99258601584334	0.91921527031009	0	0	0	8	1	0	0	2	20	0	1	0	0	0
850	Domino	1997	Dominology	0.961589011226772	0.916878564543828	0	0	0	0	0	0	0	3	16	0	1	0	0	0
2928	Tru	1997	Tru 2 da Game	0.978322766416763	0.974606062390403	0	0	0	0	0	0	0	4	17	0	1	0	0	0
1995	Murs	1997	F' Real	0.982795140212556	0.947283026736657	0	0	0	0	0	0	0	1	6	0	1	0	0	0
260	Big Mike	1997	Still Serious	0.978065537098965	0.94866835944995	0	0	0	2	1	0	0	2	25	0	1	0	0	0
2028	Neffa	1997	Neffa & I Messaggeri Della Dopa	0.976653764474306	0.941025361228866	0	0	0	1	1	0	0	1	18	0	1	0	0	0
447	Camp Lo	1997	Uptown Saturday Night	0.988259626097215	0.899842799294745	0	0	0	2	1	0	0	1	30	0	1	0	0	0
1284	Impromp2	1997	Can't Get Enough	0.942468831044776	0.867878576172034	0	0	0	4	1	0	0	1	29	0	1	0	0	0
2840	The X-ecutioners	1997	Musica Negra (Black Music)/Wordplay E.P.	0.955908346102156	0.954992721034094	0	0	0	0	0	1	0	2	2	0	1	0	0	0
976	Esham	1997	Bruce Wayne: Gotham City 1987	0.957415266875031	0.962524354022861	0	0	0	0	0	1	0	7	4	0	1	0	0	0
1532	Killarmy	1997	Silent Weapons for Quiet Wars	0.977563792120269	0.943043607983802	1	0	0	0	0	0	0	1	13	0	1	0	0	0
2737	The Beat Junkies	1997	The World Famous Beat Junkies, Vol. 1	0.989555864728619	0.919421252150462	0	0	0	0	0	0	0	1	30	0	1	0	0	0
2546	Snow	1997	Justuss	0.953902555999663	0.918166449994239	0	0	0	2	1	0	0	2	42	0	1	0	0	0
2580	South Central Cartel	1997	All Day Everyday	0.980683455809164	0.950576039385711	0	0	0	0	0	0	0	3	5	0	1	0	0	0
828	DJ Taz	1997	Worldwide	0.981075029240634	0.937248010458777	0	0	0	1	1	0	0	1	14	0	1	0	0	0
2303	Raw Breed	1997	Blood, Sweat & Tears	0.969703761495586	0.934002380499557	0	0	0	3	1	0	0	1	28	0	1	0	0	0
1654	Lil Jon & the East Side Boyz	1997	Get Crunk, Who U Wit: Da Album	0.992014672632698	0.930772925822682	0	0	0	5	1	0	0	1	37	0	1	0	0	0
1930	Mo Thugs Family	1997	Mo Thugs Family Scriptures	0.967716840803049	0.926923420822875	0	0	0	2	1	0	0	1	50	0	1	0	0	0
2889	Top Authority	1997	Top Authority: Uncut (The New Year)	0.975973327013358	0.980400020007183	0	0	0	1	1	0	0	1	17	0	1	0	0	0
39	5th Ward Boyz	1997	Usual Suspects	0.981329296734533	0.976160115704851	0	0	0	0	0	0	0	4	37	0	1	0	0	0
2609	Spice 1	1997	The Black Bossalini (a.k.a. Dr. Bomb from Da Bay)	0.980768373748109	0.972159163607276	0	1	0	0	0	0	0	5	43	0	1	0	0	0
2785	The Hot Boys	1997	Get It How U Live!	0.98314574578097	0.926697400368494	0	0	0	1	1	0	0	1	13	0	1	0	0	0
2021	Natas	1997	Multikillionaire: The Devil's Contract	0.950691196513138	0.994406059313435	0	0	0	0	0	0	0	4	6	0	1	0	0	0
2840	The X-ecutioners	1997	Japan X-Clusive	0.955908346102156	0.954992721034094	0	0	0	2	1	1	0	3	7	0	1	0	0	0
1271	Ill Al Skratch	1997	Keep It Movin'	0.988269454425496	0.933410921833516	0	0	0	0	0	0	0	2	43	0	1	0	0	0
2579	Soundmaster T	1997	2 Much Booty (In da Pants)	0.992729728462477	0.923867351983962	0	0	0	0	0	0	0	1	13	0	1	0	0	0
1397	Jocelyn Enriquez	1997	Jocelyn	0.978199356951696	0.926751895409882	0	0	0	6	1	0	0	2	35	0	1	0	0	0
2734	The Artifacts	1997	That's Them	0.976477462418828	0.917060460572268	0	0	0	0	0	0	0	2	27	0	1	0	0	0
618	D-Shot	1997	Six Figures	0.986121375681037	0.967624227292694	0	0	0	1	1	0	0	1	37	0	1	0	0	0
1534	Kilo Ali	1997	Organized Bass	0.989729377007136	0.921876694208039	0	0	0	8	1	0	0	1	64	0	1	0	0	0
778	DJ Hurricane	1997	Severe Damage	0.992739351967658	0.912183370060534	0	0	0	0	0	0	0	1	12	0	1	0	0	0
3048	Witchdoctor	1997	A S.W.A.T. Healin' Ritual	0.99043696369855	0.946611920555519	0	0	0	6	1	0	0	1	66	0	1	0	0	0
1833	Mass Hysteria	1997	Le Bien-Etre Et La Paix	0.97571029403984	0.941494403725336	0	0	0	0	0	0	0	1	2	0	1	0	0	0
2568	Sottotono	1997	Sotto Effetto Stone	0.976653764474306	0.941025361228866	0	0	0	0	0	0	0	1	7	0	1	0	0	0
1107	Gangsta Pat	1997	Homicidal Lifestyle	0.978218232915191	0.946760463126215	0	0	0	0	0	0	0	1	5	0	1	0	0	0
2809	The Noise	1997	The Best Greatest Hits	0.979621151744568	0.931242312517118	0	0	0	0	0	0	0	1	9	0	1	0	0	0
371	Botany Boyz	1997	Thought of Many Ways	0.986233787647065	0.939944954060358	0	0	0	1	1	0	0	1	17	0	1	0	0	0
1355	Jasper the Vinyl Junkie	1997	Stop and Listen, Vol. 2	0.993687423884795	0.912576693467789	0	0	0	1	1	0	0	1	25	0	1	0	0	0
2809	The Noise	1997	The Noise, Vol. 8: The Real Noise	0.986269354361446	0.931889717272903	0	0	0	0	0	0	0	2	1	0	1	0	0	0
2809	The Noise	1997	The Noise Live	0.979621151744568	0.931242312517118	0	0	0	0	0	0	0	3	4	0	1	0	0	0
2809	The Noise	1997	The Noise, Vol. 2	0.979621151744568	0.931242312517118	0	0	0	0	0	0	0	4	1	0	1	0	0	0
1107	Gangsta Pat	1997	The Story of My Life	0.971742998345407	0.93879736290549	0	0	0	0	0	0	0	2	5	0	1	0	0	0
825	DJ Squeeky	1997	On a Mission	0.98195367246809	0.933604921721034	0	0	0	0	0	0	0	1	15	0	1	0	0	0
1615	Lazy K	1997	Life in One Day	0.96732784454328	0.923698300289037	0	0	0	0	0	0	0	1	2	0	1	0	0	0
1974	Mr. Sandman	1997	Out of Time	0.978724046575216	0.976887694436004	0	0	0	0	0	0	0	1	10	0	1	0	0	0
1918	Mista Madd	1997	PH Factor	0.982165692832334	0.944382583768704	0	0	0	4	1	0	0	1	21	0	1	0	0	0
1639	Lifestyl	1997	Deep in the Game	0.992832043552468	0.920974769755896	0	0	0	0	0	0	0	1	3	0	1	0	0	0
216	Bass Mekanik	1997	Audio Toolbox	0.99013001989456	0.948178048548478	0	0	0	0	0	0	0	2	2	0	1	0	0	0
2871	To Kool Chris	1997	Droppin' That Old Skool, Vol. 1	0.989554401444319	0.937730932916721	0	0	0	0	0	0	0	1	45	0	1	0	0	0
626	D*Note	1997	Coming Down EP	0.955473726660966	0.868940400766917	0	0	0	0	0	0	0	3	1	0	1	0	0	0
2029	Nèg' Marrons	1997	Rue Case Negres	0.974545090904582	0.93079707129578	0	0	0	2	1	0	0	1	16	0	1	0	0	0
750	DJ Babu	1997	Wildstylus	0.991797275090778	0.92728983816172	0	0	0	0	0	0	0	1	1	0	1	0	0	0
1842	Master P	1998	MP Da Last Don	0.981791629487509	0.950294281424412	0	0	0	0	0	0	0	7	34	0	1	0	0	0
223	Beastie Boys	1998	Hello Nasty	0.98739873119808	0.881892273852017	1	0	0	11	1	1	0	6	32	0	1	0	0	0
1516	Kid Rock	1998	Devil Without a Cause	0.98291911702674	0.958406598852214	0	0	0	2	1	0	0	1	34	0	1	0	0	0
2544	Snoop Dogg	1998	Da Game Is to Be Sold, Not to Be Told	0.984279879181165	0.929576447131051	0	0	1	0	0	0	1	4	27	0	1	0	0	0
1364	Jay-Z	1998	Vol. 2... Hard Knock Life	0.98091855235003	0.965819215760591	0	0	0	0	0	1	0	3	50	0	1	0	0	0
1442	Jurassic 5	1998	Jurassic 5	0.985367834553891	0.882784929199011	0	0	0	0	0	0	0	1	6	0	1	0	0	0
2117	OutKast	1998	Aquemini	0.981877448658051	0.883785072793667	0	1	0	7	1	0	0	3	79	0	1	0	0	0
2860	Timbaland	1998	Tim's Bio	0.970396940617992	0.879796744718532	0	0	0	0	0	0	0	1	40	0	1	0	0	0
422	Busta Rhymes	1998	Extinction Level Event: The Final World Front	0.991043126292324	0.932700656727578	1	0	0	0	0	0	0	3	44	0	1	0	0	0
2243	Public Enemy	1998	He Got Game	0.921969390775169	0.991511540782757	1	0	0	7	1	1	0	6	58	0	1	0	0	0
51	A Tribe Called Quest	1998	The Love Movement	0.981211153032219	0.880136591599645	0	0	0	0	0	0	0	5	43	0	1	0	0	0
840	DMX	1998	It's Dark and Hell Is Hot	0.95580078155903	0.965298898597301	0	0	0	0	0	0	0	1	50	0	1	0	0	0
1777	Mack 10	1998	The Recipe	0.988795521212178	0.969591888235508	0	1	1	0	0	0	0	3	52	0	1	0	0	0
3069	Xzibit	1998	40 Dayz & 40 Nightz	0.985237556920355	0.931459040415753	0	0	0	4	1	0	0	2	37	0	1	0	0	0
2741	The Black Eyed Peas	1998	Behind the Front	0.988711765893838	0.90265611345307	0	0	0	6	1	0	0	1	63	0	1	0	0	0
318	Black Star	1998	Black Star	0.950006629908273	0.89142719623973	0	0	0	2	1	0	0	1	35	0	1	0	0	0
1077	Fun Lovin' Criminals	1998	100% Columbian	0.969911135840312	0.910893683858912	0	0	0	1	1	0	0	2	9	0	1	0	0	0
840	DMX	1998	Flesh of My Flesh, Blood of My Blood	0.96047370067263	0.984885464512701	0	0	0	0	0	0	0	2	17	0	1	0	0	0
2318	Redman	1998	Doc's Da Name 2000	0.993159991126784	0.925711596877925	1	1	0	1	1	0	0	4	58	0	1	0	0	0
982	Everlast	1998	Whitey Ford Sings the Blues	0.912679179171095	0.863958945609915	1	0	0	8	1	0	0	2	39	0	1	0	0	0
610	Cypress Hill	1998	IV	0.965864914182453	0.946870892659071	0	1	0	0	0	0	0	4	16	0	1	0	0	0
1879	Method Man	1998	Tical 2000: Judgement Day	0.959602754480864	0.987007984834739	0	0	0	1	1	1	0	2	55	0	1	0	0	0
1446	Juvenile	1998	400 Degreez	0.991246917122568	0.921804442283995	0	0	0	0	0	0	0	3	20	0	1	0	0	0
2544	Snoop Dogg	1998	Star Profiles	0.979481596476481	0.924980450153105	0	0	1	1	1	0	1	5	2	0	1	0	0	0
2156	Pete Rock	1998	Soul Survivor, Vol. 1	0.993159991126784	0.925711596877925	1	0	0	5	1	1	0	1	71	0	1	0	0	0
1103	Gang Starr	1998	Moment of Truth	0.959903441174177	0.93130308418278	1	0	0	1	1	1	0	5	38	0	1	0	0	0
429	C-Murder	1998	Life or Death	0.975973327013358	0.980400020007183	0	0	0	0	0	0	0	1	31	0	1	0	0	0
1377	Jermaine Dupri	1998	Life in 1472	0.99093710091832	0.933186465894687	1	0	0	0	0	0	0	1	62	0	1	0	0	0
1080	Funkmaster Flex	1998	The Mix Tape, Vol. 3: 60 Minutes of Funk, The Final Chapter	0.994461012936909	0.920806409992644	0	1	0	2	1	1	0	3	140	0	1	0	0	0
2393	RZA	1998	RZA as Bobby Digital in Stereo	0.965469044937038	0.946911278303188	1	0	0	1	1	0	0	1	23	0	1	0	0	0
731	Digital Underground	1998	Who Got the Gravy?	0.990817633652303	0.910911058198673	0	0	0	2	1	0	0	5	50	0	1	0	0	0
1942	Montell Jordan	1998	Let's Ride	0.96732784454328	0.923698300289037	0	0	0	5	1	0	0	2	50	0	1	0	0	0
379	Brand Nubian	1998	Foundation	0.982494562833345	0.963550664047756	0	0	0	0	0	1	0	4	54	0	1	0	0	0
445	Cam'ron	1998	Confessions of Fire	0.988805217612623	0.951145479163514	0	0	0	1	1	1	0	1	43	0	1	0	0	0
161	AZ	1998	Pieces of a Man	0.970648858657087	0.933541436125154	0	0	0	0	0	0	0	2	53	0	1	0	0	0
674	Das EFX	1998	Generation EFX	0.995145132832072	0.93628764023244	0	0	0	0	0	0	0	4	43	0	1	0	0	0
2728	The 2 Live Crew	1998	The Real One	0.99638038096251	0.962853755045605	0	0	0	5	1	0	0	11	47	0	1	0	0	0
1121	Geto Boys	1998	Da Good Da Bad & Da Ugly	0.936872443780458	0.996630737093627	0	0	0	0	0	0	0	7	35	0	1	0	0	0
914	E-40	1998	The Element of Surprise	0.986269354361446	0.931889717272903	0	0	0	0	0	0	0	4	53	0	1	0	0	0
1925	Mix Master Mike	1998	Anti-Theft Device	0.998212016643707	0.924472114822538	0	0	0	2	1	0	0	1	8	0	1	0	0	0
1078	Fun^Da^Mental	1998	Erotic Terrorism	0.973156267593516	0.983741171909815	0	0	0	1	1	0	0	3	7	0	1	0	0	0
449	Canibus	1998	Can-I-Bus	0.958701823379351	0.955949660034322	0	0	0	0	0	0	0	1	34	0	1	0	0	0
712	Devin the Dude	1998	The Dude	0.99097855120696	0.928954105375073	0	0	0	1	1	0	0	1	38	0	1	0	0	0
1554	Kool G Rap	1998	Roots of Evil	0.962079068371271	0.926343287537719	0	0	0	1	1	0	0	2	18	0	1	0	0	0
809	DJ Quik	1998	Rhythm-al-ism	0.982494562833345	0.963550664047756	0	0	1	2	1	0	0	4	28	0	1	0	0	0
2004	Mystikal	1998	Ghetto Fabulous	0.986094489699313	0.956773657360179	0	0	0	0	0	0	0	4	24	0	1	0	0	0
426	C-BO	1998	'Til My Casket Drops	0.978724046575216	0.976887694436004	0	0	0	1	1	0	1	5	35	0	1	0	0	0
1079	Funkdoobiest	1998	The Troubleshooters	0.965089351458528	0.928064650233357	0	0	0	1	1	0	0	2	29	0	1	0	0	0
74	Aceyalone	1998	A Book of Human Language	0.980191907043615	0.93287570189618	0	0	0	0	0	0	0	2	4	0	1	0	0	0
280	Big Tymers	1998	How You Luv That?, Vol. 2	0.99097855120696	0.928954105375073	0	0	0	0	0	0	0	1	15	0	1	0	0	0
1531	Killah Priest	1998	Heavy Mental	0.932458345627375	0.951353552241684	0	0	0	0	0	1	0	1	32	0	1	0	0	0
2912	Trick Daddy	1998	www.thug.com	0.962899314922306	0.926637125824613	0	0	0	0	0	0	0	2	14	0	1	0	0	0
1862	MC Solaar	1998	Le Tour de la Question	0.961589011226772	0.916878564543828	0	0	0	8	1	0	0	3	26	0	1	0	0	0
156	Atmosphere	1998	Overcast!	0.976653764474306	0.941025361228866	0	0	0	0	0	0	0	1	6	0	1	0	0	0
2142	Paris	1998	Unleashed	0.937007099546366	0.99034447228406	0	0	0	0	0	0	0	4	8	0	1	0	0	0
1562	Kottonmouth Kings	1998	Royal Highness	0.982494562833345	0.953340855686985	0	0	0	0	0	0	0	1	8	0	1	0	0	0
1154	Goodie Mob	1998	Still Standing	0.987962872180908	0.926982280301848	0	0	0	3	1	0	0	2	71	0	1	0	0	0
2022	Nate Dogg	1998	G Funk Classics, Vols. 1 & 2	0.991246917122568	0.921804442283995	0	0	1	0	0	0	0	1	49	0	1	0	0	0
700	Delinquent Habits	1998	Here Come the Horns	0.989127987951048	0.926404287504284	0	0	0	0	0	0	0	2	16	0	1	0	0	0
1683	Lil' Keke	1998	The Commission	0.973156267593516	0.931391309103084	0	0	0	0	0	0	0	2	8	0	1	0	0	0
1377	Jermaine Dupri	1998	12 Soulful Nights of Christmas	0.981245865437132	0.938010243563593	0	0	0	10	1	0	0	2	103	0	1	0	0	0
280	Big Tymers	1998	How You Luv That?	0.99097855120696	0.928954105375073	0	0	0	0	0	0	0	2	12	0	1	0	0	0
354	Boo-Yaa T.R.I.B.E.	1998	Angry Samoans	0.960918598877239	0.994989810250182	0	0	0	1	1	0	0	1	10	0	1	0	0	0
299	Bizzy Bone	1998	Heaven'z Movie	0.963925536078681	0.925496933801013	0	0	0	0	0	0	0	1	12	0	1	0	0	0
266	Big Pun	1998	Capital Punishment	0.984096307845289	0.962516543456035	0	1	1	2	1	0	0	1	85	0	1	0	0	0
3123	Yukmouth	1998	Thugged Out: The Albulation	0.985514736481011	0.965438476539524	0	1	0	1	1	0	1	1	43	0	1	0	0	0
1764	M.O.P.	1998	First Family 4 Life	0.972946659852486	0.948632927785559	0	0	0	0	0	1	0	3	25	0	1	0	0	0
1862	MC Solaar	1998	MC Solaar	0.977099041280186	0.940048552322698	0	0	0	2	1	0	0	4	11	0	1	0	0	0
761	DJ Clue?	1998	The Professional	0.94107857828144	0.998242541026601	0	0	0	0	0	1	0	1	73	0	1	0	0	0
458	Cappadonna	1998	The Pillage	0.985817111675142	0.968975658269699	0	0	0	0	0	0	0	1	25	0	1	0	0	0
791	DJ Laz	1998	Cruzin'	0.987355005914028	0.889588355995118	0	0	0	2	1	0	0	5	24	0	1	0	0	0
681	Daz Dillinger	1998	Retaliation, Revenge and Get Back	0.978706824059982	0.929452815483534	0	0	0	4	1	0	1	1	57	0	1	0	0	0
695	Def Squad	1998	El Niño	0.975051523129786	0.942326123177212	1	0	0	1	1	0	0	1	34	0	1	0	0	0
1728	Lord Tariq & Peter Gunz	1998	Make It Reign	0.97260659582433	0.989827562868068	0	0	0	0	0	0	0	1	59	0	1	0	0	0
582	Crime Boss	1998	Still at Large	0.97300122120635	0.956014648686664	0	0	0	0	0	0	0	3	9	0	1	0	0	0
2615	Sporty Thievz	1998	Street Cinema	0.969703761495586	0.934002380499557	0	0	0	0	0	0	0	1	22	0	1	0	0	0
2216	Pras	1998	Ghetto Supastar	0.978036641634464	0.868019372324759	0	0	0	2	1	0	0	1	39	0	1	0	0	0
808	DJ Q-Bert	1998	Wave Twisters, Episode 7 Million: Sonic Wars Within the Protons	0.989599481160544	0.942859104242034	0	0	0	0	0	0	0	1	8	0	1	0	0	0
1694	Lil' Troy	1998	Sittin' Fat Down South	0.975051523129786	0.942326123177212	0	0	0	0	0	0	0	1	12	0	1	0	0	0
1370	Jazzkantine	1998	Geheimrezept	0.976521896161049	0.911182674382351	0	0	0	0	0	0	0	4	1	0	1	0	0	0
2487	Silkk the Shocker	1998	Charge It 2 da Game	0.965522672554846	0.945706224998645	0	0	0	0	0	0	0	1	18	0	1	0	0	0
2108	Onyx	1998	Shut 'Em Down	0.975182841033076	0.977687520721101	1	0	0	1	1	1	0	3	35	0	1	0	0	0
1578	Kurupt	1998	Kuruption!	0.989127987951048	0.926404287504284	0	0	1	1	1	0	0	1	16	0	1	0	0	0
793	DJ Magic Mike	1998	Gods of Bass	0.988273643507587	0.884848108778868	0	0	0	0	0	0	0	11	3	0	1	0	0	0
1809	Manau	1998	Panique Celtique	0.962079068371271	0.926343287537719	0	0	0	11	1	0	0	1	30	0	1	0	0	0
541	Cocoa Brovaz	1998	The Rude Awakening	0.986538201126154	0.9432824089958	0	0	0	0	0	1	0	1	52	0	1	0	0	0
2670	Sylk-E. Fyne	1998	Raw Sylk	0.981075029240634	0.937248010458777	0	0	0	0	0	0	0	1	20	0	1	0	0	0
1114	Gemelli DiVersi	1998	Gemelli DiVersi	0.976653764474306	0.941025361228866	0	0	0	0	0	0	0	1	4	0	1	0	0	0
2660	Suprême NTM	1998	Suprême NTM	0.969703761495586	0.934002380499557	0	0	0	0	0	0	0	2	6	0	1	0	0	0
2583	South Park Mexican	1998	Power Moves	0.980683455809164	0.950576039385711	0	0	0	0	0	0	0	1	28	0	1	0	0	0
2801	The LOX	1998	Money, Power & Respect	0.976653764474306	0.941025361228866	0	0	0	0	0	1	0	1	65	0	1	0	0	0
45	8Ball	1998	Lost	0.974860210104215	0.924776789803662	0	0	0	0	0	0	0	1	33	0	1	0	0	0
2576	Soulja Slim	1998	Give It 2 'Em Raw	0.99121460535138	0.925786033322597	0	0	0	1	1	0	0	1	28	0	1	0	0	0
3012	WC	1998	The Shadiest One	0.987322191293447	0.925547831794594	0	1	0	0	0	0	0	1	40	0	1	0	0	0
1493	Kenny "Dope" Gonzalez	1998	Hip Hop Forever	0.964591696338446	0.962516543456035	0	0	0	0	0	0	0	1	69	0	1	0	0	0
1930	Mo Thugs Family	1998	Chapter II: Family Reunion	0.969547907182196	0.923523391196244	0	0	0	4	1	0	0	2	63	0	1	0	0	0
777	DJ Honda	1998	HII	0.956712323348192	0.917102190596436	0	0	0	0	0	0	0	2	46	0	1	0	0	0
2698	Tear Da Club Up Thugs	1998	Crazyndalazdayz	0.979957473714389	0.967768343761218	0	0	0	0	0	0	0	1	23	0	1	0	0	0
1404	John Forté	1998	Poly Sci	0.974545090904582	0.93079707129578	0	0	0	3	1	0	0	1	33	0	1	0	0	0
67	Above the Law	1998	Legends	0.967639678071472	0.974383909187794	0	0	0	1	1	0	1	5	24	0	1	0	0	0
2022	Nate Dogg	1998	G-Funk Classics, Vol. 1	0.951704277195182	0.892271384480234	0	0	1	1	1	0	0	2	40	0	1	0	0	0
748	DJ Andy Smith	1998	The Document	0.99013001989456	0.937200589230985	0	0	0	0	0	0	0	1	34	0	1	0	0	0
1034	Flipmode Squad	1998	The Imperial Album	0.99546230781767	0.91943738114713	0	0	0	0	0	0	0	1	53	0	1	0	0	0
545	Cold Crush Brothers	1998	Live MC Battles from Harlem World 1981	0.995870486464522	0.929558118723728	0	0	0	2	1	0	0	1	13	0	1	0	0	0
102	All Natural	1998	No Additives, No Preservatives	0.992131122608493	0.931761622018039	0	0	0	0	0	0	0	1	9	0	1	0	0	0
591	Crucial Conflict	1998	Good Side, Bad Side	0.971052879773976	0.967817617273304	0	0	0	1	1	0	0	2	36	0	1	0	0	0
2708	Tela	1998	Now or Never	0.971284381731527	0.937370209546789	0	0	0	1	1	0	0	2	25	0	1	0	0	0
3084	Young Bleed	1998	My Balls & My Word	0.976653764474306	0.941025361228866	0	0	0	0	0	0	0	1	13	0	1	0	0	0
1106	Gangsta Boo	1998	Enquiring Minds	0.980491182539842	0.96675060641811	0	0	0	0	0	0	0	1	8	0	1	0	0	0
1105	Gangsta Blac	1998	I Am da Gangsta	0.982498470826667	0.95868989112901	0	0	0	0	0	0	0	2	5	0	1	0	0	0
476	Celly Cel	1998	The G Filez	0.969021462059585	0.987673226024404	0	0	0	1	1	0	0	3	52	0	1	0	0	0
793	DJ Magic Mike	1998	Bad Boys of Bass	0.988918533662271	0.885294477947516	0	0	0	0	0	0	0	12	2	0	1	0	0	0
1833	Mass Hysteria	1998	Live	0.968941497780561	0.924070834488005	0	0	0	0	0	0	0	2	4	0	1	0	0	0
1298	Invisibl Skratch Piklz	1998	The Shiggar Fraggar Show!, Vol. 1	0.983527348969087	0.901679928005393	0	0	0	1	1	0	0	1	8	0	1	0	0	0
918	E.S.G.	1998	Return of the Living Dead	0.975051523129786	0.942326123177212	0	0	0	0	0	0	0	3	11	0	1	0	0	0
2173	Phunk Junkeez	1998	Fear of a Wack Planet	0.985807068207882	0.9676999287631	0	0	0	0	0	0	0	1	6	0	1	0	0	0
2583	South Park Mexican	1998	Hustle Town	0.978724046575216	0.956212822596088	0	0	0	0	0	0	0	2	4	0	1	0	0	0
2236	Prophet Posse	1998	Body Parts	0.979957473714389	0.967768343761218	0	0	0	0	0	0	0	1	20	0	1	0	0	0
868	Doseone	1998	Hemispheres	0.869011032448127	0.828068031902648	0	0	0	0	0	0	0	1	4	0	1	0	0	0
3082	Yo-Yo	1998	Ebony	0.977058908267186	0.938876960509227	0	0	0	0	0	0	0	5	9	0	1	0	0	0
248	Big Ed	1998	The Assassin	0.985514736481011	0.965438476539524	0	0	0	0	0	0	0	1	23	0	1	0	0	0
2874	Tom Skeemask	1998	2 Wild for the World	0.975051523129786	0.942326123177212	0	0	0	1	1	0	0	1	13	0	1	0	0	0
192	Bad Azz	1998	Word on Tha Street	0.972930344808607	0.953188468852909	0	0	0	0	0	0	0	1	21	0	1	0	0	0
216	Bass Mekanik	1998	Sonic Overload	0.99013001989456	0.948178048548478	0	0	0	0	0	0	0	3	8	0	1	0	0	0
1512	Kid Fresh	1998	Screwed Out	0.982735676863352	0.945785226485462	0	0	0	0	0	0	0	1	16	0	1	0	0	0
1545	Knightowl	1998	The Wicked West	0.972946659852486	0.978537293284928	0	0	0	0	0	0	0	2	9	0	1	0	0	0
167	B. Down	1998	The L.A. Rap Junkie	0.984499344742274	0.937137169837374	0	0	0	0	0	0	0	1	1	0	1	0	0	0
2984	Vico C	1998	Aquel Que Habia Muerto	0.992828269660066	0.905049831274437	0	0	0	0	0	0	0	1	4	0	1	0	0	0
821	DJ Spade	1998	Cutt 11: That Dirty South	0.979562585010022	0.940026349392043	1	0	0	0	0	0	0	1	51	0	1	0	0	0
1667	Lil Slim	1998	Lil Slim's Back	0.977275918554953	0.975285734398622	0	0	0	0	0	0	0	1	1	0	1	0	0	0
421	Busta Flex	1998	Busta Flex	0.976653764474306	0.941025361228866	0	0	0	0	0	0	0	1	1	0	1	0	0	0
1978	Mr. Shadow	1998	Till I Die	0.978218232915191	0.97833376249865	0	0	0	0	0	0	0	1	7	0	1	0	0	0
1496	Keoki	1998	Altered Ego Trip (Remix Album)	0.959541035150701	0.916064199847459	0	0	0	1	1	0	0	1	24	0	1	0	0	0
1753	Lunasicc	1998	A Million Words, A Million Dollars	0.980683455809164	0.950576039385711	0	0	0	3	1	0	0	1	30	0	1	0	0	0
137	Apache Indian	1998	Real People	0.945285443700623	0.909578866266946	0	0	0	0	0	0	0	3	2	0	1	0	0	0
2703	Techno Bass Crew	1998	Music from Beyond	0.939374025979232	0.882214705478419	0	0	0	0	0	0	0	2	6	0	1	0	0	0
671	DarkRoom Familia	1998	Penitentiary Chances	0.949616447532145	0.990540372199861	0	0	0	1	1	0	0	2	22	0	1	0	0	0
195	Bad Boys Blue	1998	Back	0.986407289208828	0.92728199883526	0	0	0	1	1	0	0	9	6	0	1	0	0	0
3014	Weapon of Choice	1998	Nutmeg Phantasy	0.995145132832072	0.93628764023244	0	0	0	1	1	0	0	3	14	0	1	0	0	0
68	Absolute Beginner	1998	Bambule	0.976653764474306	0.941025361228866	0	0	0	0	0	0	0	1	2	0	1	0	0	0
819	DJ Smurf	1998	Dead Crunk	0.978364878574037	0.929192813299624	0	0	0	0	0	0	0	1	31	0	1	0	0	0
2878	Tommy Wright III	1998	Feel Me Before They Kill Me	0.981614145464826	0.943323761542467	0	0	0	0	0	0	0	2	5	0	1	0	0	0
53	A-G-2-A-KE	1998	Mil-Ticket	0.985807068207882	0.947992844935934	0	0	0	0	0	0	0	1	8	0	1	0	0	0
406	Buddha Monk	1998	Prophecy	0.977099041280186	0.95125071977838	0	0	0	1	1	0	0	1	6	0	1	0	0	0
195	Bad Boys Blue	1998	With Love from Bad Boys Blue	0.986407289208828	0.92728199883526	0	0	0	0	0	0	0	10	4	0	1	0	0	0
2701	Techmaster P.E.B.	1998	Bass Computer 2000	0.942677754750018	0.899589950317407	0	0	0	0	0	0	0	2	3	0	1	0	0	0
671	DarkRoom Familia	1998	Apocalypse Brown	0.980683455809164	0.972078230663051	0	0	0	0	0	0	0	3	10	0	1	0	0	0
2476	Show & A.G.	1998	Full Scale	0.984765633562816	0.978088501900464	0	0	0	0	0	0	0	2	9	0	1	0	0	0
2732	The Anonymous	1998	Green and Gold	0.948937111512514	0.998071543089907	0	0	0	2	1	0	0	1	31	0	1	0	0	0
316	Black Souls Entertainment	1998	Survival	0.988795521212178	0.969591888235508	0	0	0	0	0	0	0	1	9	0	1	0	0	0
1300	Invisible Poet Kings	1998	Invisible Poet Kings	0.976653764474306	0.941025361228866	0	0	0	1	1	0	0	1	5	0	1	0	0	0
800	DJ Nabs	1998	In the Lab with DJ Nabs - The Live Album	0.989742102254891	0.938026143145829	1	0	0	0	0	0	0	1	83	0	1	0	0	0
2809	The Noise	1998	The Noise Live, Vol. 2: Anniversary Centro de Convenciones	0.978775537426037	0.93130308418278	0	0	0	0	0	0	0	5	2	0	1	0	0	0
1189	GUN	1998	XIV Till Eternity	0.982020448189789	0.96263773840736	0	0	0	0	0	0	0	1	1	0	1	0	0	0
959	Eminem	1999	The Slim Shady LP	0.970575020229301	0.991785102077965	0	1	0	3	1	0	0	1	26	0	1	0	0	0
2544	Snoop Dogg	1999	No Limit Top Dogg	0.978259964539026	0.95025344020028	0	1	1	1	1	0	1	6	44	0	1	0	0	0
2827	The Roots	1999	Things Fall Apart	0.960903206227104	0.940481149376354	0	0	0	3	1	0	0	3	52	0	1	0	0	0
1915	Missy Elliott	1999	Da Real World	0.992729728462477	0.923867351983962	0	0	0	1	1	0	0	2	32	0	1	0	0	0
1842	Master P	1999	Only God Can Judge Me	0.975287361473972	0.952393991671477	0	0	0	0	0	0	0	8	23	0	1	0	0	0
2018	Nas	1999	I Am... The Autobiography	0.970845506943109	0.964079344812554	0	0	0	0	0	1	0	3	19	0	1	0	0	0
1884	MF Doom	1999	Operation: Doomsday	0.990022389328622	0.963143705193852	0	0	0	0	0	0	0	1	16	0	1	0	0	0
1364	Jay-Z	1999	Vol. 3... Life and Times of Shawn Carter	0.962540789900896	0.994332556318616	0	1	0	0	0	1	0	4	20	0	1	0	0	0
2018	Nas	1999	Nastradamus	0.966766021629399	0.961111227880671	0	0	0	1	1	1	0	4	54	0	1	0	0	0
2258	Quannum	1999	Quannum Spectrum	0.982795140212556	0.947283026736657	0	0	0	0	0	0	0	1	25	0	1	0	0	0
2810	The Notorious B.I.G.	1999	Born Again	0.96496997525688	0.992239753858399	0	1	0	1	1	0	0	3	48	0	1	0	0	0
1879	Method Man	1999	Blackout!	0.964564918526208	0.992247513808012	0	0	0	0	0	1	0	3	50	0	1	0	0	0
2243	Public Enemy	1999	There's a Poison Goin' On....	0.894231987691427	0.983999374973663	1	0	0	2	1	1	0	7	13	0	1	0	0	0
2827	The Roots	1999	The Roots Come Alive	0.98772218816403	0.92532012633035	0	0	0	5	1	0	0	4	48	0	1	0	0	0
840	DMX	1999	...And Then There Was X	0.955494277408027	0.954977177155096	1	0	0	0	0	0	0	3	22	0	1	0	0	0
1932	Mobb Deep	1999	Murda Muzik	0.975287361473972	0.972738856647103	0	0	0	0	0	1	0	4	35	0	1	0	0	0
1292	Insane Clown Posse	1999	The Amazing Jeckel Brothers	0.919631186992177	0.993341737688003	0	0	0	1	1	0	0	6	15	0	1	0	0	0
963	EPMD	1999	Out of Business	0.963725928328075	0.955461878142927	0	0	0	0	0	1	0	6	30	0	1	0	0	0
1671	Lil Wayne	1999	Tha Block Is Hot	0.995683357790001	0.953866695985302	0	0	1	0	0	0	0	1	14	0	1	0	0	0
1946	Mos Def	1999	Black on Both Sides	0.963511955610171	0.937137169837374	0	0	0	2	1	0	0	1	29	0	1	0	0	0
981	Eve	1999	Let There Be Eve...Ruff Ryder's First Lady	0.978322766416763	0.974606062390403	0	0	0	4	1	0	0	1	34	0	1	0	0	0
3035	Will Smith	1999	Willennium	0.989555864728619	0.909499440076895	0	0	0	0	0	0	0	2	51	0	1	0	0	0
2253	Q-Tip	1999	Amplified	0.98100998882691	0.918539000621386	0	0	0	0	0	0	0	1	20	0	1	0	0	0
1853	MC Eiht	1999	Section 8	0.915939233237988	0.893171109195361	0	1	1	0	0	0	0	4	23	0	1	0	0	0
172	B.G.	1999	Chopper City in the Ghetto	0.993879295929239	0.901480330938402	0	0	0	0	0	0	0	4	11	0	1	0	0	0
1556	Kool Keith	1999	Black Elvis/Lost in Space	0.994861019718151	0.934325409506279	0	0	0	0	0	0	0	2	15	0	1	0	0	0
2092	Ol' Dirty Bastard	1999	Nigga Please	0.967193219599545	0.956610484603007	0	0	0	2	1	1	0	2	39	0	1	0	0	0
2025	Naughty by Nature	1999	19 Naughty Nine: Nature's Fury	0.99432098851587	0.954864225295695	0	0	0	0	0	0	0	4	30	0	1	0	0	0
3006	Warren G	1999	I Want It All	0.956409161552068	0.893197332147861	0	0	0	4	1	0	0	3	47	0	1	0	0	0
221	Beanie Sigel	1999	The Truth	0.976477462418828	0.963741002295059	0	0	0	0	0	0	0	1	39	0	1	0	0	0
2278	Raekwon	1999	Immobilarity	0.952069704626278	0.981529378159241	0	0	0	0	0	1	0	2	19	0	1	0	0	0
2223	Prince Paul	1999	A Prince Among Thieves	0.993265480999761	0.934359321230465	0	0	0	1	1	0	0	2	33	0	1	0	0	0
322	Blackalicious	1999	Nia	0.995943580903545	0.930358037758166	0	0	0	2	1	0	0	1	16	0	1	0	0	0
2162	Pharoahe Monch	1999	Internal Affairs	0.977058908267186	0.959296577230768	0	0	0	0	0	0	0	1	22	0	1	0	0	0
1336	Ja Rule	1999	Venni Vetti Vecci	0.981791629487509	0.980198646923782	1	0	0	1	1	1	0	1	27	0	1	0	0	0
1446	Juvenile	1999	Tha G-Code	0.989415747347156	0.920885205071258	0	0	0	0	0	0	0	4	10	0	1	0	0	0
914	E-40	1999	Charlie Hustle: The Blueprint of a Self-Made Millionaire	0.993487361680521	0.941682559000665	0	0	0	0	0	0	0	5	35	0	1	0	0	0
2417	Sasha	1999	Global Underground: San Francisco	0.890821318373148	0.871258846883829	0	0	0	1	1	0	0	1	60	0	1	0	0	0
2888	Too $hort	1999	Can't Stay Away	0.976334095813158	0.976451588511216	1	0	0	2	1	0	0	8	64	0	1	0	0	0
1264	Ice-T	1999	7th Deadly Sin	0.961287507665228	0.967511261191662	0	0	0	0	0	0	0	7	25	0	1	0	0	0
1830	Mase	1999	Double Up	0.983870778009182	0.880071204390639	0	0	0	0	0	0	0	2	27	0	1	0	0	0
2244	Puff Daddy	1999	Forever	0.968969663350089	0.912382404500728	0	0	0	9	1	1	0	1	85	0	1	0	0	0
1080	Funkmaster Flex	1999	The Tunnel	0.991188893847778	0.937537740425169	0	1	0	0	0	1	0	4	79	0	1	0	0	0
46	8Ball and MJG	1999	In Our Lifetime	0.981404791350766	0.969334551366883	0	0	0	0	0	0	0	4	30	0	1	0	0	0
2526	Slick Rick	1999	The Art of Storytelling	0.976334095813158	0.976451588511216	1	0	0	0	0	0	0	4	38	0	1	0	0	0
2378	Roots Manuva	1999	Brand New Second Hand	0.982393115165939	0.916585984902917	0	0	0	2	1	0	0	1	13	0	1	0	0	0
403	Buck 65	1999	Vertex	0.953756084910045	0.919371056700518	0	0	0	1	1	0	0	3	3	0	1	0	0	0
1077	Fun Lovin' Criminals	1999	Mimosa	0.969703761495586	0.934002380499557	0	0	0	0	0	0	0	3	26	0	1	0	0	0
2776	The Genius	1999	Beneath the Surface	0.963888577204885	0.993606018912187	0	0	0	0	0	0	0	2	31	0	1	0	0	0
1209	Harlem World	1999	Movement	0.976653764474306	0.941025361228866	1	0	0	4	1	0	0	1	51	0	1	0	0	0
314	Black Rob	1999	Life Story	0.98108530756005	0.970628766386146	0	0	0	2	1	1	0	1	52	0	1	0	0	0
1204	Handsome Boy Modeling School	1999	So...How's Your Girl?	0.990654229005956	0.915678023845991	0	0	0	3	1	0	0	1	42	0	1	0	0	0
429	C-Murder	1999	Bossalinie	0.977230435808511	0.985566665974236	0	0	0	0	0	0	0	2	34	0	1	0	0	0
3118	YoungBloodZ	1999	Against Da Grain	0.991578166674319	0.930440208888765	0	0	0	2	1	0	0	1	56	0	1	0	0	0
1852	MC Breed	1999	It's All Good	0.986233787647065	0.939944954060358	0	1	0	0	0	0	0	9	13	0	1	0	0	0
78	Aesop Rock	1999	Float	0.958353536645984	0.982485697241603	0	0	0	0	0	1	0	1	5	0	1	0	0	0
824	DJ Spooky	1999	File Under Futurism	0.957415266875031	0.962524354022861	0	0	0	5	1	0	0	1	11	0	1	0	0	0
79	Afrika Bambaataa	1999	Electro Funk Breakdown	0.960401477070788	0.939474982486661	0	0	0	1	1	0	0	5	20	0	1	0	0	0
1683	Lil' Keke	1999	It Was All a Dream	0.98195367246809	0.933604921721034	0	0	0	0	0	0	0	3	16	0	1	0	0	0
2928	Tru	1999	Da Crime Family	0.972582558244764	0.986904206962903	0	0	0	0	0	0	0	5	24	0	1	0	0	0
1154	Goodie Mob	1999	World Party	0.982452233571074	0.897614452313287	0	0	0	0	0	0	0	3	31	0	1	0	0	0
2832	The Sugarhill Gang	1999	Jump on It!	0.990817633652303	0.910911058198673	0	0	0	1	1	0	0	3	18	0	1	0	0	0
1379	Jeru the Damaja	1999	Heroz4hire	0.962899314922306	0.989157221060973	0	0	0	0	0	0	0	3	8	0	1	0	0	0
727	Die Fantastischen Vier	1999	0.235416667	0.978199356951696	0.926751895409882	0	0	0	7	1	0	0	5	22	0	1	0	0	0
2738	The Beatnuts	1999	A Musical Massacre	0.991736816855445	0.918303843401401	0	0	0	0	0	1	0	4	32	0	1	0	0	0
1050	Foxy Brown	1999	Chyna Doll	0.989415747347156	0.920885205071258	0	0	0	0	0	1	0	2	38	0	1	0	0	0
21	2Pac	1999	Still I Rise	0.975973327013358	0.980400020007183	0	0	0	5	1	0	0	6	42	0	1	0	0	0
2233	Project Pat	1999	Ghetty Green	0.989127987951048	0.926404287504284	0	0	0	1	1	0	0	1	24	0	1	0	0	0
2669	Swollen Members	1999	Balance	0.987692179885651	0.927592781451275	0	0	0	1	1	0	0	1	27	0	1	0	0	0
829	DJ Vadim	1999	U.S.S.R.: Life from the Other Side	0.870181527567832	0.835385106898277	0	0	0	0	0	0	0	2	4	0	1	0	0	0
1871	Memphis Bleek	1999	Coming of Age	0.982494562833345	0.963550664047756	0	0	0	0	0	1	0	1	14	0	1	0	0	0
1777	Mack 10	1999	Hoo-Bangin': The Mix Tape, Vol. 1	0.974610427189392	0.945123851236707	0	1	1	1	1	0	0	4	26	0	1	0	0	0
2282	Rakim	1999	The Master	0.958165834773368	0.955036015771642	0	0	0	0	0	0	0	2	11	0	1	0	0	0
814	DJ Screw	1999	All Work No Play	0.935937954091208	0.915645405215495	0	0	0	0	0	0	0	3	10	0	1	0	0	0
308	Black Moon	1999	War Zone	0.976653764474306	0.941025361228866	0	0	0	2	1	0	0	2	36	0	1	0	0	0
552	Company Flow	1999	Little Johnny From the Hospitul: Breaks and Instrumentals, Vol. 1	0.986233787647065	0.961899872695344	0	0	0	0	0	0	0	2	7	0	1	0	0	0
1198	H-Blockx	1999	Fly Eyes	0.976653764474306	0.941025361228866	0	0	0	0	0	0	0	1	12	0	1	0	0	0
792	DJ Logic	1999	Project Logic	0.987039011181307	0.941915580231978	0	0	0	14	1	0	0	1	32	0	1	0	0	0
2144	Pastor Troy	1999	We Ready - I Declare War	0.977727408797094	0.95790842159178	0	0	0	0	0	0	0	1	3	0	1	0	0	0
945	El Gran Silencio	1999	Libres y Locos	0.997605011941052	0.948766965061659	0	0	0	15	1	0	0	1	38	0	1	0	0	0
2942	Twiztid	1999	Mostasteless	0.979562585010022	0.97286569784242	0	0	0	1	1	0	0	1	7	0	1	0	0	0
1852	MC Breed	1999	2 for the Show	0.986233787647065	0.939944954060358	0	1	0	1	1	0	0	10	40	0	1	0	0	0
879	Dr. Dooom	1999	First Come, First Served	0.990339591079454	0.953872811480809	0	0	0	0	0	0	0	1	9	0	1	0	0	0
2694	Tash	1999	Rap Life	0.962079068371271	0.926343287537719	0	0	0	2	1	0	0	1	53	0	1	0	0	0
1424	JT Money	1999	Pimpin' on Wax	0.984499344742274	0.937137169837374	0	0	0	1	1	0	0	1	20	0	1	0	0	0
1484	Keak da Sneak	1999	Sneakacydal	0.975230575342179	0.97084281113299	0	0	0	0	0	0	0	1	18	0	1	0	0	0
1294	Inspectah Deck	1999	Uncontrolled Substance	0.977941485219613	0.950803167465134	0	0	0	2	1	1	0	1	36	0	1	0	0	0
1578	Kurupt	1999	Tha Streetz Iz a Mutha	0.989127987951048	0.926404287504284	0	1	1	0	0	0	0	2	30	0	1	0	0	0
426	C-BO	1999	Final Chapter	0.980779018011091	0.970342865985195	0	0	0	0	0	0	1	6	9	0	1	0	0	0
148	Arsonists	1999	As the World Burns	0.937014418657559	0.892945783232149	0	0	0	1	1	0	0	1	18	0	1	0	0	0
2418	Sauce Money	1999	Middle Finger U	0.980683455809164	0.972078230663051	0	0	0	1	1	0	0	1	30	0	1	0	0	0
1729	Lords of the Underground	1999	Resurrection	0.986121375681037	0.967624227292694	0	0	0	1	1	0	0	1	25	0	1	0	0	0
850	Domino	1999	Remember Me	0.961589011226772	0.916878564543828	0	0	0	0	0	0	0	4	11	0	1	0	0	0
2711	Terror Squad	1999	Terror Squad	0.969703761495586	0.934002380499557	0	0	0	2	1	0	0	1	39	0	1	0	0	0
2432	Screwed Up Click	1999	Blockbleeders	0.986233787647065	0.961899872695344	0	0	0	0	0	0	0	1	1	0	1	0	0	0
2785	The Hot Boys	1999	Guerrilla Warfare	0.98792412506549	0.941373856476346	0	0	0	0	0	0	0	2	11	0	1	0	0	0
2487	Silkk the Shocker	1999	Made Mann	0.97300122120635	0.985243122022307	0	0	0	0	0	0	0	2	16	0	1	0	0	0
1470	Kane & Abel	1999	Rise to Power	0.980779018011091	0.959790881941858	0	0	0	2	1	0	0	1	15	0	1	0	0	0
1218	Heavy D	1999	Heavy	0.965600798809975	0.905263686130111	0	0	0	0	0	0	0	2	11	0	1	0	0	0
426	C-BO	1999	Mob Figaz	0.982020448189789	0.96263773840736	0	0	0	0	0	0	1	7	24	0	1	0	0	0
2802	The Madd Rapper	1999	Tell 'Em Why U Madd	0.962079068371271	0.926343287537719	1	0	0	1	1	0	0	1	82	0	1	0	0	0
2021	Natas	1999	WWW.Com (Wicket World Wide)	0.960303067280219	0.990552838255457	0	0	0	0	0	0	0	5	4	0	1	0	0	0
2280	Rah Digga	1999	Dirty Harriet	0.986973237801141	0.95034149588637	0	0	0	0	0	0	0	1	35	0	1	0	0	0
117	Amyth	1999	The World Is Ours	0.962079068371271	0.926343287537719	0	0	0	0	0	0	0	1	21	0	1	0	0	0
2968	Urban Dance Squad	1999	Planet Ultra	0.96732784454328	0.923698300289037	0	0	0	1	1	0	0	3	16	0	1	0	0	0
1564	Krayzie Bone	1999	Thug Mentality 1999	0.970557174475511	0.932134771859503	0	0	0	1	1	0	0	1	74	0	1	0	0	0
823	DJ Spinna	1999	Heavy Beats, Vol. 1	0.982735676863352	0.95720890310129	0	0	0	0	0	0	0	1	1	0	1	0	0	0
3084	Young Bleed	1999	My Own	0.984096307845289	0.972508064668382	0	0	0	1	1	0	0	2	13	0	1	0	0	0
2950	U-God	1999	Golden Arms Redemption	0.974545090904582	0.93079707129578	0	0	0	0	0	1	0	1	16	0	1	0	0	0
341	Blumentopf	1999	Grosses Kino	0.969703761495586	0.934002380499557	0	0	0	0	0	0	0	1	1	0	1	0	0	0
2660	Suprême NTM	1999	Authentik	0.981075029240634	0.937248010458777	0	0	0	0	0	0	0	3	11	0	1	0	0	0
1784	Made Men	1999	Classic Limited Edition	0.993377689923255	0.927751436301271	0	0	0	1	1	0	0	1	30	0	1	0	0	0
2737	The Beat Junkies	1999	The World Famous Beat Junkies, Vol. 3	0.979957473714389	0.967768343761218	0	0	0	0	0	0	0	2	25	0	1	0	0	0
3059	Wu-Syndicate	1999	Wu-Syndicate	0.981783028379105	0.93670060967144	0	0	0	0	0	0	0	1	6	0	1	0	0	0
1852	MC Breed	1999	MC Breed Presents the Thugz, Vol. 1	0.979562585010022	0.940026349392043	0	0	0	0	0	0	0	11	20	0	1	0	0	0
1043	Fonky Family	1999	Si Dieu Veut	0.962079068371271	0.926343287537719	0	0	0	0	0	0	0	1	4	0	1	0	0	0
134	Anticon	1999	Music for the Advancement of Hip Hop	0.963511955610171	0.937137169837374	0	0	0	0	0	0	0	1	18	0	1	0	0	0
2609	Spice 1	1999	Immortalized	0.972242933407833	0.960671014146151	0	0	0	2	1	0	0	6	28	0	1	0	0	0
1063	Freeman	1999	L' Palais de Justice	0.9749596224095	0.967598607480271	0	0	0	6	1	0	0	1	27	0	1	0	0	0
554	Conejo	1999	City of Angels	0.988596884374875	0.978124974594781	0	0	0	0	0	0	0	1	13	0	1	0	0	0
165	B-Legit	1999	Hempin' Ain't Easy	0.972946659852486	0.948632927785559	0	0	0	2	1	0	0	3	44	0	1	0	0	0
2583	South Park Mexican	1999	3rd Wish to Rock the World	0.961799929182037	0.972982219247015	0	0	0	1	1	0	0	3	36	0	1	0	0	0
1972	Mr. Mike	1999	Rhapsody	0.987322191293447	0.925547831794594	0	0	0	2	1	0	0	2	14	0	1	0	0	0
86	Akinyele	1999	Aktapuss: The Soundtrack	0.982735676863352	0.945785226485462	0	0	0	0	0	1	0	2	13	0	1	0	0	0
1874	Mercedes	1999	Rear End	0.976705007537503	0.936012250771581	0	0	0	2	1	0	0	1	24	0	1	0	0	0
976	Esham	1999	Mail Dominance	0.978724046575216	0.976887694436004	0	0	0	0	0	1	0	8	11	0	1	0	0	0
363	Bootleg	1999	Death Before Dishonesty	0.972946659852486	0.978537293284928	0	0	0	0	0	0	0	1	33	0	1	0	0	0
56	A.G.	1999	The Dirty Version	0.960804625211495	0.962238081457261	0	0	0	0	0	0	0	1	4	0	1	0	0	0
2471	Shoestring	1999	Representin' Till the World Ends	0.988269454425496	0.933410921833516	0	0	0	0	0	0	0	1	2	0	1	0	0	0
3142	Zoxea	1999	A Mon Tour d'Briller	0.969703761495586	0.934002380499557	0	0	0	0	0	0	0	1	1	0	1	0	0	0
2740	The Biv 10 Pee Wee All-Stars	1999	Michael Bivins Presents the Adventures of the Biv 10 Pee-Wee All-Stars	0.991490213168726	0.90488359906401	0	0	0	0	0	0	0	1	33	0	1	0	0	0
1388	Jim Crow	1999	Crow's Nest	0.969703761495586	0.934002380499557	0	0	0	2	1	0	0	1	56	0	1	0	0	0
80	Afrob	1999	Rolle Mit Hip Hop	0.976653764474306	0.941025361228866	0	0	0	0	0	0	0	1	12	0	1	0	0	0
264	Big Pokey	1999	Hardest Pit in the Litter	0.956709635030881	0.918308890889577	0	0	0	0	0	0	0	1	18	0	1	0	0	0
3064	X-Raided	1999	Unforgiven	0.978322766416763	0.974606062390403	1	0	1	0	0	0	0	1	2	0	1	0	0	0
2450	SFDK	1999	Siempre Fuertes	0.957245855763817	0.984511796193881	0	0	0	0	0	0	0	1	1	0	1	0	0	0
1545	Knightowl	1999	Shot Caller	0.974446934968104	0.973806114176841	0	0	0	0	0	0	0	3	9	0	1	0	0	0
39	5th Ward Boyz	1999	P.W.A. The Album: Keep It Poppin'	0.974057102800619	0.977017809466709	0	0	0	0	0	0	0	5	22	0	1	0	0	0
2580	South Central Cartel	1999	Concrete Jungle, Vol. 1	0.979562585010022	0.940026349392043	0	0	0	0	0	0	0	4	20	0	1	0	0	0
105	Alliance Ethnik	1999	Fat Comeback	0.985580170302198	0.90607994533745	0	0	0	0	0	0	0	2	11	0	1	0	0	0
2310	RBX	1999	No Mercy No Remorse	0.967008973337399	0.991102090807858	0	0	0	1	1	0	0	2	13	0	1	0	0	0
293	Bisso Na Bisso	1999	Le 15 Mai 1999	0.982795140212556	0.947283026736657	0	0	0	7	1	0	0	1	21	0	1	0	0	0
2628	Stevie B	1999	Freestyle: Then & Now	0.976477462418828	0.917060460572268	0	0	0	1	1	0	0	1	10	0	1	0	0	0
1371	Jazzyfatnastees	1999	The Once and Future	0.986790285122716	0.942929307331504	0	0	0	1	1	0	0	1	9	0	1	0	0	0
991	Faf Larage	1999	C'est Ma Cause	0.963925536078681	0.946600901887687	0	0	0	1	1	0	0	1	17	0	1	0	0	0
1285	IMx	1999	Introducing IMx	0.985254750044893	0.917801202943934	0	0	0	0	0	0	0	1	27	0	1	0	0	0
1560	Koopsta Knicca	1999	Da Devil's Playground: Underground Solo	0.981189029386488	0.969056453282994	0	0	0	0	0	0	0	1	2	0	1	0	0	0
1288	Infamous Syndicate	1999	Changing the Game	0.986790285122716	0.942929307331504	0	0	0	2	1	0	0	1	27	0	1	0	0	0
1107	Gangsta Pat	1999	Tear Yo Club Down	0.975287361473972	0.952393991671477	0	0	0	5	1	0	0	3	10	0	1	0	0	0
133	Ant Banks	1999	Derty Werk	0.984096307845289	0.972508064668382	0	0	0	0	0	0	0	5	29	0	1	0	0	0
1833	Mass Hysteria	1999	Contraddiction	0.97571029403984	0.941494403725336	0	0	0	0	0	0	0	3	1	0	1	0	0	0
2298	Rascalz	1999	Global Warning	0.969703761495586	0.934002380499557	0	0	0	3	1	0	0	1	31	0	1	0	0	0
1641	Lighter Shade of Brown	1999	If You Could See Inside Me	0.979604945827909	0.927050810219748	0	0	0	0	0	0	1	2	22	0	1	0	0	0
1512	Kid Fresh	1999	Syrup: Screwed Out, Vol. 2	0.984313621182199	0.954089397086112	0	1	0	0	0	0	0	2	33	0	1	0	0	0
2628	Stevie B	1999	Right Here, Right Now!	0.976477462418828	0.917060460572268	0	0	0	1	1	0	0	2	22	0	1	0	0	0
2583	South Park Mexican	1999	Hillwood	0.980683455809164	0.950576039385711	0	0	0	0	0	0	0	4	5	0	1	0	0	0
1877	Metabolics	1999	The M-Virus	0.984285671523318	0.932626647848696	0	0	0	0	0	0	0	1	10	0	1	0	0	0
371	Botany Boyz	1999	Forever Botany	0.98314574578097	0.926697400368494	0	0	0	0	0	0	0	2	12	0	1	0	0	0
432	C. Webb	1999	2 Much Drama	0.977145948171915	0.986266019490666	0	0	0	0	0	0	0	1	10	0	1	0	0	0
671	DarkRoom Familia	1999	Traficantes	0.977623451479133	0.959461854178109	0	0	0	0	0	0	0	4	8	0	1	0	0	0
2746	The Cali Kings	1999	Hip Hop Mix	0.981614145464826	0.943323761542467	0	1	0	0	0	0	0	1	65	0	1	0	0	0
216	Bass Mekanik	1999	V 5.0	0.99013001989456	0.948178048548478	0	0	0	0	0	0	0	4	7	0	1	0	0	0
918	E.S.G.	1999	Shinin' n' Grindin'	0.975959664496139	0.982375168620038	0	0	0	0	0	0	0	4	1	0	1	0	0	0
671	DarkRoom Familia	1999	From the Barrio with Love	0.982020448189789	0.96263773840736	0	0	0	0	0	0	0	5	2	0	1	0	0	0
1965	Mr. Doctor	1999	Bombay	0.98108530756005	0.970628766386146	0	0	0	0	0	0	0	1	14	0	1	0	0	0
236	Beyond	1999	Droppin' the Next Shit	0.993749359197423	0.912171938683199	0	0	0	2	1	0	0	2	13	0	1	0	0	0
671	DarkRoom Familia	1999	Veteranos	0.976705007537503	0.978842172637201	0	0	0	2	1	0	0	6	14	0	1	0	0	0
1599	Lady Laistee	1999	Black Mama	0.976653764474306	0.941025361228866	0	0	0	3	1	0	0	1	12	0	1	0	0	0
2401	Sac Sin	1999	Point Blank Range Compilation	0.988269454425496	0.965066873963527	0	0	0	0	0	0	0	1	27	0	1	0	0	0
1173	Greedy Fingers	1999	Shady Sirens	0.986790285122716	0.942929307331504	0	0	0	0	0	0	0	1	1	0	1	0	0	0
1105	Gangsta Blac	1999	74 Minutes of Bump	0.982498470826667	0.95868989112901	0	0	0	0	0	0	0	3	22	0	1	0	0	0
1694	Lil' Troy	1999	Pain	0.975051523129786	0.942326123177212	0	0	0	0	0	0	0	2	7	0	1	0	0	0
737	Dirty	1999	Country Versatile	0.995335648367168	0.926802094225954	0	0	0	0	0	0	0	1	8	0	1	0	0	0
580	Cream	1999	Stay Strong	0.979562585010022	0.97286569784242	0	0	0	0	0	0	0	1	4	0	1	0	0	0
671	DarkRoom Familia	1999	Felony Consequences	0.982020448189789	0.96263773840736	0	0	0	0	0	0	0	7	12	0	1	0	0	0
195	Bad Boys Blue	1999	Follow the Light	0.986407289208828	0.92728199883526	0	0	0	0	0	0	0	11	8	0	1	0	0	0
1918	Mista Madd	1999	Madd Hatta Presents Mista Madd & The Supa Thuggz	0.986354737651955	0.952131518423869	0	0	0	4	1	0	0	2	28	0	1	0	0	0
1296	Intik	1999	Intik	0.969703761495586	0.934002380499557	0	0	0	3	1	0	0	1	12	0	1	0	0	0
1298	Invisibl Skratch Piklz	1999	The Shiggar Fraggar Show!, Vol. 3	0.976653764474306	0.941025361228866	0	0	0	0	0	0	0	2	6	0	1	0	0	0
1298	Invisibl Skratch Piklz	1999	The Shiggar Fraggar Show!, Vol. 4	0.976653764474306	0.941025361228866	0	0	0	0	0	0	0	3	9	0	1	0	0	0
1298	Invisibl Skratch Piklz	1999	The Shiggar Fraggar Show!, Vol. 5	0.976653764474306	0.941025361228866	0	0	0	1	1	0	0	4	11	0	1	0	0	0
2809	The Noise	1999	Special Edition, Vol. 2	0.978775537426037	0.93130308418278	0	0	0	1	1	0	0	6	4	0	1	0	0	0
1978	Mr. Shadow	1999	Born Without a Konscience	0.980779018011091	0.959790881941858	0	0	0	0	0	0	0	2	9	0	1	0	0	0
2276	R.P. Cola	1999	Act Like U Know	0.977497327626956	0.964847696662797	0	0	0	0	0	0	0	1	4	0	1	0	0	0
1589	La Brigade	1999	Le Testament	0.969703761495586	0.934002380499557	0	0	0	0	0	0	0	1	1	0	1	0	0	0
1790	Mafia Trece	1999	L' Envers du Décor	0.962079068371271	0.926343287537719	0	0	0	3	1	0	0	1	9	0	1	0	0	0
293	Bisso Na Bisso	1999	Racines...	0.97628399695853	0.931936995085753	0	0	0	5	1	0	0	2	26	0	1	0	0	0
195	Bad Boys Blue	1999	Pretty Young Girl	0.986407289208828	0.92728199883526	0	0	0	0	0	0	0	12	7	0	1	0	0	0
671	DarkRoom Familia	1999	Gang Stories: The Darkroom Uncensored	0.982020448189789	0.96263773840736	0	0	0	0	0	0	0	8	3	0	1	0	0	0
210	Bass 305	1999	The Return	0.944090112305376	0.887439022185461	0	0	0	2	1	0	0	4	1	0	1	0	0	0
796	DJ Melo-Mix	1999	Pimpin' Ain't Dead	0.987039011181307	0.941915580231978	1	1	0	0	0	0	0	1	61	0	1	0	0	0
588	Crooked Stilo	1999	So What U Want	0.990514343216177	0.913143161708883	0	0	0	0	0	0	0	1	1	0	1	0	0	0
2544	Snoop Dogg	2000	Tha Last Meal	0.979091023161625	0.929679697093136	0	1	1	3	1	0	1	7	58	0	0	1	0	0
959	Eminem	2000	The Marshall Mathers LP	0.959497388671629	0.995543858653751	0	1	0	0	0	0	0	2	37	0	0	1	0	0
3061	Wyclef Jean	2000	The Ecleftic: 2 Sides II a Book	0.99101555355419	0.947783011383806	1	0	0	2	1	0	0	2	47	0	0	1	0	0
1130	Ghostface Killah	2000	Supreme Clientele	0.973482109532326	0.965957234988561	0	0	0	5	1	1	0	2	44	0	0	1	0	0
551	Common	2000	Like Water for Chocolate	0.874250798066891	0.821725460156797	0	0	0	7	1	0	0	4	62	0	0	1	0	0
1842	Master P	2000	Ghetto Postage	0.977111488714403	0.971586860409143	0	0	0	0	0	0	0	9	14	0	0	1	0	0
3060	Wu-Tang Clan	2000	The W	0.979195969653197	0.983642345059872	0	0	0	1	1	1	0	3	26	0	0	1	0	0
2030	Nelly	2000	Country Grammar	0.97999825416916	0.926427760458258	0	0	0	0	0	0	0	1	15	0	0	1	0	0
1364	Jay-Z	2000	The Dynasty: Roc la Famila 2000	0.971348794732197	0.970897969848844	0	0	0	0	0	1	0	5	41	0	0	1	0	0
610	Cypress Hill	2000	Skull & Bones	0.974407335607546	0.965053349655045	0	0	0	0	0	0	0	5	19	0	0	1	0	0
2741	The Black Eyed Peas	2000	Bridging the Gap	0.990778834936759	0.910148557575157	0	0	0	4	1	0	0	2	43	0	0	1	0	0
2117	OutKast	2000	Stankonia	0.990636599122531	0.916236531827908	0	0	0	1	1	0	0	4	45	0	0	1	0	0
732	Dilated Peoples	2000	The Platform	0.965089351458528	0.938079736386955	0	0	0	2	1	0	1	1	36	0	0	1	0	0
2322	Reflection Eternal	2000	Train of Thought	0.977738197405787	0.905813374359976	0	0	0	7	1	0	0	1	47	0	0	1	0	0
1705	LL Cool J	2000	G.O.A.T: The Greatest of All Time	0.971081432857736	0.913551732282902	0	0	0	0	0	1	0	8	37	0	0	1	0	0
2422	Scarface	2000	The Last of a Dying Breed	0.972582558244764	0.986904206962903	0	0	1	0	0	0	0	5	8	0	0	1	0	0
1749	Ludacris	2000	Back for the First Time	0.998268217942476	0.959719469407153	0	0	0	1	1	0	0	1	26	0	0	1	0	0
1677	Lil' Bow Wow	2000	Beware of Dog	0.991892695698782	0.920947418645991	0	0	0	0	0	0	0	1	30	0	0	1	0	0
422	Busta Rhymes	2000	Anarchy	0.975164151733853	0.909719286730944	0	0	0	2	1	0	0	4	51	0	0	1	0	0
1777	Mack 10	2000	The Paper Route	0.983071910582821	0.969845465267826	0	1	1	1	1	0	0	5	28	0	0	1	0	0
2531	Slum Village	2000	Fantastic, Vol. 2	0.898363557057578	0.837730081195037	0	0	0	1	1	0	0	1	21	0	0	1	0	0
1336	Ja Rule	2000	Rule 3:36	0.979970346664572	0.973945564601127	0	0	0	1	1	1	0	2	24	0	0	1	0	0
1190	Guru	2000	Jazzmatazz, Vol. 3: Streetsoul	0.894109043912799	0.829679699224827	0	0	0	1	1	0	0	2	43	0	0	1	0	0
3069	Xzibit	2000	Restless	0.973156267593516	0.931391309103084	0	1	0	4	1	0	0	3	52	0	0	1	0	0
1671	Lil Wayne	2000	Lights Out	0.989377251843776	0.947897508907248	0	0	1	0	0	0	0	2	15	0	0	1	0	0
1442	Jurassic 5	2000	Quality Control	0.954850526211246	0.845269971603854	0	0	0	0	0	0	0	2	20	0	0	1	0	0
1292	Insane Clown Posse	2000	Bizaar	0.98108530756005	0.970628766386146	0	0	0	3	1	0	0	7	17	0	0	1	0	0
1684	Lil' Kim	2000	The Notorious K.I.M.	0.983071910582821	0.969845465267826	0	0	0	0	0	0	0	2	47	0	0	1	0	0
429	C-Murder	2000	Trapped In Crime	0.977111488714403	0.971586860409143	0	1	0	0	0	0	0	3	40	0	0	1	0	0
982	Everlast	2000	Eat at Whitey's	0.902875950638756	0.875575094343875	0	0	0	10	1	0	0	3	47	0	0	1	0	0
701	Deltron 3030	2000	Deltron 3030	0.984285671523318	0.932626647848696	0	0	0	0	0	0	0	1	14	0	0	1	0	0
687	Dead Prez	2000	Let's Get Free	0.972198665281427	0.958944499206949	0	0	0	0	0	0	0	1	25	0	0	1	0	0
2438	Sean Paul	2000	Stage One	0.993328027780766	0.919154169328592	0	0	0	0	0	0	0	1	30	0	0	1	0	0
2004	Mystikal	2000	Let's Get Ready	0.986094489699313	0.956773657360179	0	0	0	2	1	0	0	5	38	0	0	1	0	0
445	Cam'ron	2000	S.D.E.	0.986973237801141	0.95034149588637	0	0	0	1	1	1	0	2	34	0	0	1	0	0
2888	Too $hort	2000	You Nasty	0.985184978031567	0.932636755423566	0	0	0	1	1	0	0	9	23	0	0	1	0	0
1515	Kid Koala	2000	Carpal Tunnel Syndrome	0.970251244039208	0.869334287533351	0	0	0	2	1	0	0	1	8	0	0	1	0	0
280	Big Tymers	2000	I Got That Work	0.982508369240554	0.926962910451945	0	0	0	0	0	0	0	3	18	0	0	1	0	0
1749	Ludacris	2000	Incognegro	0.959497388671629	0.907701753478421	0	0	0	0	0	0	0	2	16	0	0	1	0	0
2483	Shyne	2000	Shyne	0.955553731559036	0.994746063770399	0	0	0	0	0	0	0	1	20	0	0	1	0	0
3079	Ying Yang Twins	2000	Thug Walkin'	0.969703761495586	0.934002380499557	0	0	0	0	0	0	0	1	16	0	0	1	0	0
1151	Gonzales	2000	Gonzales Über Alles	0.971912956970815	0.940164964741612	0	0	0	1	1	0	0	1	7	0	0	1	0	0
2854	Three 6 Mafia	2000	When the Smoke Clears	0.970673811518704	0.982041625214372	0	0	0	0	0	0	0	4	24	0	0	1	0	0
2229	Prodigy	2000	H.N.I.C.	0.935619650647172	0.971089993408537	0	0	0	2	1	1	0	1	29	0	0	1	0	0
2912	Trick Daddy	2000	Book of Thugs: Chapter AK Verse 47	0.985514736481011	0.965438476539524	0	0	0	1	1	0	0	3	25	0	0	1	0	0
1556	Kool Keith	2000	Matthew	0.98685547270812	0.974391009133784	0	0	0	1	1	0	0	3	7	0	0	1	0	0
1438	Jungle Brothers	2000	V.I.P.	0.987086033287008	0.906992759035228	0	0	0	0	0	0	0	5	29	0	0	1	0	0
172	B.G.	2000	Checkmate	0.995381737982735	0.90793366441185	0	0	0	0	0	0	0	5	14	0	0	1	0	0
2260	Quasimoto	2000	The Unseen	0.931462295533493	0.904034568355018	0	0	0	1	1	0	0	1	8	0	0	1	0	0
914	E-40	2000	Loyalty and Betrayal	0.993010973419348	0.911048265373386	0	1	0	0	0	0	0	6	39	0	0	1	0	0
350	Bone Thugs-N-Harmony	2000	BTNHResurrection	0.97691389318168	0.965894782739892	0	0	0	0	0	0	0	3	23	0	0	1	0	0
2225	Princess Superstar	2000	Last of the Great 20th Century Composers	0.9846399644715	0.938079736386955	0	0	0	1	1	0	0	1	15	0	0	1	0	0
46	8Ball and MJG	2000	Space Age 4 Eva	0.983100928010805	0.922431124153602	0	0	0	0	0	0	0	5	20	0	0	1	0	0
2854	Three 6 Mafia	2000	Three 6 Mafia Presents: Hypnotize Camp Posse	0.975230575342179	0.97084281113299	0	0	0	0	0	0	0	5	23	0	0	1	0	0
1853	MC Eiht	2000	N' My Neighborhood	0.923445448029493	0.903521259790509	0	0	1	2	1	0	0	5	18	0	0	1	0	0
2919	Trina	2000	Da Baddest Bitch	0.981960466575013	0.958951260817759	0	0	0	3	1	0	0	1	30	0	0	1	0	0
697	Del the Funky Homosapien	2000	Both Sides of the Brain	0.976477462418828	0.917060460572268	0	0	0	2	1	0	0	3	10	0	0	1	0	0
1018	Field Mob	2000	613: Ashy to Classy	0.992014672632698	0.930772925822682	0	0	0	7	1	0	0	1	28	0	0	1	0	0
2816	The Pharcyde	2000	Plain Rap	0.990137630595836	0.90723777712541	0	0	0	0	0	0	0	3	17	0	0	1	0	0
632	Da Brat	2000	Unrestricted	0.981329296734533	0.976160115704851	1	0	0	2	1	0	0	3	38	0	0	1	0	0
1871	Memphis Bleek	2000	The Understanding	0.984096307845289	0.972508064668382	0	0	0	0	0	1	0	2	30	0	0	1	0	0
2112	Orishas	2000	A Lo Cubano	0.986538201126154	0.9432824089958	0	0	0	2	1	0	0	1	10	0	0	1	0	0
426	C-BO	2000	Enemy of the State	0.978724046575216	0.976887694436004	0	0	0	0	0	0	1	8	23	0	0	1	0	0
700	Delinquent Habits	2000	Merry Go Round	0.975287361473972	0.952393991671477	0	0	0	0	0	0	0	3	11	0	0	1	0	0
685	De La Soul	2000	Art Official Intelligence: Mosaic Thump	0.987121895675744	0.895286345061428	0	0	0	0	0	0	0	5	34	0	0	1	0	0
449	Canibus	2000	2000 B.C.	0.966114724078065	0.962218565891511	0	0	0	1	1	0	0	2	26	0	0	1	0	0
256	Big L	2000	The Big Picture (1974-1999)	0.976493207028329	0.938115377507442	0	0	0	0	0	0	0	2	33	0	0	1	0	0
2324	Rehab	2000	Southern Discomfort	0.991797275090778	0.92728983816172	1	0	0	6	1	0	0	1	39	0	0	1	0	0
809	DJ Quik	2000	Balance & Options	0.971080426794746	0.977764322961556	0	1	1	2	1	0	0	5	23	0	0	1	0	0
1446	Juvenile	2000	Playaz of da Game	0.986562549367934	0.923216925010991	0	0	0	0	0	0	0	5	7	0	0	1	0	0
727	Die Fantastischen Vier	2000	Unplugged	0.976653764474306	0.941025361228866	0	0	0	10	1	0	0	6	17	0	0	1	0	0
2888	Too $hort	2000	Nationwide 2 Ghetto Pass: The Compilation [Southwest Wholesale]	0.965920639172494	0.923097667171245	0	0	0	0	0	0	0	10	17	0	0	1	0	0
1764	M.O.P.	2000	Warriorz	0.984096307845289	0.962516543456035	0	0	0	0	0	1	0	4	16	0	0	1	0	0
1080	Funkmaster Flex	2000	Vibe Hits, Vol. 1	0.987962872180908	0.926982280301848	0	0	0	0	0	1	0	5	65	0	0	1	0	0
793	DJ Magic Mike	2000	More Bootyz in Motion	0.991246917122568	0.921804442283995	0	0	0	0	0	0	0	13	54	0	0	1	0	0
793	DJ Magic Mike	2000	Magic's Kingdom	0.991188893847778	0.937537740425169	0	0	0	0	0	0	0	14	10	0	0	1	0	0
1292	Insane Clown Posse	2000	Psychopathics From Outer Space	0.936350560312271	0.996212872715177	0	0	0	0	0	0	0	8	6	0	0	1	0	0
455	Capone-N-Noreaga	2000	The Reunion	0.975051523129786	0.942326123177212	0	0	0	1	1	1	0	2	68	0	0	1	0	0
1151	Gonzales	2000	The Entertainist	0.96809760773923	0.945120714870208	0	0	0	0	0	0	0	2	6	0	0	1	0	0
135	Antipop Consortium	2000	Tragic Epilogue	0.906229149636317	0.886674781164952	0	0	0	0	0	0	0	1	6	0	0	1	0	0
1531	Killah Priest	2000	View From Masada	0.965600798809975	0.967750214049971	0	0	0	2	1	1	0	2	21	0	0	1	0	0
74	Aceyalone	2000	Who Framed the A-Team?	0.980191907043615	0.93287570189618	0	0	0	0	0	0	0	3	17	0	0	1	0	0
1080	Funkmaster Flex	2000	The Mix Tape, Vol. 4: 60 Minutes of Funk	0.981842089078227	0.943744167195796	0	1	0	3	1	1	0	6	120	0	0	1	0	0
2577	Souls of Mischief	2000	Trilogy: Conflict, Climax, Resolution	0.974446934968104	0.942754723467925	0	0	0	1	1	0	0	3	26	0	0	1	0	0
2425	Schoolly D	2000	Funk 'n Pussy	0.966610609951755	0.979103490760644	0	0	0	3	1	0	0	8	16	0	0	1	0	0
2022	Nate Dogg	2000	The Prodigal Son	0.956709635030881	0.918308890889577	0	0	1	0	0	0	0	3	21	0	0	1	0	0
391	Brotha Lynch Hung	2000	EBK4	0.975973327013358	0.960510247834594	0	0	1	1	1	0	0	3	13	0	0	1	0	0
2942	Twiztid	2000	Freek Show	0.979562585010022	0.97286569784242	0	0	0	7	1	0	0	2	16	0	0	1	0	0
1852	MC Breed	2000	The Thugz, Vol. 1	0.979562585010022	0.940026349392043	0	0	0	0	0	0	0	12	20	0	0	1	0	0
1683	Lil' Keke	2000	Featured from Coast to Coast	0.98195367246809	0.933604921721034	1	0	0	0	0	0	0	4	24	0	0	1	0	0
2144	Pastor Troy	2000	Book I	0.980779018011091	0.970342865985195	0	0	0	0	0	0	0	2	5	0	0	1	0	0
1809	Manau	2000	Fest Noz de Paname	0.957915318729249	0.929816644005876	0	0	0	11	1	0	0	2	26	0	0	1	0	0
2371	Rohff	2000	Le Code de l'Horreur	0.973788226837015	0.989781399575716	0	0	0	1	1	0	0	1	15	0	0	1	0	0
266	Big Pun	2000	Yeeeah Baby	0.97210482827816	0.991338824100314	0	0	1	4	1	0	0	2	65	0	0	1	0	0
2728	The 2 Live Crew	2000	Private Personal Parts	0.986453731704426	0.916804447206775	0	0	0	0	0	0	0	12	8	0	0	1	0	0
1470	Kane & Abel	2000	Most Wanted	0.976204861764639	0.943273866942403	0	0	0	0	0	0	0	2	11	0	0	1	0	0
21	2Pac	2000	Afeni Shakur Discusses "The Rose That Grew from Concrete, Vol. 1"	0.963888577204885	0.993606018912187	1	0	0	0	0	0	0	7	10	0	0	1	0	0
1660	Lil O	2000	Da Fat Rat Wit Da Cheeze	0.980779018011091	0.970342865985195	0	0	0	0	0	0	0	1	22	0	0	1	0	0
3038	Willie D	2000	Loved by Few, Hated by Many	0.977111488714403	0.971586860409143	0	0	0	2	1	0	0	2	32	0	0	1	0	0
2801	The LOX	2000	We Are the Streets	0.962079068371271	0.926343287537719	1	0	0	3	1	1	0	2	34	0	0	1	0	0
3133	Z-Ro	2000	Z-Ro vs. the World	0.987729964327304	0.941032160131111	0	0	0	0	0	0	0	1	5	0	0	1	0	0
761	DJ Clue?	2000	The Professional, Pt. 2	0.99013001989456	0.937200589230985	0	0	0	1	1	1	0	2	96	0	0	1	0	0
1374	Jedi Mind Tricks	2000	Violent by Design	0.962183264408418	0.914262244333808	0	0	0	1	1	0	0	2	19	0	0	1	0	0
2024	Nature	2000	For All Seasons	0.971742998345407	0.979339219333258	0	0	0	0	0	0	0	1	18	0	0	1	0	0
2720	Tha Eastsidaz	2000	Tha Eastsidaz	0.987209473233375	0.927139446682276	0	1	0	0	0	0	0	1	40	0	0	1	0	0
2708	Tela	2000	The World Ain't Enuff	0.99381503697815	0.921503626031304	0	0	0	2	1	0	0	3	17	0	0	1	0	0
1995	Murs	2000	Murs Rules the World	0.981628617379835	0.936119836176802	0	0	0	0	0	0	0	2	2	0	0	1	0	0
3132	Yungstar	2000	Throwed Yung Playa (Original)	0.979755091836735	0.946139430013691	0	0	0	0	0	0	0	1	36	0	0	1	0	0
16	23 Skidoo	2000	23 Skidoo	0.959541035150701	0.916064199847459	0	0	0	7	1	0	0	1	13	0	0	1	0	0
2144	Pastor Troy	2000	Pastor Troy for President	0.980779018011091	0.959790881941858	0	0	0	0	0	0	0	3	8	0	0	1	0	0
1869	Mellow Man Ace	2000	From the Darkness into the Light	0.990870168012801	0.957026775552579	0	0	0	1	1	0	0	1	10	0	0	1	0	0
440	Cali Agents	2000	How the West Was One	0.975959664496139	0.952005476846468	0	0	0	0	0	0	0	1	9	0	0	1	0	0
884	Drag-On	2000	Opposite of H2O	0.979957473714389	0.967768343761218	0	0	0	2	1	1	0	1	34	0	0	1	0	0
2631	Sticky Fingaz	2000	Black Trash: The Autobiography of Kirk Jones	0.977111488714403	0.971586860409143	0	0	0	4	1	0	0	1	51	0	0	1	0	0
83	Afu-Ra	2000	Body of the Life Force	0.978218232915191	0.97833376249865	0	0	0	1	1	0	0	1	36	0	0	1	0	0
1631	Les Gammas	2000	Exercices des Styles	0.969703761495586	0.934002380499557	0	0	0	5	1	0	0	1	12	0	0	1	0	0
462	Carl Thomas	2000	Emotional	0.955805595597803	0.918695308128495	0	0	0	4	1	0	0	1	44	0	0	1	0	0
1032	Flesh-N-Bone	2000	5th Dog Let Loose	0.952401674309807	0.940988785093629	0	1	0	0	0	0	0	2	20	0	0	1	0	0
695	Def Squad	2000	Def Squad Presents Erick Onasis	0.977099041280186	0.95125071977838	1	1	0	1	1	0	0	2	42	0	0	1	0	0
2954	Ugly Duckling	2000	Journey To Anywhere	0.989249026058589	0.903213082097868	0	0	0	1	1	0	0	1	5	0	0	1	0	0
21	2Pac	2000	In Conversation	0.952531147104659	0.995709069091222	0	0	0	0	0	0	0	8	2	0	0	1	0	0
2098	Omar Sosa	2000	Prietos	0.987692179885651	0.938158622341085	0	0	0	13	1	0	0	1	17	0	0	1	0	0
226	Beginner	2000	Bambule [Remixed]	0.981075029240634	0.937248010458777	0	0	0	0	0	0	0	1	1	0	0	1	0	0
3045	Wise Guys	2000	Live	0.977538533928513	0.876762839008899	0	0	0	0	0	0	0	1	6	0	0	1	0	0
112	Amil	2000	All Money Is Legal	0.978322766416763	0.964458320309115	0	0	0	0	0	1	0	1	30	0	0	1	0	0
2529	Slimm Calhoun	2000	The Skinny	0.977881257774519	0.950441938908674	0	0	0	3	1	0	0	1	49	0	0	1	0	0
2426	Scienz of Life	2000	Coming Forth By Day: The Book of the Dead	0.97571029403984	0.930713933453671	0	0	0	0	0	0	0	1	8	0	0	1	0	0
1114	Gemelli DiVersi	2000	4 X 4	0.974545090904582	0.93079707129578	0	0	0	0	0	0	0	2	1	0	0	1	0	0
1800	Major Figgas	2000	Figgas 4 Life	0.963511955610171	0.926386074198704	0	0	0	0	0	0	0	1	9	0	0	1	0	0
2685	T.W.D.Y.	2000	Lead the Way	0.981329296734533	0.966534872164623	0	1	0	1	1	0	0	1	39	0	0	1	0	0
81	Afroman	2000	Because I Got High	0.986784412184661	0.952747927612189	0	0	0	0	0	0	0	1	5	0	0	1	0	0
1845	Masters of Illusion	2000	Masters of Illusion	0.977099041280186	0.95125071977838	0	0	0	2	1	0	0	1	14	0	0	1	0	0
2209	Pop Da Brown Hornet	2000	The Undaground Emperor	0.992900613362024	0.92757432501159	0	0	0	0	0	0	0	1	8	0	0	1	0	0
2583	South Park Mexican	2000	The Purity Album	0.980683455809164	0.950576039385711	0	0	0	0	0	0	0	5	38	0	0	1	0	0
198	Bahamadia	2000	BB Queen	0.948516200369023	0.902005632939362	0	0	0	1	1	0	0	2	9	0	0	1	0	0
749	DJ Assault	2000	Off the Chain for the Y2K	0.997171690016175	0.939710914547728	0	0	0	0	0	0	0	2	3	0	0	1	0	0
1212	Haystak	2000	Car Fulla White Boys	0.984499344742274	0.937137169837374	0	0	0	1	1	0	0	1	8	0	0	1	0	0
791	DJ Laz	2000	Pimpin'	0.991288390928339	0.898540452113418	0	0	0	0	0	0	0	6	17	0	0	1	0	0
3064	X-Raided	2000	Vengeance Is Mine	0.978218232915191	0.97833376249865	1	0	1	2	1	0	0	2	13	0	0	1	0	0
681	Daz Dillinger	2000	R.A.W.	0.979562585010022	0.940026349392043	0	0	0	0	0	0	1	2	15	0	0	1	0	0
119	Analog Brothers	2000	Pimp to Eat	0.992970714743726	0.957909956776001	0	0	0	3	1	0	0	1	14	0	0	1	0	0
2001	Mykill Miers	2000	It's Been a Long Time Coming	0.982735676863352	0.945785226485462	0	0	0	0	0	0	0	1	17	0	0	1	0	0
3022	Westside Badboys	2000	Bay 2 L.A.: Westside Badboys	0.979562585010022	0.940026349392043	0	0	0	1	1	0	0	1	29	0	0	1	0	0
331	Blood of Abraham	2000	Eyedollartree	0.937467994671204	0.925132185439774	0	0	0	0	0	0	0	1	5	0	0	1	0	0
2569	Soul Assassins	2000	Muggs Presents the Soul Assassins, Chapter II	0.880105448617468	0.857115268071206	0	0	0	0	0	0	0	1	25	0	0	1	0	0
1840	Mastamind	2000	Themindzi	0.980779018011091	0.970342865985195	0	0	0	1	1	0	0	1	5	0	0	1	0	0
1913	Miracle	2000	Miracle	0.995774228022674	0.945014147088853	0	0	0	0	0	0	0	1	5	0	0	1	0	0
2828	The Shape Shifters	2000	Know Future	0.978483594829656	0.872569217311524	0	0	0	10	1	0	0	1	52	0	0	1	0	0
2745	The Broun Fellinis	2000	Out Through the "N" Door	0.959541035150701	0.916064199847459	0	0	0	0	0	0	0	1	4	0	0	1	0	0
778	DJ Hurricane	2000	Don't Sleep	0.993924867708217	0.919104977425102	0	0	0	0	0	0	0	2	48	0	0	1	0	0
261	Big Moe	2000	City of Syrup	0.985237556920355	0.931459040415753	0	0	0	1	1	0	0	1	27	0	0	1	0	0
956	Elwood	2000	The Parlance of Our Time	0.989729377007136	0.921876694208039	0	0	0	4	1	0	0	1	15	0	0	1	0	0
467	Cash Money Millionaires	2000	Baller Blockin	0.984765633562816	0.960583562269135	0	0	0	0	0	0	0	1	30	0	0	1	0	0
2886	Tony Touch	2000	The Piece Maker	0.974545090904582	0.93079707129578	0	0	0	0	0	0	0	1	76	0	0	1	0	0
553	Compton's Most Wanted	2000	Represent	0.971532207790766	0.979799358919926	0	0	0	0	0	0	0	4	11	0	0	1	0	0
2450	SFDK	2000	Dese Los Chiqueros	0.977142143518343	0.980168560648458	0	0	0	0	0	0	0	2	1	0	0	1	0	0
1421	JS16	2000	Stomping System	0.976653764474306	0.941025361228866	0	0	0	0	0	0	0	1	3	0	0	1	0	0
171	B.B. Jay	2000	Universal Concussion	0.977099041280186	0.940048552322698	0	0	0	0	0	0	0	1	23	0	0	1	0	0
2118	Outlawz	2000	Ride Wit Us or Collide Wit Us	0.975973327013358	0.980400020007183	0	0	0	1	1	0	0	1	24	0	0	1	0	0
825	DJ Squeeky	2000	During the Mission	0.978322766416763	0.964458320309115	0	0	0	0	0	0	0	2	20	0	0	1	0	0
2613	Spooks	2000	S.I.O.S.O.S., Vol. 1	0.982735676863352	0.95720890310129	0	0	0	0	0	0	0	1	17	0	0	1	0	0
2609	Spice 1	2000	The Playa Rich Project	0.960278234963496	0.965498004511375	0	0	0	1	1	0	0	7	24	0	0	1	0	0
2805	The Murderers	2000	Irv Gotti Presents...Murderers	0.964395753084484	0.990741807174265	0	0	0	0	0	0	0	1	25	0	0	1	0	0
2247	Pupa Rico	2000	Rico Thentik	0.993924867708217	0.919104977425102	0	0	0	3	1	0	0	1	13	0	0	1	0	0
183	Baby D	2000	Off Da Chain	0.98985914852792	0.923121944227688	0	0	0	0	0	0	0	1	8	0	0	1	0	0
918	E.S.G.	2000	City Under Siege	0.975182841033076	0.967922851350603	0	0	0	1	1	0	0	5	28	0	0	1	0	0
194	Bad Boy Joe	2000	The Best of Freestyle Megamix	0.98314574578097	0.910668951932444	0	0	0	2	1	0	0	1	42	0	0	1	0	0
58	A.K.P.	2000	All Kinds of Problems	0.970648858657087	0.933541436125154	0	0	0	0	0	0	0	1	7	0	0	1	0	0
1326	J. Dubb	2000	Money, Trees & Real Estate [Remix]	0.972946659852486	0.978537293284928	0	0	0	0	0	0	0	1	22	0	0	1	0	0
473	Caz	2000	Thundadome	0.977628742589482	0.937269639110546	0	0	0	1	1	0	0	1	32	0	0	1	0	0
1816	Manson Family	2000	Heltah Skeltah	0.948154407274321	0.989879589010588	0	0	0	0	0	0	0	1	5	0	0	1	0	0
1619	Le Rat Luciano	2000	Mode de Vie...Bêton Style	0.987692179885651	0.927592781451275	0	0	0	0	0	0	0	1	6	0	0	1	0	0
1930	Mo Thugs Family	2000	Mo Thugs III: The Mothership	0.976705007537503	0.936012250771581	0	0	0	0	0	0	0	3	15	0	0	1	0	0
2301	Rasheeda	2000	Dirty South	0.982795140212556	0.947283026736657	0	0	0	0	0	0	0	1	34	0	0	1	0	0
2809	The Noise	2000	The Noise, Vol. 6: Creation	0.986269354361446	0.931889717272903	0	0	0	0	0	0	0	7	2	0	0	1	0	0
2568	Sottotono	2000	Sotto Lo Stesso Effetto	0.976653764474306	0.941025361228866	0	0	0	4	1	0	0	2	18	0	0	1	0	0
1107	Gangsta Pat	2000	Show Ya Grill	0.980092372043701	0.94082509999478	0	0	0	0	0	0	0	4	3	0	0	1	0	0
761	DJ Clue?	2000	The Perfect Desert Storm	0.99013001989456	0.937200589230985	0	1	0	0	0	1	0	3	36	0	0	1	0	0
2511	Skull Duggrey	2000	3rd Ward Stepper: The Album	0.984096307845289	0.972508064668382	0	0	0	0	0	0	0	1	4	0	0	1	0	0
1483	KDD	2000	Une Couleur de Plus au Drapeau	0.953902555999663	0.918166449994239	0	0	0	4	1	0	0	1	12	0	0	1	0	0
2339	Richie Rich	2000	The Game	0.98108530756005	0.970628766386146	0	0	0	0	0	0	0	1	11	0	0	1	0	0
3076	Yannick	2000	C'est Ç<a0> Qu'on Aime	0.974545090904582	0.93079707129578	0	0	0	1	1	0	0	1	7	0	0	1	0	0
2589	Southside Playaz	2000	Street Game	0.982498470826667	0.977059996827291	0	0	0	0	0	0	0	1	26	0	0	1	0	0
721	Dibiase	2000	Dibiase, Vol. 1	0.982508369240554	0.926962910451945	0	0	0	0	0	0	0	1	1	0	0	1	0	0
1199	H.O.T.	2000	Hot Girls 4 Life	0.965469044937038	0.927226678321138	0	0	0	0	0	0	0	1	2	0	0	1	0	0
1964	Mr. Dibbs	2000	Primitive Tracks, Soundtrack to Photosynthesis	0.983933200853293	0.90781017388048	0	0	0	0	0	0	0	1	1	0	0	1	0	0
2284	Ram-Z	2000	Let Me Be the One	0.945285443700623	0.909578866266946	0	0	0	0	0	0	0	1	2	0	0	1	0	0
1298	Invisibl Skratch Piklz	2000	The Shiggar Fraggar Show!, Vol. 2	0.976653764474306	0.941025361228866	0	0	0	0	0	0	0	5	3	0	0	1	0	0
2717	Tha Boss King	2000	Political Views and Ghetto News	0.980683455809164	0.950576039385711	0	0	0	1	1	0	0	1	5	0	0	1	0	0
1895	Micranots	2000	Obelisk Movements	0.945107337115226	0.933219669926616	0	0	0	0	0	0	0	1	6	0	0	1	0	0
2823	The Psycho Realm	2000	A War Story	0.980092372043701	0.971379636395152	0	0	0	0	0	0	0	1	18	0	0	1	0	0
201	Ballin' A$$ Dame	2000	The Streets of Sacramento	0.979562585010022	0.97286569784242	0	0	0	0	0	0	0	1	23	0	0	1	0	0
2690	Take Fo' Superstars	2000	Party at the Luau	0.982337555399571	0.953666778207224	0	0	0	0	0	0	0	1	7	0	0	1	0	0
2893	Toyster	2000	Playtime	0.992344870964192	0.95973476324975	0	0	0	0	0	0	0	1	6	0	0	1	0	0
1962	Mr. Dé	2000	Electronic Funkyshit	0.987635684285985	0.952274116140305	0	0	0	0	0	0	0	1	7	0	0	1	0	0
1742	Lost Island	2000	Forbidden Ground	0.977623451479133	0.959461854178109	0	0	0	0	0	0	0	1	3	0	0	1	0	0
2232	Profound, Ltd.	2000	Possession with Intent to Distribute	0.977099041280186	0.940048552322698	0	0	0	1	1	0	0	1	12	0	0	1	0	0
1696	Lil' Zane	2000	Young World: The Future	0.974545090904582	0.93079707129578	0	0	0	1	1	0	0	1	30	0	0	1	0	0
3132	Yungstar	2000	Throwed Yung Playas, Pt. 2	0.976705007537503	0.936012250771581	0	0	0	0	0	0	0	2	21	0	0	1	0	0
593	Crystal Sierra	2000	Morena	0.97571029403984	0.930713933453671	0	0	0	0	0	0	0	1	1	0	0	1	0	0
1959	Mr. Complex	2000	Complex Catalog	0.975849871766278	0.929695748337351	0	0	0	0	0	0	0	1	7	0	0	1	0	0
39	5th Ward Boyz	2000	Recognize the Mob	0.982337555399571	0.953666778207224	0	0	0	2	1	0	0	6	14	0	0	1	0	0
1974	Mr. Sandman	2000	Quicksand	0.979957473714389	0.967768343761218	0	0	0	0	0	0	0	2	13	0	0	1	0	0
2777	The Grand Reaper	2000	Tha After Party	0.982337555399571	0.964644237524718	0	0	0	0	0	0	0	1	4	0	0	1	0	0
238	Big Baller Click	2000	Hood Times	0.974412176438016	0.983669221558875	0	0	0	0	0	0	0	1	8	0	0	1	0	0
2959	Unda Dogs	2000	The Soundtrack	0.982020448189789	0.96263773840736	0	0	0	1	1	0	0	1	47	0	0	1	0	0
1252	Hydroponic Sound System	2000	Routine Insanity	0.978199356951696	0.926751895409882	0	0	0	6	1	0	0	1	12	0	0	1	0	0
153	Assassin	2000	Touche d'Espoir	0.954697533166814	0.949303037617286	0	0	0	0	0	0	0	2	9	0	0	1	0	0
456	Caponiac	2000	Caponiac	0.982795140212556	0.947283026736657	0	0	0	0	0	0	0	1	9	0	0	1	0	0
1693	Lil' Sin	2000	My Secret	0.983063023220858	0.955918289551581	0	0	0	0	0	0	0	1	15	0	0	1	0	0
2609	Spice 1	2000	The Last Dance [Mobb Status]	0.986672933910063	0.972651898002487	0	0	0	0	0	0	0	8	23	0	0	1	0	0
1006	Fatal Konnektion	2000	Hostile Intentions	0.969984176398515	0.983383577853891	0	0	0	0	0	0	0	1	13	0	0	1	0	0
1974	Mr. Sandman	2000	Mississippi Burning, Pt. 2	0.980779018011091	0.959790881941858	0	0	0	0	0	0	0	3	8	0	0	1	0	0
430	C-Note	2000	Third Coast Born 2000	0.978952613328402	0.981542824914759	0	0	1	0	0	0	0	1	31	0	0	1	0	0
2411	San Quinn	2000	Young Baby Bot (Don't Cross Me)	0.978322766416763	0.974606062390403	0	0	0	0	0	0	1	3	1	0	0	1	0	0
495	Cheeba	2000	Concrete Jungle	0.969021462059585	0.987673226024404	0	0	0	3	1	0	0	1	6	0	0	1	0	0
1415	Josephine Johnny	2000	Trouble Will Find U	0.977099041280186	0.940048552322698	0	0	0	0	0	0	0	1	20	0	0	1	0	0
3132	Yungstar	2000	Throwed Yung Playas, Pt. 2: Chopped & Screwed	0.976705007537503	0.936012250771581	0	0	0	0	0	0	0	3	22	0	0	1	0	0
3099	Young Life	2000	I'm Heated	0.980683455809164	0.950576039385711	0	0	0	1	1	0	0	1	7	0	0	1	0	0
3132	Yungstar	2000	Throwed Yung Playas, Pt. 3: Chopped & Screwed	0.976705007537503	0.936012250771581	0	0	0	0	0	0	0	4	1	0	0	1	0	0
1918	Mista Madd	2000	Can I Live?	0.982165692832334	0.944382583768704	0	0	0	0	0	0	0	3	17	0	0	1	0	0
1970	Mr. Lil One	2000	Karma	0.979957473714389	0.967768343761218	0	0	0	0	0	0	0	1	10	0	0	1	0	0
2961	Underground Rebellion	2000	Warriors	0.980779018011091	0.970342865985195	0	0	0	0	0	0	0	1	14	0	0	1	0	0
213	Bass Funk	2000	Turn Up the Bass Funk	0.985346092854012	0.888203435956151	0	0	0	0	0	0	0	1	23	0	0	1	0	0
195	Bad Boys Blue	2000	Tonite	0.986407289208828	0.92728199883526	0	0	0	0	0	0	0	13	7	0	0	1	0	0
2764	The End Crowd	2000	Arapaphobia	0.982020448189789	0.96263773840736	0	0	0	0	0	0	0	1	8	0	0	1	0	0
1953	Mr. Bigg	2000	Only If U Knew	0.975973327013358	0.960510247834594	0	0	0	0	0	0	0	1	6	0	0	1	0	0
421	Busta Flex	2000	Sexe, Violence, Rap Et Flooze	0.969703761495586	0.934002380499557	0	0	0	0	0	0	0	2	1	0	0	1	0	0
1832	Mass 187	2000	One Eighty Seven Thugs	0.981614145464826	0.943323761542467	0	0	0	0	0	0	0	1	3	0	0	1	0	0
1978	Mr. Shadow	2000	Experkt the Unexpekted	0.979957473714389	0.967768343761218	0	0	0	2	1	0	0	3	10	0	0	1	0	0
1978	Mr. Shadow	2000	Can't Hide From Shadow	0.980779018011091	0.959790881941858	0	0	0	0	0	0	0	4	2	0	0	1	0	0
2464	Shazam	2000	Bringing the Heat	0.986233787647065	0.939944954060358	0	0	0	1	1	0	0	1	7	0	0	1	0	0
2808	The Nextmen	2000	Moving Amongst the Madness	0.976653764474306	0.941025361228866	0	0	0	1	1	0	0	1	10	0	0	1	0	0
2779	The Grouch	2000	Fuck the Dumb	0.969703761495586	0.934002380499557	0	0	0	0	0	0	0	2	2	0	0	1	0	0
81	Afroman	2000	Sell Your Dope	0.981245865437132	0.938010243563593	0	0	0	1	1	0	0	2	4	0	0	1	0	0
2	113	2000	Les Prince de la Ville	0.974545090904582	0.93079707129578	0	0	0	0	0	0	0	1	7	0	0	1	0	0
2608	Spezializtz	2000	G.B.Z. Oholika II	0.964499639896697	0.983935068118941	0	0	0	0	0	0	0	1	1	0	0	1	0	0
2498	Skanbino Mob	2000	Playin Fa Keeps	0.977996426630007	0.978791700294448	0	0	0	0	0	0	0	1	12	0	0	1	0	0
915	E-Dubb	2000	Smili'n Faces	0.987039011181307	0.941915580231978	0	0	0	0	0	0	0	1	7	0	0	1	0	0
643	Da Weasel	2000	Iniciação a Uma Vida Banal - O Manual	0.984688582514503	0.978866396379966	0	0	0	0	0	0	0	1	1	0	0	1	0	0
2635	Stomy Bugsy	2000	Trop Jeune Pour Mourir	0.976653764474306	0.941025361228866	0	0	0	0	0	0	0	1	1	0	0	1	0	0
671	DarkRoom Familia	2000	Homicide Kings	0.982020448189789	0.96263773840736	0	0	0	0	0	0	0	9	7	0	0	1	0	0
2892	Toxic Lounge	2000	Low Noon	0.981075029240634	0.937248010458777	0	0	0	1	1	0	0	1	5	0	0	1	0	0
747	DJ Abilities	2000	...For Persons with DJ Abilities	0.981842089078227	0.943744167195796	0	1	0	0	0	0	0	1	26	0	0	1	0	0
1414	José Luis Meléndez	2000	Classic Freestyle, Vol. 1	0.986790285122716	0.942929307331504	0	0	0	1	1	0	0	1	31	0	0	1	0	0
905	Duke	2000	Kill Them Slowly	0.982020448189789	0.96263773840736	0	0	0	0	0	0	0	1	7	0	0	1	0	0
1000	Fat Joe	2001	Jealous Ones Still Envy (J.O.S.E.)	0.975160241724012	0.904627505558825	0	0	1	3	1	1	0	2	76	0	0	1	0	0
1377	Jermaine Dupri	2001	Instructions	0.985276081236309	0.932510678498949	0	0	0	0	0	0	0	3	53	0	0	1	0	0
645	Dabrye	2001	One/Three	0.92316819440309	0.861847418500152	0	0	0	0	0	0	0	1	3	0	0	1	0	0
161	AZ	2001	9 Lives	0.971883979161252	0.944189521293252	0	0	0	1	1	0	0	3	35	0	0	1	0	0
2953	UGK	2001	Dirty Money	0.956712323348192	0.917102190596436	0	0	0	0	0	0	0	2	19	0	0	1	0	0
2378	Roots Manuva	2001	Run Come Save Me	0.995870486464522	0.949153546786415	0	0	0	3	1	0	0	2	11	0	0	1	0	0
403	Buck 65	2001	Man Overboard	0.953756084910045	0.919371056700518	0	0	0	0	0	0	0	4	1	0	0	1	0	0
1890	Michael Franti & Spearhead	2001	Stay Human	0.969543363389485	0.961549545949081	0	0	0	10	1	0	0	1	22	0	0	1	0	0
2888	Too $hort	2001	Chase the Cat	0.969021462059585	0.92626349176382	0	1	0	0	0	0	0	11	46	0	0	1	0	0
150	Arthur Baker	2001	Breakin'	0.986553351611888	0.912627443718102	1	0	0	4	1	0	0	2	96	0	0	1	0	0
1571	KRS-One	2001	The Sneak Attack	0.982494562833345	0.953340855686985	0	0	0	0	0	0	0	4	12	0	0	1	0	0
2716	Tha Alkaholiks	2001	X.O. Experience	0.98711509395117	0.959671713670182	0	0	0	5	1	0	0	3	42	0	0	1	0	0
1556	Kool Keith	2001	Spankmaster	0.995125985811377	0.930351142816372	0	0	0	1	1	0	0	4	8	0	0	1	0	0
967	Erick Sermon	2001	Music	0.986269354361446	0.970517270320485	1	0	0	1	1	1	0	3	30	0	0	1	0	0
2753	The Coup	2001	Party Music	0.973148206059639	0.960122649459572	0	0	0	8	1	0	0	1	17	0	0	1	0	0
792	DJ Logic	2001	The Anomaly	0.980779018011091	0.921979605786568	0	0	0	14	1	0	0	2	33	0	0	1	0	0
2156	Pete Rock	2001	PeteStrumentals	0.993793611281614	0.938613040668744	1	0	0	0	0	1	0	2	5	0	0	1	0	0
221	Beanie Sigel	2001	The Reason	0.975287361473972	0.972738856647103	0	0	0	1	1	0	0	2	35	0	0	1	0	0
685	De La Soul	2001	AOI: Bionix	0.974496716774675	0.902366581896432	0	0	0	9	1	0	0	6	40	0	0	1	0	0
21	2Pac	2001	Until the End of Time	0.984285654204883	0.979453890396116	0	0	0	2	1	0	0	9	63	0	0	1	0	0
1683	Lil' Keke	2001	Screwed Down Version: Platinum in Da Ghetto	0.973156267593516	0.931391309103084	0	0	0	0	0	0	0	5	18	0	0	1	0	0
74	Aceyalone	2001	Accepted Eclectic	0.985237556920355	0.931459040415753	0	0	0	0	0	0	0	4	9	0	0	1	0	0
566	Cormega	2001	The Realness	0.985514736481011	0.965438476539524	0	0	0	0	0	0	0	1	15	0	0	1	0	0
2719	Tha Dogg Pound	2001	2002	0.989363391302245	0.93668250097137	0	0	0	1	1	0	1	2	22	0	0	1	0	0
78	Aesop Rock	2001	Labor Days	0.969146146466552	0.973932466807092	0	0	0	0	0	1	0	2	6	0	0	1	0	0
2159	Petey Pablo	2001	Diary of a Sinner: 1st Entry	0.988805217612623	0.951145479163514	0	0	0	1	1	0	0	1	36	0	0	1	0	0
776	DJ Hi-Tek	2001	Hi-Teknology	0.976521896161049	0.911182674382351	0	0	0	0	0	0	0	1	25	0	0	1	0	0
451	Caparezza	2001	Caparezza ?!	0.982795140212556	0.947283026736657	0	0	0	0	0	0	0	1	2	0	0	1	0	0
1531	Killah Priest	2001	Priesthood	0.957440117713046	0.973064591465789	0	0	0	0	0	1	0	3	14	0	0	1	0	0
1925	Mix Master Mike	2001	Spin Psycle	0.98624423320487	0.900777956600017	1	0	0	0	0	0	0	2	48	0	0	1	0	0
429	C-Murder	2001	C-P-3.com	0.984313621182199	0.954089397086112	0	0	0	1	1	0	0	4	26	0	0	1	0	0
1852	MC Breed	2001	The Fharmacist	0.979562585010022	0.940026349392043	0	0	0	0	0	0	0	13	12	0	0	1	0	0
450	Cannibal Ox	2001	The Cold Vein	0.948163874969587	0.954359910220702	0	0	0	1	1	0	0	1	15	0	0	1	0	0
2144	Pastor Troy	2001	Face Off	0.980779018011091	0.959790881941858	0	0	0	0	0	0	0	4	16	0	0	1	0	0
1050	Foxy Brown	2001	Broken Silence	0.971177665925481	0.922051269563897	0	0	0	0	0	1	0	3	40	0	0	1	0	0
426	C-BO	2001	Life as a Rider	0.978218232915191	0.97833376249865	0	1	0	1	1	0	1	9	26	0	0	1	0	0
1854	MC Hammer	2001	Active Duty	0.99121826276919	0.931816512279449	0	0	0	1	1	0	0	6	19	0	0	1	0	0
2738	The Beatnuts	2001	Take It or Squeeze It	0.989249026058589	0.903213082097868	0	0	0	3	1	1	0	5	37	0	0	1	0	0
299	Bizzy Bone	2001	The Gift	0.942677754750018	0.899589950317407	0	0	0	0	0	0	0	2	6	0	0	1	0	0
1475	Kardinal Offishall	2001	Quest for Fire: Firestarter, Vol. 1	0.980779018011091	0.921979605786568	0	0	0	0	0	0	0	1	8	0	0	1	0	0
1338	Jackie Leven	2001	Creatures of Light and Darkness	0.953902555999663	0.918166449994239	0	0	0	17	1	0	0	1	19	0	0	1	0	0
669	Dark Lotus	2001	Tales From the Lotus Pod	0.972615073585844	0.973948582030256	0	0	0	0	0	0	0	1	4	0	0	1	0	0
1751	Luke	2001	Somethin' Nasty	0.987189238675602	0.961258599223386	0	0	0	0	0	0	0	9	27	0	0	1	0	0
1164	Grand Puba	2001	Understand This	0.988269454425496	0.933410921833516	0	0	0	0	0	0	0	3	12	0	0	1	0	0
401	BT	2001	Still Life in Motion	0.976477462418828	0.917060460572268	0	0	0	3	1	0	0	1	15	0	0	1	0	0
81	Afroman	2001	The Good Times	0.975247023411799	0.932070421602046	0	0	0	0	0	0	0	3	9	0	0	1	0	0
2978	Vanilla Ice	2001	Bipolar	0.989662630665974	0.935723356159251	0	0	0	0	0	0	0	2	4	0	0	1	0	0
1578	Kurupt	2001	Space Boogie: Smoke Oddessey	0.989127987951048	0.926404287504284	0	1	1	6	1	0	0	3	51	0	0	1	0	0
2669	Swollen Members	2001	Bad Dreams	0.971415972493086	0.920220941779345	0	0	0	1	1	0	0	2	22	0	0	1	0	0
391	Brotha Lynch Hung	2001	Blocc Movement	0.955387188213253	0.998460616873912	0	0	1	0	0	0	0	4	24	0	0	1	0	0
2233	Project Pat	2001	Mista Don't Play: Everythangs Workin	0.976490311410565	0.907922916933787	0	0	0	1	1	0	0	2	18	0	0	1	0	0
1349	James Lavelle	2001	Fabriclive.01	0.971415972493086	0.920220941779345	0	0	0	1	1	0	0	1	67	0	0	1	0	0
1424	JT Money	2001	Blood Sweat and Years	0.980092372043701	0.94082509999478	0	0	0	1	1	0	0	2	22	0	0	1	0	0
3123	Yukmouth	2001	Thug Lord: The New Testament	0.983063023220858	0.955918289551581	0	1	0	0	0	0	1	2	37	0	0	1	0	0
2861	Timbaland & Magoo	2001	Indecent Proposal	0.97999825416916	0.926427760458258	0	0	0	1	1	0	0	2	35	0	0	1	0	0
1026	Five Deez	2001	Koolmotor	0.980287528852892	0.889899502564468	0	0	0	4	1	0	0	1	12	0	0	1	0	0
1853	MC Eiht	2001	Tha8t'z Gangsta	0.927338485228118	0.895329586659697	0	0	1	0	0	0	0	6	5	0	0	1	0	0
1957	Mr. Cheeks	2001	John P. Kelly	0.980191907043615	0.93287570189618	0	0	0	1	1	0	0	1	27	0	0	1	0	0
2617	St. Lunatics	2001	Free City	0.969543363389485	0.92989359381907	0	0	0	2	1	0	0	1	29	0	0	1	0	0
918	E.S.G.	2001	Boss Hogg Outlaws	0.970557174475511	0.932134771859503	0	0	0	0	0	0	0	6	20	0	0	1	0	0
403	Buck 65	2001	Synesthesia	0.953756084910045	0.919371056700518	0	0	0	1	1	0	0	5	4	0	0	1	0	0
1484	Keak da Sneak	2001	The Appearances Of: Keak da Sneak	0.978724046575216	0.976887694436004	0	0	0	0	0	0	0	2	40	0	0	1	0	0
194	Bad Boy Joe	2001	The Best of Freestyle Megamix, Vol. 2	0.973230900181938	0.920929224367041	0	0	0	0	0	0	0	2	43	0	0	1	0	0
2168	Philly's Most Wanted	2001	Get Down or Lay Down	0.981614145464826	0.943323761542467	0	0	0	0	0	0	0	1	28	0	0	1	0	0
533	cLOUDDEAD	2001	cLOUDDEAD	0.870181527567832	0.835385106898277	0	0	0	0	0	0	0	1	1	0	0	1	0	0
1654	Lil Jon & the East Side Boyz	2001	Put Yo Hood Up	0.993317384517179	0.942561056045173	0	0	0	1	1	0	0	2	59	0	0	1	0	0
1484	Keak da Sneak	2001	Hi-Tek [X]	0.980779018011091	0.970342865985195	0	0	0	2	1	0	0	3	22	0	0	1	0	0
2316	RedCloud	2001	Is This Thing On?	0.953428678304098	0.98413930025422	0	0	0	0	0	0	0	1	16	0	0	1	0	0
945	El Gran Silencio	2001	Chuntaros Radio Poder	0.995943580903545	0.940326159591289	0	0	0	8	1	0	0	2	7	0	0	1	0	0
2166	Philadelphia Experiment	2001	Philadelphia Experiment	0.971415972493086	0.920220941779345	0	0	0	6	1	0	0	1	22	0	0	1	0	0
1689	Lil' Romeo	2001	Lil' Romeo	0.991736816855445	0.918303843401401	0	0	0	1	1	0	0	1	33	0	0	1	0	0
908	Dungeon Family	2001	Even in Darkness	0.988269454425496	0.933410921833516	0	0	0	8	1	0	0	1	79	0	0	1	0	0
2002	Mystic	2001	Cuts for Luck and Scars for Freedom	0.963825278731772	0.928094043161292	0	0	0	1	1	0	0	1	22	0	0	1	0	0
1043	Fonky Family	2001	Art de Rue	0.96732784454328	0.923698300289037	0	0	0	1	1	0	0	2	8	0	0	1	0	0
737	Dirty	2001	The Pimp & da Gangsta	0.987086033287008	0.906992759035228	0	0	0	0	0	0	0	2	5	0	0	1	0	0
231	Benzino	2001	The Benzino Project	0.982337555399571	0.953666778207224	0	0	0	3	1	0	0	1	49	0	0	1	0	0
77	Adam F	2001	Kaos: The Anti-Acoustic Warfare	0.977006325993318	0.980700861108261	0	0	0	8	1	0	0	1	40	0	0	1	0	0
770	DJ Food	2001	Now, Listen!	0.990778834936759	0.929677896316153	0	0	0	1	1	0	0	1	72	0	0	1	0	0
791	DJ Laz	2001	XXX Breaks	0.991288390928339	0.898540452113418	0	0	0	0	0	0	0	7	3	0	0	1	0	0
1564	Krayzie Bone	2001	Thug on da Line	0.976653764474306	0.941025361228866	0	0	0	0	0	0	0	2	37	0	0	1	0	0
391	Brotha Lynch Hung	2001	The Virus	0.986062183756661	0.971718976476025	0	0	1	0	0	0	0	5	5	0	0	1	0	0
2720	Tha Eastsidaz	2001	Duces n' Trays: The Old Fashioned Way	0.994838158482744	0.943156086911781	0	1	0	0	0	0	0	2	43	0	0	1	0	0
2348	RJD2	2001	Your Face or Your Kneecaps	0.945285443700623	0.909578866266946	0	0	0	0	0	0	0	1	1	0	0	1	0	0
2125	P. Diddy & the Bad Boy Family	2001	The Saga Continues	0.962264176459317	0.910607669768272	0	1	0	5	1	0	0	1	85	0	0	1	0	0
2386	Ruff Ryders	2001	Ryde or Die, Vol. 3: In the "R" We Trust	0.978322766416763	0.964458320309115	0	0	0	4	1	1	0	1	60	0	0	1	0	0
2655	Sunny Ledfurd	2001	The White Disk	0.978959051436801	0.947214187208572	0	0	0	2	1	0	0	1	14	0	0	1	0	0
2943	Ty	2001	Awkward	0.965343229788638	0.877323025438618	0	0	0	4	1	0	0	1	29	0	0	1	0	0
148	Arsonists	2001	Date of Birth	0.981075029240634	0.937248010458777	0	0	0	1	1	0	0	2	7	0	0	1	0	0
631	Da Beatminerz	2001	Brace 4 Impak	0.992739351967658	0.912183370060534	0	0	0	4	1	0	0	1	49	0	0	1	0	0
131	Angie Martinez	2001	Up Close and Personal	0.981449766357721	0.935205796066865	0	0	0	3	1	0	0	1	51	0	0	1	0	0
2081	Odd Nosdam	2001	Plan 9... Meat Your Hypnotis.	0.870181527567832	0.835385106898277	0	0	0	0	0	0	0	1	2	0	0	1	0	0
1467	Kam	2001	Kamnesia	0.978724046575216	0.976887694436004	0	0	0	0	0	0	0	3	19	0	0	1	0	0
2583	South Park Mexican	2001	Never Change	0.978218232915191	0.946760463126215	0	0	0	2	1	0	0	6	20	0	0	1	0	0
811	DJ Red Alert	2001	Beats, Rhymes & Battles, Vol. 1	0.976705007537503	0.936012250771581	1	0	0	2	1	0	0	2	39	0	0	1	0	0
943	El Gant	2001	It's Over	0.985817111675142	0.947843976490078	0	0	0	0	0	0	0	1	11	0	0	1	0	0
1683	Lil' Keke	2001	Peepin' in My Window	0.973156267593516	0.931391309103084	0	0	0	0	0	0	0	6	10	0	0	1	0	0
1060	Fredro Starr	2001	Firestarr	0.975182841033076	0.977687520721101	0	0	0	0	0	0	0	1	12	0	0	1	0	0
681	Daz Dillinger	2001	Dillinger & Young Gotti	0.978724046575216	0.956212822596088	0	0	0	1	1	0	1	3	17	0	0	1	0	0
45	8Ball	2001	Almost Famous	0.978322766416763	0.964458320309115	0	0	0	1	1	0	0	2	35	0	0	1	0	0
1694	Lil' Troy	2001	Back to Ballin'	0.978218232915191	0.946760463126215	0	0	0	0	0	0	0	3	17	0	0	1	0	0
1499	Kéry James	2001	Si C'Etait a Refaire	0.962079068371271	0.926343287537719	0	0	0	4	1	0	0	1	13	0	0	1	0	0
2576	Soulja Slim	2001	The Streets Made Me	0.975973327013358	0.980400020007183	0	0	0	0	0	0	0	2	19	0	0	1	0	0
2490	Sindicato Argentino del Hip Hop	2001	Un Paso a la Eternidad	0.99013001989456	0.937200589230985	0	0	0	3	1	0	0	1	13	0	0	1	0	0
782	DJ Jelly	2001	Down South Bounce	0.97691389318168	0.95551811542308	0	0	0	0	0	0	0	1	40	0	0	1	0	0
2028	Neffa	2001	107 Elementi	0.976653764474306	0.941025361228866	0	0	0	1	1	0	0	2	21	0	0	1	0	0
2327	Remedy	2001	The Genuine Article	0.972582558244764	0.986904206962903	0	0	0	1	1	0	0	1	19	0	0	1	0	0
391	Brotha Lynch Hung	2001	Trigganometry	0.98807114368361	0.965517458653406	0	0	1	0	0	0	0	6	9	0	0	1	0	0
458	Cappadonna	2001	The Yin and the Yang	0.977111488714403	0.971586860409143	0	0	0	4	1	0	0	2	33	0	0	1	0	0
2107	Onry Ozzborn	2001	Alone	0.947952962271146	0.94222998957346	0	0	0	1	1	0	0	1	12	0	0	1	0	0
1160	Grand Agent	2001	By Design	0.976653764474306	0.941025361228866	0	0	0	3	1	0	0	1	11	0	0	1	0	0
1092	G. Dep	2001	Child of the Ghetto	0.989662630665974	0.935723356159251	0	0	0	3	1	0	0	1	61	0	0	1	0	0
1701	Little-T and One Track Mike	2001	Fome Is Dape	0.995774228022674	0.945014147088853	0	0	0	2	1	0	0	1	14	0	0	1	0	0
2119	Outsidaz	2001	The Bricks	0.979957473714389	0.967768343761218	0	0	0	0	0	0	0	1	20	0	0	1	0	0
2548	Snypaz	2001	Livin' in the Scope	0.966610609951755	0.979103490760644	0	0	0	0	0	0	0	1	18	0	0	1	0	0
2487	Silkk the Shocker	2001	My World, My Way	0.984096307845289	0.962516543456035	0	0	0	0	0	0	0	3	20	0	0	1	0	0
2702	Techno Animal	2001	The Brotherhood of the Bomb	0.961762993373543	0.986996448343866	0	0	0	0	0	0	0	1	20	0	0	1	0	0
2749	The Click	2001	Money & Muscle	0.986121375681037	0.957247559975882	0	0	0	2	1	0	0	3	23	0	0	1	0	0
363	Bootleg	2001	Hated By Many Loved By Few	0.975287361473972	0.952393991671477	0	0	0	0	0	0	0	2	7	0	0	1	0	0
944	El General	2001	Is Back	0.989289621125945	0.891170856967922	0	0	0	13	1	0	0	8	48	0	0	1	0	0
866	Dorasel	2001	Unleash the Beast	0.985514736481011	0.965438476539524	0	0	0	0	0	0	0	1	22	0	0	1	0	0
102	All Natural	2001	Second Nature	0.992131122608493	0.931761622018039	0	0	0	0	0	0	0	2	10	0	0	1	0	0
976	Esham	2001	Tongues	0.972482402402108	0.984485119002901	0	0	0	1	1	1	0	9	17	0	0	1	0	0
179	Baby Beesh	2001	Savage Dreams	0.978648617456117	0.945952345266983	0	0	0	0	0	0	0	1	17	0	0	1	0	0
2471	Shoestring	2001	Cross Addicted	0.988269454425496	0.933410921833516	0	0	0	0	0	0	0	2	10	0	0	1	0	0
2118	Outlawz	2001	Novakane	0.975973327013358	0.980400020007183	0	0	0	2	1	0	0	2	37	0	0	1	0	0
1986	Ms. Toi	2001	That Girl	0.985237556920355	0.931459040415753	0	1	0	0	0	0	0	1	31	0	0	1	0	0
2263	Queen Pen	2001	Conversations with Queen	0.97691389318168	0.965894782739892	0	0	0	0	0	0	0	1	25	0	0	1	0	0
1585	L-Burna	2001	Thug By Nature	0.982810084520014	0.946052084220526	0	0	0	0	0	0	0	1	37	0	0	1	0	0
2937	Turk	2001	Young and Thuggin'	0.987635684285985	0.952274116140305	0	0	0	0	0	0	0	1	18	0	0	1	0	0
1677	Lil' Bow Wow	2001	Doggy Bag	0.99121826276919	0.931816512279449	0	0	0	1	1	0	0	2	25	0	0	1	0	0
1943	Moochie Mack	2001	Broke Pimpin'	0.992131122608493	0.931761622018039	0	0	0	0	0	0	0	1	15	0	0	1	0	0
190	Backbone	2001	Concrete Law	0.978218232915191	0.946760463126215	0	0	0	1	1	0	0	1	53	0	0	1	0	0
850	Domino	2001	D-Freaked It	0.961589011226772	0.916878564543828	0	0	0	0	0	0	0	5	5	0	0	1	0	0
740	Disiz la Peste	2001	Le Poisson Rouge	0.969703761495586	0.934002380499557	0	0	0	0	0	0	0	1	11	0	0	1	0	0
749	DJ Assault	2001	Jefferson Ave.	0.994838158482744	0.943156086911781	0	0	0	0	0	0	0	3	12	0	0	1	0	0
681	Daz Dillinger	2001	Longbeach 2 Fillmoe	0.981614145464826	0.943323761542467	0	0	0	0	0	0	1	4	14	0	0	1	0	0
1387	Jigmastas	2001	Infectious	0.973230900181938	0.920929224367041	0	0	0	2	1	0	0	1	18	0	0	1	0	0
814	DJ Screw	2001	The Legend	0.977623451479133	0.948681383906445	0	0	0	0	0	0	0	4	27	0	0	1	0	0
1596	La' Chat	2001	Murder She Spoke	0.978218232915191	0.946760463126215	0	0	0	0	0	0	0	1	6	0	0	1	0	0
1963	Mr. Dead	2001	Metabolics, Vol. 2: Dawn of the Dead	0.973975993737152	0.949764003566152	0	0	0	0	0	0	0	1	11	0	0	1	0	0
2672	T-Bone	2001	The Last Street Preacha	0.970648858657087	0.933541436125154	0	0	0	0	0	0	0	1	7	0	0	1	0	0
501	Chico & Coolwadda	2001	Wild 'n tha West	0.9749596224095	0.935345320564263	0	0	0	0	0	0	0	1	8	0	0	1	0	0
1911	Ministry Offer	2001	Big Club Mix	0.980590293537872	0.879045899426885	0	0	0	2	1	0	0	1	146	0	0	1	0	0
45	8Ball	2001	Lay It Down	0.982020448189789	0.96263773840736	0	1	0	0	0	0	0	3	33	0	0	1	0	0
782	DJ Jelly	2001	Down South Bounce, Vol. 2	0.97691389318168	0.965894782739892	0	0	0	0	0	0	0	2	48	0	0	1	0	0
1106	Gangsta Boo	2001	Both Worlds *69	0.980092372043701	0.94082509999478	0	0	0	0	0	0	0	2	13	0	0	1	0	0
2075	O.C.	2001	Bon Appetit	0.969568571734492	0.92773637445771	0	0	0	1	1	0	0	1	17	0	0	1	0	0
1538	Kingpins Only	2001	Kingpins Only	0.977111488714403	0.971586860409143	0	0	0	0	0	0	0	1	32	0	0	1	0	0
45	8Ball	2001	The Slab	0.990485692897865	0.900730211895801	0	0	0	0	0	0	0	4	41	0	0	1	0	0
2283	Ram Squad	2001	R.andom A.ccess M.oney	0.980779018011091	0.970342865985195	0	0	0	0	0	0	0	1	16	0	0	1	0	0
446	Camoflauge	2001	Strictly 4 da Streets: Drugs Sex and Violence, Vol. 1	0.974446934968104	0.973806114176841	0	1	0	0	0	0	0	1	9	0	0	1	0	0
944	El General	2001	Back to the Original	0.989289621125945	0.891170856967922	0	0	0	0	0	0	0	9	1	0	0	1	0	0
624	D.S.G.B.	2001	The Last Supper	0.979957473714389	0.967768343761218	0	0	0	1	1	0	0	1	8	0	0	1	0	0
1959	Mr. Complex	2001	Hold This Down	0.975849871766278	0.929695748337351	0	0	0	0	0	0	0	2	8	0	0	1	0	0
1267	Iconz	2001	Street Money	0.97210482827816	0.991338824100314	0	0	0	0	0	0	0	1	26	0	0	1	0	0
2358	Rob Swift	2001	Airwave Invasion	0.970557174475511	0.932134771859503	0	0	0	0	0	0	0	1	3	0	0	1	0	0
2419	Saul Williams	2001	Amethyst Rock Star	0.955805595597803	0.92921974125264	1	0	0	2	1	0	0	1	11	0	0	1	0	0
2277	Radioinactive	2001	Pyramidi	0.951292067083512	0.907997302660738	0	0	0	1	1	0	0	1	9	0	0	1	0	0
192	Bad Azz	2001	Personal Business	0.978322766416763	0.964458320309115	0	1	0	0	0	0	0	2	37	0	0	1	0	0
2643	Street Vibes	2001	Street Vibes, Vol. 7	0.985276081236309	0.932510678498949	0	0	0	0	0	0	0	1	128	0	0	1	0	0
818	DJ Smash	2001	Phonography	0.969703761495586	0.934002380499557	0	0	0	5	1	0	0	1	46	0	0	1	0	0
2644	Stretch Armstrong	2001	Spit	0.975051523129786	0.942326123177212	0	0	0	0	0	0	0	1	28	0	0	1	0	0
167	B. Down	2001	Independent Game	0.977881257774519	0.950441938908674	0	0	0	0	0	0	0	2	20	0	0	1	0	0
1565	Krazy	2001	Breather Life	0.97691389318168	0.965894782739892	0	0	0	0	0	0	0	1	19	0	0	1	0	0
409	Bullet Proof Space Travelers	2001	Built to Last	0.989662630665974	0.935723356159251	0	0	0	0	0	0	0	1	1	0	0	1	0	0
229	Ben Hated	2001	Mr. Ghetto Fame	0.982795140212556	0.947283026736657	0	1	0	0	0	0	0	1	13	0	0	1	0	0
2665	Sway & King Tech	2001	Wake Up Show: Freestyles, Vol. 1	0.99013001989456	0.937200589230985	0	0	0	0	0	0	0	2	35	0	0	1	0	0
2636	Stone Rivers	2001	All My Life	0.977099041280186	0.95125071977838	0	0	0	0	0	0	0	1	21	0	0	1	0	0
1122	Ghetto E	2001	Ghetto Theater	0.962834189226939	0.968748974849102	0	0	0	0	0	0	0	1	15	0	0	1	0	0
1979	Mr. Short Khop	2001	Da Khop Shop	0.986118332544118	0.940578595236022	0	1	0	0	0	0	0	1	17	0	0	1	0	0
153	Assassin	2001	Anthology Chapter One	0.977623451479133	0.948681383906445	0	0	0	1	1	0	0	3	19	0	0	1	0	0
191	Backwood Boys	2001	Backwood Project	0.987635684285985	0.952274116140305	0	0	0	0	0	0	0	1	6	0	0	1	0	0
2834	The Tunnel Rats	2001	Tunnel Vision	0.986790285122716	0.942929307331504	0	0	0	0	0	0	0	1	12	0	0	1	0	0
560	Coo Coo Cal	2001	Disturbed	0.983092047686308	0.955348695385471	0	0	0	0	0	0	0	1	26	0	0	1	0	0
978	Esso	2001	The Product	0.989662630665974	0.935723356159251	0	0	0	0	0	0	0	1	3	0	0	1	0	0
2838	The Wild Pair	2001	I Want It All	0.982337555399571	0.964644237524718	0	0	0	0	0	0	0	1	2	0	0	1	0	0
1285	IMx	2001	IMx	0.950922406071791	0.899570165757118	0	0	0	1	1	0	0	2	15	0	0	1	0	0
1674	Lil' Blunt	2001	Bluntnatized	0.976705007537503	0.936012250771581	0	0	0	0	0	0	0	1	10	0	0	1	0	0
585	Criminalz	2001	Criminal Activity	0.971742998345407	0.979339219333258	0	0	0	0	0	0	0	1	11	0	0	1	0	0
2227	Problem Solvaz	2001	Problem Solvaz	0.980191907043615	0.964573224565611	0	0	0	0	0	0	0	1	4	0	0	1	0	0
512	Chocolate Bandit	2001	Lyrical Warfare	0.983063023220858	0.955918289551581	0	0	0	0	0	0	0	1	9	0	0	1	0	0
1634	Lethal	2001	Da Chosen Few	0.973730965714842	0.933302618152376	0	1	0	0	0	0	0	1	14	0	0	1	0	0
529	City Side Crew	2001	City Side Crooks	0.960882139397557	0.991394933240165	0	0	0	0	0	0	0	1	10	0	0	1	0	0
671	DarkRoom Familia	2001	Smile Now Cry Later	0.985817111675142	0.947843976490078	0	0	0	0	0	0	0	10	15	0	0	1	0	0
2430	Screw Heads	2001	Forever and a Day	0.981245865437132	0.938010243563593	0	0	0	1	1	0	0	1	24	0	0	1	0	0
1478	Kawcajun	2001	Street Politics	0.977881257774519	0.950441938908674	0	0	0	0	0	0	0	1	1	0	0	1	0	0
3099	Young Life	2001	Thugg Muzikk	0.980779018011091	0.970342865985195	0	0	0	0	0	0	0	2	11	0	0	1	0	0
22	2Wice	2001	Off Da Hook 2001	0.978218232915191	0.946760463126215	0	0	0	1	1	0	0	1	20	0	0	1	0	0
2566	Soopafly	2001	Dat Whoopty Woop	0.955805595597803	0.918695308128495	0	0	0	0	0	0	1	1	19	0	0	1	0	0
2984	Vico C	2001	Emboscada	0.992828269660066	0.905049831274437	0	0	0	3	1	0	0	2	5	0	0	1	0	0
2259	Quantic	2001	The 5th Exotic	0.987121895675744	0.895286345061428	0	0	0	0	0	0	0	1	3	0	0	1	0	0
1722	Looptroop	2001	Modern Day City Symphony	0.976653764474306	0.941025361228866	0	0	0	0	0	0	0	1	4	0	0	1	0	0
2868	TKA	2001	Forever	0.968941497780561	0.934636675377815	0	0	0	1	1	0	0	1	41	0	0	1	0	0
1747	Lucky Luciano	2001	Lucky Me	0.983375290201887	0.91947905701711	0	0	0	0	0	0	0	1	13	0	0	1	0	0
1970	Mr. Lil One	2001	No Condolences	0.98108530756005	0.970628766386146	0	0	0	0	0	0	0	2	2	0	0	1	0	0
540	Co-Ed	2001	Utopia	0.947960214998061	0.897711190768766	0	0	0	0	0	0	0	1	16	0	0	1	0	0
1545	Knightowl	2001	Bald Headed Kingpin	0.97691389318168	0.965894782739892	0	0	0	0	0	0	0	4	10	0	0	1	0	0
1978	Mr. Shadow	2001	The Mahem Clique	0.980779018011091	0.959790881941858	0	0	0	0	0	0	0	5	17	0	0	1	0	0
201	Ballin' A$$ Dame	2001	Get Rich Quick Schemes	0.972582558244764	0.986904206962903	0	0	0	0	0	0	0	2	25	0	0	1	0	0
1876	Messy Marv	2001	Still Explosive	0.980779018011091	0.970342865985195	0	0	0	0	0	0	0	1	11	0	0	1	0	0
2980	Venom	2001	Millennium VY2K	0.971284381731527	0.987743888519299	0	0	0	1	1	0	0	1	15	0	0	1	0	0
894	DTTX	2001	Back 2 Da Brown	0.982438382681294	0.933035336236655	0	0	0	0	0	0	0	1	12	0	0	1	0	0
2411	San Quinn	2001	The Mighty Quinn	0.978724046575216	0.976887694436004	0	0	0	0	0	0	1	4	20	0	0	1	0	0
2882	Tony D.	2001	Master of the Moaning Beats	0.979604945827909	0.927050810219748	0	0	0	0	0	0	0	1	4	0	0	1	0	0
2960	Unda Presha	2001	Under Pressure	0.98711509395117	0.959671713670182	0	0	0	1	1	0	0	1	9	0	0	1	0	0
1011	Faust & Shortee	2001	Satisfaction Guaranteed	0.947636766153316	0.910571964199473	0	0	0	0	0	0	0	1	5	0	0	1	0	0
1822	Mark B	2001	The Unknown: The New Version	0.945285443700623	0.909578866266946	0	0	0	0	0	0	0	1	2	0	0	1	0	0
40	5th Ward Weebie	2001	Ghetto Platinum	0.982020448189789	0.96263773840736	0	0	0	0	0	0	0	1	21	0	0	1	0	0
214	Bass Hit	2001	Generation Bass	0.959541035150701	0.916064199847459	0	0	0	0	0	0	0	1	5	0	0	1	0	0
1105	Gangsta Blac	2001	Down South Flava	0.98792412506549	0.941373856476346	0	0	0	0	0	0	0	4	12	0	0	1	0	0
3064	X-Raided	2001	The Initiation	0.978218232915191	0.97833376249865	1	0	1	2	1	0	0	3	18	0	0	1	0	0
1759	Lynden David Hall	2001	The Other Side	0.962079068371271	0.926343287537719	0	0	0	2	1	0	0	1	13	0	0	1	0	0
2001	Mykill Miers	2001	The Second Coming	0.965619438359254	0.977306299185144	0	0	0	1	1	0	0	2	5	0	0	1	0	0
1125	Ghetto Starz	2001	The SL-UMS	0.975051523129786	0.983520707796981	0	0	0	0	0	0	0	1	7	0	0	1	0	0
2874	Tom Skeemask	2001	You Can't Hold Me Back	0.979957473714389	0.967768343761218	0	0	0	0	0	0	0	2	23	0	0	1	0	0
2431	Screwball	2001	Loyalty	0.975182841033076	0.967922851350603	0	0	0	0	0	0	0	1	43	0	0	1	0	0
1011	Faust & Shortee	2001	Digital Soul	0.947636766153316	0.910571964199473	0	0	0	0	0	0	0	2	5	0	0	1	0	0
1681	Lil' J	2001	Thuggin Under the Influence	0.987189238675602	0.950478128951722	0	0	0	0	0	0	0	1	18	0	0	1	0	0
2665	Sway & King Tech	2001	Wake Up Show: Freestyles, Vol. 7	0.984285671523318	0.932626647848696	0	0	0	0	0	0	0	3	27	0	0	1	0	0
2364	Rocca	2001	Elevacion	0.953902555999663	0.918166449994239	0	0	0	0	0	0	0	1	2	0	0	1	0	0
1332	J.A.G.	2001	Straight to the Point	0.98711509395117	0.959671713670182	0	0	0	0	0	0	0	1	8	0	0	1	0	0
2665	Sway & King Tech	2001	Wake Up Show: Fresstyles, Vol. 4	0.99013001989456	0.937200589230985	0	0	0	0	0	0	0	4	2	0	0	1	0	0
1504	Khia	2001	Boss Lady	0.984128497323269	0.922715100803211	0	0	0	0	0	0	0	1	3	0	0	1	0	0
2556	Soldierz at War	2001	Whazzup Joe?	0.97713812298298	0.941516789138064	0	0	0	0	0	0	0	1	5	0	0	1	0	0
2665	Sway & King Tech	2001	Wake Up Show: Freestyles, Vol. 2	0.99013001989456	0.937200589230985	0	0	0	0	0	0	0	5	33	0	0	1	0	0
2665	Sway & King Tech	2001	Wake Up Show: Freestyles, Vol. 3	0.99013001989456	0.937200589230985	0	0	0	0	0	0	0	6	23	0	0	1	0	0
2781	The High & Mighty	2001	Eastern Conference, Vol. 2	0.885408749346592	0.872422701914877	0	0	0	0	0	0	0	1	23	0	0	1	0	0
2568	Sottotono	2001	...in Teoria	0.969703761495586	0.934002380499557	0	0	0	3	1	0	0	3	13	0	0	1	0	0
1847	Matt Houston	2001	R&B 2 Rue	0.94221729365797	0.884127033680733	0	0	0	0	0	0	0	1	7	0	0	1	0	0
435	C.I.A.	2001	C.I.A.	0.976705007537503	0.936012250771581	0	0	0	0	0	0	0	1	8	0	0	1	0	0
1998	MVP	2001	Calikingz	0.987635684285985	0.952274116140305	0	0	0	0	0	0	0	1	13	0	0	1	0	0
216	Bass Mekanik	2001	Download	0.99013001989456	0.948178048548478	0	0	0	1	1	0	0	5	5	0	0	1	0	0
2800	The Lost Children of Babylon	2001	Where Light Was Created: The Equidivium	0.97691389318168	0.965894782739892	0	0	0	1	1	0	0	1	9	0	0	1	0	0
1710	Loco Locass	2001	Manifestif	0.958475061806271	0.922735180422721	0	0	0	0	0	0	0	1	1	0	0	1	0	0
216	Bass Mekanik	2001	Flow: Music & Beyond	0.99013001989456	0.948178048548478	0	0	0	0	0	0	0	6	4	0	0	1	0	0
1089	G-Fellas	2001	Gangster 4 Life	0.980779018011091	0.970342865985195	0	0	0	0	0	0	0	1	10	0	0	1	0	0
2093	Old School Players	2001	Old School Players Presents: Old School Booty	0.985237556920355	0.931459040415753	0	0	0	1	1	0	0	1	40	0	0	1	0	0
2760	The Donz	2001	Sex Lies and Audio Tape	0.970557174475511	0.932134771859503	0	0	0	1	1	0	0	1	12	0	0	1	0	0
180	Baby Blue Soundcrew	2001	Urban Nostalgia	0.987355005914028	0.89901029798271	0	0	0	1	1	0	0	1	53	0	0	1	0	0
2275	R.A.P.	2001	Rhythm and Poetry, Vol. 1	0.975287361473972	0.972738856647103	0	0	0	0	0	0	0	1	4	0	0	1	0	0
1507	Kick the Can Crew	2001	Lifeline	0.993400320938106	0.925200514836215	0	0	0	0	0	0	0	1	1	0	0	1	0	0
2430	Screw Heads	2001	Forever and a Day (Chopped & Screwed)	0.977111488714403	0.971586860409143	0	0	0	0	0	0	0	2	19	0	0	1	0	0
29	3rd Degree	2001	This That and the Third	0.99013001989456	0.937200589230985	0	0	0	0	0	0	0	1	1	0	0	1	0	0
2616	Sqeek da Primadonna	2001	P.M.S.	0.977623451479133	0.948681383906445	0	1	0	0	0	0	0	1	7	0	0	1	0	0
3064	X-Raided	2001	And He Shall Appear	0.973156267593516	0.983741171909815	1	0	1	0	0	0	0	4	10	0	0	1	0	0
671	DarkRoom Familia	2001	Men of Honor	0.982020448189789	0.96263773840736	0	0	0	0	0	0	0	11	17	0	0	1	0	0
1450	K-Luv the Pimp	2001	Master of the Game	0.969543363389485	0.92989359381907	0	0	0	0	0	0	0	1	12	0	0	1	0	0
2891	Totally Insane	2001	Da Game of Life	0.978322766416763	0.964458320309115	0	0	0	0	0	0	0	1	1	0	0	1	0	0
2492	Sir Dyno	2001	Through My Eyes: Gangs, Drugs & Murder	0.990339591079454	0.964070115478822	0	0	0	0	0	0	0	1	3	0	0	1	0	0
2170	Phoenix Orion	2001	Secret Wars	0.97571029403984	0.930713933453671	0	0	0	0	0	0	0	1	20	0	0	1	0	0
2544	Snoop Dogg	2002	Paid tha Cost to Be da Bo$$	0.978259964539026	0.95025344020028	0	1	1	5	1	0	1	8	93	0	0	1	0	0
1915	Missy Elliott	2002	Under Construction	0.990767492480087	0.908865437672519	0	0	0	0	0	0	0	3	41	0	0	1	0	0
2827	The Roots	2002	Phrenology	0.987692179885651	0.938158622341085	0	0	0	6	1	0	0	5	60	0	0	1	0	0
959	Eminem	2002	The Eminem Show	0.936092637384521	0.997297755067269	1	1	0	3	1	0	0	3	47	0	0	1	0	0
959	Eminem	2002	8 Mile [Music from and Inspired by the Motion Picture]	0.978339248217	0.988223446666572	0	1	0	1	1	0	0	4	64	0	0	1	0	0
2018	Nas	2002	God's Son	0.981893906515245	0.955238734327387	0	0	0	0	0	1	0	5	25	0	0	1	0	0
551	Common	2002	Electric Circus	0.959541035150701	0.916064199847459	0	0	0	5	1	0	0	5	70	0	0	1	0	0
3061	Wyclef Jean	2002	Masquerade	0.975247023411799	0.932070421602046	0	0	0	6	1	0	0	3	46	0	0	1	0	0
2273	R. Kelly	2002	The Best of Both Worlds	0.975849871766278	0.929695748337351	0	0	0	1	1	0	0	1	27	0	0	1	0	0
2030	Nelly	2002	Nellyville	0.993924867708217	0.919104977425102	0	0	0	0	0	0	0	2	39	0	0	1	0	0
1705	LL Cool J	2002	10	0.995125985811377	0.930351142816372	0	0	0	1	1	1	0	9	44	0	0	1	0	0
959	Eminem	2002	More Music from 8 Mile	0.978252235590447	0.986204383851473	0	0	0	1	1	0	0	5	52	0	0	1	0	0
1364	Jay-Z	2002	The Blueprint²: The Gift & the Curse	0.987990812630731	0.977507979245654	0	1	0	1	1	1	0	6	117	0	0	1	0	0
1336	Ja Rule	2002	The Last Temptation	0.972198665281427	0.958944499206949	0	0	0	0	0	1	0	3	41	0	0	1	0	0
2025	Naughty by Nature	2002	Icons	0.969703761495586	0.934002380499557	0	0	0	1	1	0	0	5	52	0	0	1	0	0
1167	Grandmaster Flash	2002	The Official Adventures of Grandmaster Flash	0.989115288939016	0.896937611580435	0	0	0	1	1	0	0	6	54	0	0	1	0	0
2691	Talib Kweli	2002	Quality	0.976653764474306	0.941025361228866	0	0	0	4	1	0	0	1	55	0	0	1	0	0
3035	Will Smith	2002	Born to Reign	0.986790285122716	0.942929307331504	0	0	0	3	1	0	0	3	53	0	0	1	0	0
2422	Scarface	2002	The Fix	0.976653764474306	0.941025361228866	0	0	1	3	1	0	0	6	42	0	0	1	0	0
2593	Spacemonkeyz	2002	Laika Come Home	0.976521896161049	0.911182674382351	0	0	0	5	1	0	0	1	18	0	0	1	0	0
723	Diddy	2002	We Invented the Remix	0.983631166211913	0.944479800729531	0	0	0	3	1	0	0	1	94	0	0	1	0	0
2243	Public Enemy	2002	Revolverlution	0.962834189226939	0.968748974849102	0	0	0	3	1	1	0	8	34	0	0	1	0	0
422	Busta Rhymes	2002	It Ain't Safe No More	0.975472240670483	0.985418878333294	0	0	0	3	1	0	0	5	58	0	0	1	0	0
981	Eve	2002	Eve-Olution	0.988795521212178	0.959760791776846	0	1	0	4	1	0	0	2	51	0	0	1	0	0
2146	Paul Wall	2002	Get Ya Mind Correct	0.989217428714495	0.938549245174534	0	0	0	0	0	0	0	1	9	0	0	1	0	0
1167	Grandmaster Flash	2002	Essential Mix: Classic Edition	0.989555864728619	0.909499440076895	0	0	0	0	0	0	0	7	49	0	0	1	0	0
532	Clipse	2002	Lord Willin	0.969626404389035	0.961194678512841	0	0	0	1	1	0	0	1	31	0	0	1	0	0
21	2Pac	2002	Better Dayz	0.938860369596984	0.9935163265327	0	0	0	4	1	0	0	10	83	0	0	1	0	0
2699	Tech N9ne	2002	Absolute Power	0.98845478164396	0.935474622638615	0	0	1	2	1	0	0	1	21	0	0	1	0	0
1292	Insane Clown Posse	2002	The Wraith: Shangri-La	0.913531631580375	0.992060282445887	0	0	0	3	1	0	0	9	19	0	0	1	0	0
3069	Xzibit	2002	Man vs Machine	0.979957473714389	0.967768343761218	0	1	0	1	1	0	0	4	49	0	0	1	0	0
161	AZ	2002	Aziatic	0.98792412506549	0.941373856476346	0	0	0	1	1	0	0	4	27	0	0	1	0	0
3118	YoungBloodZ	2002	Drankin' Patnaz	0.99097855120696	0.928954105375073	0	0	0	4	1	0	0	2	62	0	0	1	0	0
322	Blackalicious	2002	Blazing Arrow	0.963052623552433	0.898756443309576	0	0	0	11	1	0	0	2	62	0	0	1	0	0
649	Daedelus	2002	Invention	0.96675948031482	0.873212166856705	0	0	0	5	1	0	0	1	10	0	0	1	0	0
2384	Royce da 5'9"	2002	Rock City	0.976441770622597	0.946083003008443	0	0	0	0	0	0	0	1	16	0	0	1	0	0
2668	Swizz Beatz	2002	Presents G.H.E.T.T.O. Stories	0.978724046575216	0.976887694436004	0	0	0	2	1	0	0	1	56	0	0	1	0	0
914	E-40	2002	Grit & Grind	0.980191907043615	0.93287570189618	0	1	0	2	1	0	0	7	56	0	0	1	0	0
1000	Fat Joe	2002	Loyalty	0.964586337183575	0.987621502886124	0	0	1	1	1	1	0	3	37	0	0	1	0	0
2016	Nappy Roots	2002	Watermelon, Chicken & Gritz	0.994735186849022	0.935039860122082	0	0	0	0	0	0	0	1	22	0	0	1	0	0
445	Cam'ron	2002	Come Home with Me	0.985817111675142	0.947843976490078	0	0	0	1	1	1	0	3	44	0	0	1	0	0
1018	Field Mob	2002	From tha Roota to tha Toota	0.981075029240634	0.937248010458777	0	0	0	3	1	0	0	2	12	0	0	1	0	0
657	Dan the Automator	2002	Wanna Buy a Monkey?: A Mixtape Session	0.959541035150701	0.916064199847459	0	0	0	3	1	0	0	1	49	0	0	1	0	0
2912	Trick Daddy	2002	Thug Holiday	0.977727408797094	0.95790842159178	0	0	0	1	1	0	0	4	53	0	0	1	0	0
645	Dabrye	2002	Instrmntl	0.967517544882478	0.90949138403547	0	0	0	0	0	0	0	2	1	0	0	1	0	0
1777	Mack 10	2002	Presents da Hood	0.983071910582821	0.969845465267826	0	1	1	3	1	0	0	6	12	0	0	1	0	0
2378	Roots Manuva	2002	Dub Come Save Me	0.955256720582441	0.929527360938739	0	0	0	3	1	0	0	3	12	0	0	1	0	0
362	Boot Camp Clik	2002	The Chosen Few	0.962308575494226	0.993687460223702	0	0	0	1	1	0	0	2	22	0	0	1	0	0
280	Big Tymers	2002	Hood Rich	0.985329617341518	0.937834129133008	0	0	0	1	1	0	0	4	35	0	0	1	0	0
1442	Jurassic 5	2002	Power in Numbers	0.957281610612444	0.846515220358225	0	0	0	3	1	0	0	3	35	0	0	1	0	0
780	DJ Jazzy Jeff	2002	The Magnificent	0.954057366226762	0.862639018877213	0	0	0	9	1	0	0	1	46	0	0	1	0	0
2009	N.O.R.E.	2002	God's Favorite	0.962079068371271	0.926343287537719	0	0	0	0	0	1	0	1	61	0	0	1	0	0
350	Bone Thugs-N-Harmony	2002	Thug World Order	0.976234191056326	0.982123625463945	0	0	0	4	1	0	0	4	69	0	0	1	0	0
3079	Ying Yang Twins	2002	Alley...Return of the Ying Yang Twins	0.976493207028329	0.960070296142429	0	0	0	0	0	0	0	2	17	0	0	1	0	0
2840	The X-ecutioners	2002	Built from Scratch	0.964591696338446	0.962516543456035	0	0	0	0	0	1	0	4	27	0	0	1	0	0
2919	Trina	2002	Diamond Princess	0.975973327013358	0.980400020007183	0	0	0	0	0	0	0	2	28	0	0	1	0	0
2253	Q-Tip	2002	Kamaal the Abstract [Not Released]	0.931758957964722	0.877218329061302	0	0	0	0	0	0	0	2	1	0	0	1	0	0
2144	Pastor Troy	2002	Universal Soldier	0.976441770622597	0.946083003008443	0	0	0	0	0	0	0	5	37	0	0	1	0	0
1554	Kool G Rap	2002	The Giancana Story	0.951923082407272	0.996873529158721	0	0	0	1	1	0	0	3	41	0	0	1	0	0
712	Devin the Dude	2002	Just Tryin' Ta Live	0.989662630665974	0.935723356159251	0	0	0	0	0	0	0	2	6	0	0	1	0	0
1969	Mr. Lif	2002	Emergency Rations	0.965632733544209	0.955253631072733	0	0	0	2	1	0	0	1	12	0	0	1	0	0
1969	Mr. Lif	2002	I Phantom	0.952401674309807	0.940988785093629	0	0	0	2	1	0	0	2	23	0	0	1	0	0
156	Atmosphere	2002	God Loves Ugly	0.991669019019455	0.93214782831665	0	0	0	1	1	0	0	2	3	0	0	1	0	0
1853	MC Eiht	2002	Underground Hero	0.914015506521368	0.887613374729737	0	0	1	4	1	0	0	7	14	0	0	1	0	0
2780	The Herbaliser	2002	Something Wicked This Way Comes	0.973230900181938	0.931305891683853	0	0	0	15	1	0	0	1	28	0	0	1	0	0
1571	KRS-One	2002	Spiritual Minded	0.982494562833345	0.963550664047756	0	0	0	1	1	0	0	5	22	0	0	1	0	0
566	Cormega	2002	The True Meaning	0.955805595597803	0.918695308128495	0	0	0	0	0	0	0	2	20	0	0	1	0	0
1197	GZA	2002	Legend of the Liquid Sword	0.978218232915191	0.97833376249865	0	0	0	1	1	1	0	2	34	0	0	1	0	0
967	Erick Sermon	2002	React	0.971458519804104	0.981793644876655	1	0	0	0	0	1	0	4	29	0	0	1	0	0
2378	Roots Manuva	2002	Badmeaningood 2	0.987692179885651	0.927592781451275	0	1	0	0	0	0	0	4	52	0	0	1	0	0
178	Baby Bash	2002	Get Wiggy!	0.981888188793227	0.937475491654332	0	0	0	1	1	0	0	1	60	0	0	1	0	0
809	DJ Quik	2002	Under tha Influence	0.978065537098965	0.958707178068468	0	1	1	0	0	0	0	6	22	0	0	1	0	0
2092	Ol' Dirty Bastard	2002	The Trials and Tribulations of Russell Jones	0.982778169868884	0.956524557928825	0	0	0	2	1	1	0	3	19	0	0	1	0	0
1556	Kool Keith	2002	Game	0.995943580903545	0.930358037758166	0	0	0	0	0	0	0	5	5	0	0	1	0	0
1151	Gonzales	2002	Presidential Suite	0.976653764474306	0.941025361228866	0	0	0	0	0	0	0	3	8	0	0	1	0	0
1322	J-Live	2002	All of the Above	0.972627587495619	0.90690564156313	0	0	0	1	1	0	0	1	13	0	0	1	0	0
824	DJ Spooky	2002	Modern Mantra	0.975849871766278	0.950855253278172	0	0	0	2	1	0	0	2	37	0	0	1	0	0
562	Coolio	2002	El Cool Magnifico	0.994838191408665	0.923555340514448	0	1	0	3	1	0	0	4	26	0	0	1	0	0
109	Amanda Perez	2002	Where You At?	0.981075029240634	0.937248010458777	0	0	0	1	1	0	0	1	12	0	0	1	0	0
2647	Styles P	2002	A Gangster and a Gentleman	0.980779018011091	0.959790881941858	0	0	0	0	0	1	0	1	41	0	0	1	0	0
2225	Princess Superstar	2002	Princess Superstar Is	0.971080426794746	0.929638105260413	0	0	0	2	1	0	0	2	26	0	0	1	0	0
2150	Peanut Butter Wolf	2002	Jukebox 45's	0.992739351967658	0.912183370060534	0	0	0	1	1	0	0	1	34	0	0	1	0	0
2195	Playgroup	2002	Party-Mix	0.989249026058589	0.903213082097868	0	0	0	0	0	0	0	1	1	0	0	1	0	0
1434	Juicy J	2002	Chronicles of the Juice Man	0.970557174475511	0.95366627765799	0	0	0	0	0	0	0	1	2	0	0	1	0	0
1683	Lil' Keke	2002	Birds Fly South	0.973156267593516	0.931391309103084	0	0	0	0	0	0	0	7	10	0	0	1	0	0
429	C-Murder	2002	Tru Dawgs	0.978218232915191	0.946760463126215	0	0	0	3	1	0	0	5	40	0	0	1	0	0
2942	Twiztid	2002	Mirror Mirror	0.976705007537503	0.978842172637201	0	0	0	0	0	0	0	3	9	0	0	1	0	0
1679	Lil' Flip	2002	Undaground Legend	0.975973327013358	0.980400020007183	0	0	0	0	0	0	0	1	23	0	0	1	0	0
426	C-BO	2002	West Coast Mafia	0.978218232915191	0.97833376249865	0	0	0	2	1	0	1	10	39	0	0	1	0	0
1438	Jungle Brothers	2002	All That We Do	0.98930593316774	0.891291480743963	0	0	0	0	0	0	0	6	7	0	0	1	0	0
2233	Project Pat	2002	Layin' da Smack Down	0.963226048986815	0.981789803463919	0	0	0	0	0	0	0	3	13	0	0	1	0	0
2341	Rick Wakeman	2002	In Concert	0.945536475728235	0.91115307542249	0	0	0	0	0	0	0	1	2	0	0	1	0	0
135	Antipop Consortium	2002	Arrhythmia	0.979604945827909	0.927050810219748	0	0	0	4	1	0	0	2	13	0	0	1	0	0
1654	Lil Jon & the East Side Boyz	2002	Kings of Crunk	0.994994456654248	0.928033898003708	0	0	0	2	1	0	0	3	70	0	0	1	0	0
1542	KJ-52	2002	Collaborations	0.981075029240634	0.937248010458777	0	0	0	2	1	0	0	1	21	0	0	1	0	0
745	DJ /rupture	2002	Minesweeper Suite	0.979932992364584	0.938391235183782	0	0	0	0	0	0	0	1	54	0	0	1	0	0
2428	Scratch	2002	The Embodiment of Instrumentation	0.975366185956139	0.870268749448548	0	0	0	1	1	0	0	1	20	0	0	1	0	0
1805	Mala Rodríguez	2002	Lujo Ibérico	0.978322766416763	0.974606062390403	0	0	0	1	1	0	0	1	8	0	0	1	0	0
1484	Keak da Sneak	2002	Retaliation	0.978218232915191	0.946760463126215	0	0	0	0	0	0	0	4	13	0	0	1	0	0
2738	The Beatnuts	2002	The Originators	0.993159991126784	0.925711596877925	0	0	0	0	0	1	0	6	22	0	0	1	0	0
1292	Insane Clown Posse	2002	Pendulum CD + Graphic Novel	0.919631186992177	0.993341737688003	0	0	0	0	0	0	0	10	1	0	0	1	0	0
2450	SFDK	2002	2001 Odisea en el Lodo	0.964484334370738	0.986180073668765	0	0	0	0	0	0	0	3	1	0	0	1	0	0
1304	Irv Gotti	2002	Irv Gotti Presents: The Inc.	0.976653764474306	0.941025361228866	0	0	0	0	0	1	0	1	40	0	0	1	0	0
359	Boom Bip	2002	Seed to Sun	0.961589011226772	0.927229028113467	0	0	0	0	0	0	0	1	5	0	0	1	0	0
3083	Yohimbe Brothers	2002	Front End Lifter	0.993687423884795	0.912576693467789	0	0	0	7	1	0	0	1	19	0	0	1	0	0
2108	Onyx	2002	Bacdafucup, Pt. II	0.976653764474306	0.941025361228866	1	0	0	0	0	1	0	4	18	0	0	1	0	0
1604	Large Professor	2002	1st Class	0.985254750044893	0.917801202943934	0	0	0	0	0	0	0	1	12	0	0	1	0	0
2341	Rick Wakeman	2002	Classical Variations	0.945536475728235	0.91115307542249	0	0	0	1	1	0	0	2	3	0	0	1	0	0
101	Alias	2002	The Other Side of the Looking Glass	0.965864914182453	0.936494225342259	0	0	0	0	0	0	0	1	5	0	0	1	0	0
2603	Speech	2002	Spiritual People	0.951292067083512	0.907997302660738	0	0	0	7	1	0	0	2	15	0	0	1	0	0
83	Afu-Ra	2002	Life Force Radio	0.980779018011091	0.970342865985195	0	0	0	1	1	0	0	2	27	0	0	1	0	0
2062	Northern State	2002	Dying in Stereo	0.976674592287972	0.880211887171677	0	0	0	3	1	0	0	1	20	0	0	1	0	0
2036	New Flesh	2002	Understanding	0.969703761495586	0.934002380499557	0	0	0	1	1	0	0	1	19	0	0	1	0	0
2060	Non-Phixion	2002	The Future Is Now	0.941430926585938	0.993828759821105	0	0	0	1	1	0	0	1	32	0	0	1	0	0
3133	Z-Ro	2002	Life: The Making Of A Prophet	0.993183488400222	0.940651265737392	0	0	0	0	0	0	0	2	8	0	0	1	0	0
391	Brotha Lynch Hung	2002	The Appearances: Book 1	0.98711509395117	0.959671713670182	0	0	1	0	0	0	0	7	20	0	0	1	0	0
261	Big Moe	2002	Purple World	0.987692179885651	0.927592781451275	0	0	0	1	1	0	0	2	51	0	0	1	0	0
3133	Z-Ro	2002	Screwed Up Click Representa	0.990022389328622	0.953611561307398	0	0	0	0	0	0	0	3	17	0	0	1	0	0
1114	Gemelli DiVersi	2002	Fuego	0.969703761495586	0.934002380499557	0	0	0	2	1	0	0	3	6	0	0	1	0	0
3035	Will Smith	2002	Complete Set: Interview CD and Book	0.989249026058589	0.903213082097868	0	0	0	2	1	0	0	4	4	0	0	1	0	0
1370	Jazzkantine	2002	Futter für die Seele	0.976521896161049	0.911182674382351	0	0	0	0	0	0	0	5	1	0	0	1	0	0
480	Cex	2002	Tall, Dark & Handcuffed	0.991749278294399	0.933072193310156	0	0	0	0	0	0	0	1	7	0	0	1	0	0
1196	Gym Class Heroes	2002	...For the Kids	0.983658406934456	0.924476314547644	0	0	0	0	0	0	0	1	1	0	0	1	0	0
3012	WC	2002	Ghetto Heisman	0.989729911780769	0.915992568664871	0	1	0	3	1	0	0	2	49	0	0	1	0	0
892	DSP	2002	In the Red	0.96570422447033	0.915794903503077	0	0	0	1	1	0	0	1	19	0	0	1	0	0
1504	Khia	2002	Thug Misses	0.982168813664524	0.921637791109007	0	0	0	0	0	0	0	2	16	0	0	1	0	0
92	Al-D	2002	Unconditional Luv: A Memorial to DJ Screw	0.935937954091208	0.906082528920817	0	0	0	2	1	0	0	1	32	0	0	1	0	0
1083	Furthermore	2002	She and I	0.986407289208828	0.92728199883526	0	0	0	0	0	0	0	1	11	0	0	1	0	0
1768	Mac Dre	2002	Mac Dre Presents the Rompalation, Vol. 3	0.972615073585844	0.931850849533676	0	0	0	0	0	0	1	1	22	0	0	1	0	0
1852	MC Breed	2002	Chopped and Screwed	0.982337555399571	0.953666778207224	0	1	0	0	0	0	0	14	18	0	0	1	0	0
1287	Infamous Mobb	2002	Special Edition	0.976705007537503	0.978842172637201	0	0	0	1	1	0	0	1	23	0	0	1	0	0
2756	The Dayton Family	2002	Welcome to the Dopehouse	0.980779018011091	0.970342865985195	0	0	0	0	0	0	0	3	16	0	0	1	0	0
3123	Yukmouth	2002	United Ghettos of America	0.984313621182199	0.974434262061738	0	0	0	0	0	0	1	3	40	0	0	1	0	0
1212	Haystak	2002	The Natural	0.993317384517179	0.942561056045173	0	0	0	2	1	0	0	2	13	0	0	1	0	0
1768	Mac Dre	2002	Thizzelle Washington	0.978218232915191	0.97833376249865	0	0	0	0	0	0	1	2	18	0	0	1	0	0
793	DJ Magic Mike	2002	Bootyz in Motion II	0.988273643507587	0.884848108778868	0	0	0	0	0	0	0	15	55	0	0	1	0	0
742	Disturbing tha Peace	2002	Golden Grain	0.986121375681037	0.957247559975882	0	1	0	1	1	0	0	1	45	0	0	1	0	0
1689	Lil' Romeo	2002	Gametime	0.981075029240634	0.937248010458777	1	0	0	0	0	0	0	2	26	0	0	1	0	0
2609	Spice 1	2002	Spiceberg Slim	0.986094489699313	0.956773657360179	0	1	0	4	1	0	0	9	16	0	0	1	0	0
98	Ali	2002	Heavy Starch	0.962079068371271	0.926343287537719	0	0	0	0	0	0	0	1	8	0	0	1	0	0
3014	Weapon of Choice	2002	Illoominutty	0.995145132832072	0.93628764023244	0	0	0	2	1	0	0	4	15	0	0	1	0	0
439	Cage	2002	Movies for the Blind	0.987330525174529	0.951957166673073	0	0	0	1	1	0	0	1	15	0	0	1	0	0
231	Benzino	2002	Redemption	0.959364513723527	0.993042815859764	0	0	0	2	1	0	0	2	47	0	0	1	0	0
2537	Smilez & Southstar	2002	Crash the Party	0.991906641896064	0.925304770305176	0	0	0	1	1	0	0	1	32	0	0	1	0	0
1371	Jazzyfatnastees	2002	The Tortoise & the Hare	0.967859400780689	0.913882341636425	0	0	0	9	1	0	0	2	35	0	0	1	0	0
2331	Restiform Bodies	2002	Restiform Bodies	0.959541035150701	0.916064199847459	0	0	0	0	0	0	0	1	5	0	0	1	0	0
165	B-Legit	2002	Hard 2 B-Legit	0.978065537098965	0.94866835944995	0	0	0	0	0	0	0	4	20	0	0	1	0	0
2792	The Killa Beez	2002	The Sting	0.982337555399571	0.964644237524718	0	0	0	1	1	0	0	1	53	0	0	1	0	0
2583	South Park Mexican	2002	Reveille Park	0.980092372043701	0.94082509999478	0	0	0	1	1	0	0	7	23	0	0	1	0	0
814	DJ Screw	2002	Sentimental Value	0.935937954091208	0.915645405215495	0	0	0	0	0	0	0	5	12	0	0	1	0	0
1416	Journalist	2002	Scribes of Life	0.978120627465628	0.971218498284431	0	0	0	1	1	0	0	1	38	0	0	1	0	0
1041	Fog	2002	Fog	0.984285671523318	0.932626647848696	0	0	0	3	1	0	0	1	10	0	0	1	0	0
74	Aceyalone	2002	Hip Hop and the World We Live In	0.985237556920355	0.931459040415753	0	0	0	0	0	0	0	5	3	0	0	1	0	0
670	Darkleaf	2002	F--- the People	0.941698001401705	0.935224700291161	0	0	0	0	0	0	0	1	9	0	0	1	0	0
1181	Grits	2002	The Art of Translation	0.985237556920355	0.931459040415753	0	0	0	10	1	0	0	1	36	0	0	1	0	0
352	Bongo Maffin	2002	Bongolution	0.979604945827909	0.937630562690159	0	0	0	1	1	0	0	1	15	0	0	1	0	0
805	DJ Paul	2002	Underground 16: For da Summa	0.96446824913746	0.945665783119596	0	0	0	0	0	0	0	1	9	0	0	1	0	0
1404	John Forté	2002	I, John	0.97571029403984	0.930713933453671	0	0	0	6	1	0	0	2	27	0	0	1	0	0
814	DJ Screw	2002	All Work No Play, Vol. 2	0.946135186616501	0.92461982679033	0	0	0	0	0	0	0	6	27	0	0	1	0	0
38	54th Platoon	2002	All or N.O.thin'	0.979562585010022	0.940026349392043	0	0	0	1	1	0	0	1	28	0	0	1	0	0
2095	Oldominion	2002	One	0.937716611066162	0.947770108208887	0	0	0	0	0	0	0	1	19	0	0	1	0	0
1681	Lil' J	2002	All About J	0.987121895675744	0.895286345061428	0	0	0	6	1	0	0	2	82	0	0	1	0	0
814	DJ Screw	2002	As the World Turns Slow	0.935937954091208	0.906082528920817	0	0	0	2	1	0	0	7	14	0	0	1	0	0
1297	Intricate Dialect	2002	Solomon's Treasure	0.968941497780561	0.924070834488005	0	0	0	0	0	0	0	1	3	0	0	1	0	0
2035	New Breed	2002	Stop the Music	0.976653764474306	0.941025361228866	0	0	0	3	1	0	0	1	15	0	0	1	0	0
131	Angie Martinez	2002	Animal House	0.986233787647065	0.939944954060358	0	0	0	0	0	0	0	2	24	0	0	1	0	0
750	DJ Babu	2002	Duck Season, Vol. 1	0.995943580903545	0.930358037758166	0	0	0	1	1	0	0	2	57	0	0	1	0	0
944	El General	2002	El General de Fiesta	0.984621170252949	0.881716787245893	0	0	0	0	0	0	0	10	1	0	0	1	0	0
179	Baby Beesh	2002	On tha Cool	0.982778169868884	0.945930838782405	0	0	0	0	0	0	0	2	19	0	0	1	0	0
636	Da Entourage	2002	Entourage, Vol. 2	0.97300122120635	0.956014648686664	0	0	0	2	1	0	0	1	8	0	0	1	0	0
1019	Fieldy's Dreams	2002	Rock N Roll Gangster	0.979562585010022	0.97286569784242	0	0	0	2	1	0	0	1	35	0	0	1	0	0
1119	Geri King	2002	Deja Vu	0.953756084910045	0.909235592593576	0	0	0	2	1	0	0	1	7	0	0	1	0	0
2672	T-Bone	2002	Gospel Alpha Mega Funky Boogie Disco Music	0.97999825416916	0.926427760458258	0	0	0	0	0	0	0	2	15	0	0	1	0	0
1454	K-Otix	2002	The Black Album	0.983063023220858	0.955918289551581	0	0	0	0	0	0	0	1	1	0	0	1	0	0
2056	No Good	2002	Game Day, PBB	0.992729728462477	0.923867351983962	0	0	0	2	1	0	0	1	26	0	0	1	0	0
2290	Raphi	2002	Cali Quake	0.976493207028329	0.938115377507442	0	0	0	3	1	0	0	1	14	0	0	1	0	0
472	Caural	2002	Stars on My Ceiling	0.898683636512476	0.86344726792042	0	0	0	0	0	0	0	1	2	0	0	1	0	0
2246	Pugslee Atomz	2002	24 Years Later	0.975849871766278	0.929695748337351	0	0	0	0	0	0	0	1	4	0	0	1	0	0
2602	Spectre	2002	Psychic Wars	0.957440117713046	0.973064591465789	0	0	0	0	0	0	0	2	1	0	0	1	0	0
774	DJ Graffiti	2002	Bling Free, Vol. 2: Wake Up!	0.993487361680521	0.941682559000665	0	0	0	0	0	0	0	1	35	0	0	1	0	0
1147	Gold Chains	2002	Straight From Your Radio	0.988726594256671	0.895623464016812	0	0	0	0	0	0	0	1	4	0	0	1	0	0
688	Deadly Avenger	2002	Fabriclive.04	0.990817633652303	0.910911058198673	0	0	0	0	0	0	0	1	35	0	0	1	0	0
2497	Sixtoo	2002	Duration	0.901271127462869	0.867192501439321	0	0	0	0	0	0	0	1	1	0	0	1	0	0
220	Bavu Blakes	2002	Create & Hustle	0.956709635030881	0.918308890889577	0	0	0	6	1	0	0	1	27	0	0	1	0	0
1080	Funkmaster Flex	2002	Fastlane, Pt. 1	0.996071719745825	0.925694559580541	0	0	0	0	0	1	0	7	27	0	0	1	0	0
309	Black Nasty	2002	AIDS Can't Stop Me	0.982020448189789	0.96263773840736	0	0	0	0	0	0	0	1	1	0	0	1	0	0
2609	Spice 1	2002	The Playa Rich Project, Vol. 2	0.98711509395117	0.959671713670182	0	0	0	0	0	0	0	10	22	0	0	1	0	0
1095	G.I. Joe Killaz	2002	G.I. Joe Killaz	0.986407289208828	0.92728199883526	0	0	0	1	1	0	0	1	2	0	0	1	0	0
1454	K-Otix	2002	Hustlers Theme	0.983063023220858	0.955918289551581	0	0	0	0	0	0	0	2	1	0	0	1	0	0
2850	Thirstin Howl III	2002	Skilligan's Island	0.984279879181165	0.929576447131051	0	0	0	0	0	0	0	1	18	0	0	1	0	0
1105	Gangsta Blac	2002	Da Underground King	0.978218232915191	0.97833376249865	0	0	0	0	0	0	0	5	6	0	0	1	0	0
37	504 Boyz	2002	Ballers	0.969703761495586	0.934002380499557	0	0	0	0	0	0	0	1	7	0	0	1	0	0
2813	The Opus	2002	0	0.990870168012801	0.946447023082168	0	0	0	0	0	0	0	1	10	0	0	1	0	0
39	5th Ward Boyz	2002	Word Is Bond	0.973675010618993	0.974325598719043	0	0	0	0	0	0	0	7	17	0	0	1	0	0
1929	Mo Cheda Mobstaz	2002	Mo Cheda Mobstas	0.986121375681037	0.957247559975882	0	0	0	0	0	0	0	1	14	0	0	1	0	0
42	71 North	2002	Watch Us Roll	0.989662630665974	0.935723356159251	0	0	0	0	0	0	0	1	16	0	0	1	0	0
2931	TTC	2002	Ceci N'Est Pas un Disque	0.959541035150701	0.916064199847459	0	0	0	1	1	0	0	1	9	0	0	1	0	0
1668	Lil Spade	2002	Full Decc	0.980779018011091	0.970342865985195	0	0	0	1	1	0	0	1	12	0	0	1	0	0
2787	The Impossebulls	2002	Special Edition	0.945285443700623	0.909578866266946	0	0	0	3	1	0	0	1	9	0	0	1	0	0
2680	T-Rock	2002	Conspiracy Theory	0.976441770622597	0.967214684788064	0	0	0	0	0	0	0	1	17	0	0	1	0	0
1251	Hustlematic	2002	The Gameplan	0.969021462059585	0.987673226024404	0	0	0	0	0	0	0	1	11	0	0	1	0	0
852	Don Choa	2002	Vapeurs Toxiques	0.981075029240634	0.937248010458777	0	0	0	1	1	0	0	1	5	0	0	1	0	0
1560	Koopsta Knicca	2002	Da K Project	0.969021462059585	0.987673226024404	0	0	0	1	1	0	0	2	13	0	0	1	0	0
1974	Mr. Sandman	2002	10% Love Me 90% Hate Me	0.978218232915191	0.97833376249865	0	0	0	0	0	0	0	4	3	0	0	1	0	0
177	Baby	2002	Birdman	0.977063768268122	0.946350587950337	1	0	0	1	1	0	0	1	66	0	0	1	0	0
1978	Mr. Shadow	2002	A Name You Kan't Touch	0.972946659852486	0.948632927785559	0	0	0	1	1	0	0	6	13	0	0	1	0	0
2199	Pocos Pero Locos	2002	Pocos Pero Locos	0.942140231723527	0.982858466514275	0	0	0	0	0	0	0	1	22	0	0	1	0	0
1362	Jay Tee	2002	High Caliber	0.990870168012801	0.946447023082168	0	0	0	4	1	0	0	1	28	0	0	1	0	0
2003	Mystik Journeymen	2002	Living Legends: Live	0.993317384517179	0.942561056045173	0	0	0	2	1	0	0	1	10	0	0	1	0	0
3119	Youngstah	2002	Kursed	0.978218232915191	0.946760463126215	0	0	0	1	1	0	0	1	6	0	0	1	0	0
301	Black Dynasty	2002	Reality Check: Deep East	0.980683455809164	0.972078230663051	0	0	0	0	0	0	0	1	1	0	0	1	0	0
1968	Mr. Kee	2002	The Latin Plague	0.980779018011091	0.959790881941858	0	0	0	1	1	0	0	1	13	0	0	1	0	0
1203	Half-A-Mill	2002	Da Hustle Don't Stop	0.978322766416763	0.974606062390403	0	0	0	0	0	0	0	1	13	0	0	1	0	0
421	Busta Flex	2002	Eclipse	0.959541035150701	0.916064199847459	0	0	0	1	1	0	0	3	14	0	0	1	0	0
2052	Nilo MC	2002	Guajiro del Asfalto	0.977623451479133	0.959461854178109	0	0	0	0	0	0	0	1	1	0	0	1	0	0
121	Andre Nickatina	2002	Midnight Machine Gun Rhymes And Alibis	0.98195367246809	0.933604921721034	0	0	0	0	0	0	0	1	7	0	0	1	0	0
1996	Musab	2002	Respect the Life	0.95879470843645	0.907099086814212	0	0	0	0	0	0	0	1	11	0	0	1	0	0
275	Big Syke	2002	Street Commando	0.978218232915191	0.946760463126215	0	0	0	3	1	0	0	1	15	0	0	1	0	0
2426	Scienz of Life	2002	Project Overground: The Scienz Experiment	0.97713812298298	0.941516789138064	0	0	0	0	0	0	0	2	7	0	0	1	0	0
1427	Juan Gotti	2002	No Sett Trippin	0.951923082407272	0.996873529158721	0	0	0	0	0	0	0	1	18	0	0	1	0	0
1005	Fatal	2002	Fatal	0.9749596224095	0.967598607480271	0	0	0	0	0	0	0	1	8	0	0	1	0	0
2548	Snypaz	2002	Snypaz	0.977727408797094	0.95790842159178	0	0	0	0	0	0	0	2	6	0	0	1	0	0
151	Articolo 31	2002	Domani Smetto	0.981075029240634	0.937248010458777	0	0	0	2	1	0	0	1	15	0	0	1	0	0
121	Andre Nickatina	2002	Hell's Kitchen	0.985817111675142	0.947843976490078	0	0	0	0	0	0	0	2	16	0	0	1	0	0
2309	RBL Posse	2002	Ghetto Vietnam	0.980779018011091	0.970342865985195	0	0	0	0	0	0	0	2	14	0	0	1	0	0
1274	Ill Harmonics	2002	Take 2	0.969703761495586	0.934002380499557	0	0	0	1	1	0	0	1	10	0	0	1	0	0
2603	Speech	2002	Down South Produckshuns	0.971415972493086	0.920220941779345	0	0	0	9	1	0	0	3	26	0	0	1	0	0
2096	Oliver Hart	2002	The Many Faces of Oliver Hart or How Eye One the Write Too Think	0.898683636512476	0.86344726792042	0	0	0	0	0	0	0	1	5	0	0	1	0	0
3064	X-Raided	2002	Deadly Game	0.98711509395117	0.959671713670182	1	0	1	0	0	0	0	5	3	0	0	1	0	0
560	Coo Coo Cal	2002	Still Walkin'	0.977727408797094	0.95790842159178	0	0	0	0	0	0	0	2	9	0	0	1	0	0
854	Don Dinero	2002	Que Bola!	0.97755350093878	0.951014082430001	0	0	0	0	0	0	0	1	7	0	0	1	0	0
2609	Spice 1	2002	Thug Disease [Lovin' Paper Music]	0.979858991657572	0.980131074464839	0	0	0	0	0	0	0	11	16	0	0	1	0	0
1607	Latin Legacy	2002	Under Surveillance	0.993199732497046	0.905728536083549	0	0	0	0	0	0	0	1	16	0	0	1	0	0
425	C-Blunt	2002	Julius Caesar	0.963511955610171	0.926386074198704	0	0	0	0	0	0	0	1	19	0	0	1	0	0
1931	Mob Figaz	2002	90% Street 10% Rap	0.985817111675142	0.968975658269699	0	0	0	0	0	0	0	1	16	0	0	1	0	0
435	C.I.A.	2002	Criminalz In Action	0.984499344742274	0.937137169837374	0	0	0	0	0	0	0	2	10	0	0	1	0	0
1931	Mob Figaz	2002	The Comp	0.980779018011091	0.959790881941858	0	0	0	0	0	0	0	2	8	0	0	1	0	0
202	Bam	2002	100% Freestyle, Vol 1	0.982778169868884	0.945930838782405	0	0	0	0	0	0	0	1	12	0	0	1	0	0
1945	Moot Ditty	2002	110 Bandits	0.980779018011091	0.959790881941858	0	0	0	0	0	0	0	1	2	0	0	1	0	0
3064	X-Raided	2002	City of Kings: The Sac-A-Indo Project	0.978218232915191	0.97833376249865	0	0	1	0	0	0	0	6	9	0	0	1	0	0
1876	Messy Marv	2002	Turf Politics	0.980779018011091	0.959790881941858	0	0	0	0	0	0	0	2	20	0	0	1	0	0
2178	Pimpsta	2002	Country B-4 Country Was Cool	0.982337555399571	0.953666778207224	0	0	0	0	0	0	0	1	3	0	0	1	0	0
460	Captain Save'm	2002	Freaky Tales: The Soundtrack	0.98195367246809	0.933604921721034	0	0	0	0	0	0	0	1	15	0	0	1	0	0
1662	Lil Ric	2002	The Thug Nut (On One) [2002]	0.976441770622597	0.946083003008443	0	0	0	1	1	0	0	1	26	0	0	1	0	0
1746	Lucky	2002	Lucky Tales	0.980779018011091	0.970342865985195	0	0	0	0	0	0	0	1	9	0	0	1	0	0
698	Delano	2002	No Pain No Fame	0.970648858657087	0.933541436125154	0	0	0	0	0	0	0	1	8	0	0	1	0	0
3064	X-Raided	2002	Troubled Man	0.978218232915191	0.97833376249865	0	0	1	0	0	0	0	7	2	0	0	1	0	0
2509	Skratch Comando	2002	Incredible DJ's	0.965191361359543	0.937278135600268	0	0	0	1	1	0	0	1	8	0	0	1	0	0
2433	Screwston	2002	The Screwston: World That Screw Built	0.97818233047559	0.957298811538777	0	0	0	2	1	0	0	1	14	0	0	1	0	0
2021	Natas	2002	Godlike	0.978218232915191	0.97833376249865	0	0	0	0	0	0	0	6	1	0	0	1	0	0
360	Boom Box 2000	2002	Boom Box 2000	0.97571029403984	0.930713933453671	0	0	0	0	0	0	0	1	1	0	0	1	0	0
210	Bass 305	2002	Techno Bass Essentials	0.982393115165939	0.916585984902917	0	0	0	0	0	0	0	5	12	0	0	1	0	0
2874	Tom Skeemask	2002	Da Memphis Squad	0.98224566906266	0.961749829275688	0	0	0	0	0	0	0	3	14	0	0	1	0	0
2430	Screw Heads	2002	Forever and a Day, Vol. 2	0.984096307845289	0.972508064668382	0	0	0	0	0	0	0	3	24	0	0	1	0	0
2214	Power House	2002	Family Business	0.982337555399571	0.953666778207224	0	0	0	4	1	0	0	1	21	0	0	1	0	0
128	Angel Symphony	2002	Love and Light	0.962079068371271	0.926343287537719	0	0	0	3	1	0	0	1	6	0	0	1	0	0
1559	Kool Whip	2002	King Pin	0.977727408797094	0.95790842159178	0	0	0	0	0	0	0	1	5	0	0	1	0	0
1281	Immortal Soldierz	2002	Without Warning 1.5	0.958184445016015	0.993076999181478	0	0	0	0	0	0	0	1	1	0	0	1	0	0
2627	Steve Austin	2002	Built for This	0.990870168012801	0.957026775552579	0	0	0	0	0	0	0	1	1	0	0	1	0	0
216	Bass Mekanik	2002	Faster Harder Louder	0.99013001989456	0.948178048548478	0	0	0	0	0	0	0	7	7	0	0	1	0	0
1559	Kool Whip	2002	The Now	0.972094797704648	0.953500191395775	0	0	0	0	0	0	0	2	1	0	0	1	0	0
115	Ampichino	2002	Intergalactical	0.988120947521915	0.982466202081512	0	0	0	0	0	0	0	1	10	0	0	1	0	0
3116	Young Trojenz	2002	Whatcha Hood Like	0.987635684285985	0.952274116140305	0	0	0	0	0	0	0	1	5	0	0	1	0	0
1748	Luckyiam	2002	Justify the Mean$	0.963223084695721	0.9207184514377	0	0	0	0	0	0	0	1	6	0	0	1	0	0
3064	X-Raided	2002	These Walls Can Talk	0.978218232915191	0.97833376249865	0	0	1	0	0	0	0	8	1	0	0	1	0	0
1225	Heiruspecs	2002	Small Steps	0.955856172394844	0.906315251524023	0	0	0	1	1	0	0	1	8	0	0	1	0	0
2551	Sol	2002	This is For Your Soul	0.96732784454328	0.923698300289037	0	0	0	0	0	0	0	1	2	0	0	1	0	0
312	Black Panther Fugitives	2002	All of Us	0.969543363389485	0.961549545949081	0	0	0	2	1	0	0	1	14	0	0	1	0	0
2585	Southern XXX	2002	Money Murda and Muzik	0.978218232915191	0.97833376249865	0	0	0	0	0	0	0	1	17	0	0	1	0	0
671	DarkRoom Familia	2002	1958-2002 Exit the Darkroom: End of a Dynasty	0.9749596224095	0.967598607480271	0	0	0	0	0	0	0	12	6	0	0	1	0	0
1476	Karon the Don	2002	E of S: Enemies of the States	0.973156267593516	0.931391309103084	0	0	0	0	0	0	0	1	14	0	0	1	0	0
2492	Sir Dyno	2002	Engrave These Words on My Stone	0.98792412506549	0.971891153939785	0	0	0	0	0	0	0	2	3	0	0	1	0	0
473	Caz	2002	Goin Head Up	0.980683455809164	0.950576039385711	0	0	0	0	0	0	0	2	15	0	0	1	0	0
1637	Libretto	2002	Dirty Thangs	0.968941497780561	0.924070834488005	0	0	0	0	0	0	0	1	1	0	0	1	0	0
32	4th Avenue Jones	2002	No Plan B	0.993328027780766	0.919154169328592	0	0	0	0	0	0	0	1	1	0	0	1	0	0
2537	Smilez & Southstar	2002	Smilez & Southstar	0.993487361680521	0.952059226317477	0	0	0	0	0	0	0	2	8	0	0	1	0	0
3061	Wyclef Jean	2003	The Preacher's Son	0.99101555355419	0.947783011383806	0	0	0	6	1	0	0	4	80	0	0	1	0	0
2683	T.I.	2003	Trap Muzik	0.986819772871815	0.963158675889104	0	0	0	4	1	0	0	1	46	0	0	1	0	0
1364	Jay-Z	2003	The Black Album	0.99133417462878	0.933318606100644	1	0	0	3	1	1	0	7	69	0	0	1	0	0
1749	Ludacris	2003	Chicken-N-Beer	0.990682434385263	0.91442853322402	0	0	0	4	1	0	0	3	67	0	0	1	0	0
34	50 Cent	2003	Get Rich or Die Tryin'	0.988120947521915	0.982466202081512	0	1	0	1	1	0	0	1	34	0	0	1	0	0
1915	Missy Elliott	2003	This Is Not a Test!	0.99278024653897	0.905697428020746	0	0	0	1	1	0	0	4	45	0	0	1	0	0
2741	The Black Eyed Peas	2003	Elephunk	0.969124383507475	0.890185689415548	0	0	0	4	1	0	0	3	47	0	0	1	0	0
1364	Jay-Z	2003	The Blueprint 2.1	0.97588539133479	0.98787959945858	0	1	0	1	1	1	0	8	62	0	0	1	0	0
1824	Mark Ronson	2003	Here Comes the Fuzz	0.98624423320487	0.900777956600017	0	0	0	8	1	0	0	1	44	0	0	1	0	0
508	Chingy	2003	Jackpot	0.982316281055752	0.894814350819927	0	0	0	2	1	0	0	1	31	0	0	1	0	0
2117	OutKast	2003	Speakerboxxx/The Love Below	0.966526460047747	0.889693860098821	0	0	0	18	1	0	0	5	140	0	0	1	0	0
1103	Gang Starr	2003	The Ownerz	0.985125675789241	0.952133244261446	0	0	0	1	1	1	0	6	26	0	0	1	0	0
840	DMX	2003	Grand Champ	0.954521874750865	0.966597072401247	0	0	0	6	1	0	0	4	129	0	0	1	0	0
1684	Lil' Kim	2003	La Bella Mafia	0.982020448189789	0.96263773840736	1	0	0	5	1	0	0	3	69	0	0	1	0	0
1762	Lyrics Born	2003	Later That Day...	0.956772664127625	0.880658141459241	0	0	0	14	1	0	0	1	41	0	0	1	0	0
178	Baby Bash	2003	Tha Smokin' Nephew	0.888593673577601	0.865727900417483	0	0	0	0	0	0	0	2	28	0	0	1	0	0
34	50 Cent	2003	The New Breed	0.951923082407272	0.996873529158721	0	1	0	15	1	0	0	2	47	0	0	1	0	0
2030	Nelly	2003	Da Derrty Versions: The Reinvention	0.987875178414148	0.901477979892043	0	0	0	5	1	0	0	3	66	0	0	1	0	0
2861	Timbaland & Magoo	2003	Under Construction, Pt. II	0.969350683057869	0.877435784914085	0	0	0	1	1	0	0	3	38	0	0	1	0	0
1453	k-os	2003	Exit	0.951292067083512	0.907997302660738	0	0	0	3	1	0	0	1	19	0	0	1	0	0
402	Bubba Sparxxx	2003	Deliverance	0.973272604217474	0.902545503834116	0	0	0	6	1	0	0	1	45	0	0	1	0	0
2422	Scarface	2003	Balls and My Word	0.975973327013358	0.980400020007183	0	0	1	0	0	0	0	7	26	0	0	1	0	0
1398	Joe Budden	2003	Joe Budden	0.991749278294399	0.943087279463753	0	0	0	4	1	1	0	1	44	0	0	1	0	0
677	David Banner	2003	MTA2: Baptised in Dirty Water	0.937609668319084	0.985449859131468	0	0	0	2	1	0	0	1	42	0	0	1	0	0
677	David Banner	2003	Mississippi: The Album	0.922805350075715	0.996446317074031	0	0	0	8	1	0	0	2	42	0	0	1	0	0
3079	Ying Yang Twins	2003	Me & My Brother	0.991804124986842	0.962165648626836	0	0	0	0	0	0	0	3	27	0	0	1	0	0
1336	Ja Rule	2003	Blood in My Eye	0.982337555399571	0.964644237524718	0	0	0	1	1	1	0	4	64	0	0	1	0	0
988	Fabolous	2003	Street Dreams	0.983071910582821	0.969845465267826	0	0	0	2	1	1	0	1	49	0	0	1	0	0
373	Bow Wow	2003	Unleashed	0.981783028379105	0.93670060967144	0	0	0	0	0	0	0	1	37	0	0	1	0	0
2278	Raekwon	2003	The Lex Diamond Story	0.982021899697411	0.963490704329075	0	0	0	0	0	1	0	3	54	0	0	1	0	0
403	Buck 65	2003	Talkin' Honky Blues	0.969703761495586	0.934002380499557	0	0	0	2	1	0	0	6	7	0	0	1	0	0
3024	Westside Connection	2003	Terrorist Threats	0.979957473714389	0.967768343761218	0	1	0	0	0	0	0	2	30	0	0	1	0	0
1077	Fun Lovin' Criminals	2003	Welcome to Poppy's	0.969087423704698	0.902341288997916	0	0	0	1	1	0	0	4	11	0	0	1	0	0
1533	Killer Mike	2003	Monster	0.993487361680521	0.941682559000665	0	0	0	7	1	0	0	1	70	0	0	1	0	0
789	DJ Krush	2003	The Message at the Depth	0.952237212320863	0.966891854319215	0	0	0	3	1	0	0	1	32	0	0	1	0	0
2016	Nappy Roots	2003	Wooden Leather	0.990622699787024	0.918676777850465	0	0	0	2	1	0	0	2	46	0	0	1	0	0
1995	Murs	2003	The End of the Beginning	0.982795140212556	0.947283026736657	0	0	0	2	1	0	0	3	22	0	0	1	0	0
1786	Madlib	2003	Shades of Blue	0.982393115165939	0.916585984902917	0	0	0	5	1	0	0	1	27	0	0	1	0	0
1446	Juvenile	2003	Juve the Great	0.967859400780689	0.913882341636425	0	0	0	1	1	0	0	6	27	0	0	1	0	0
632	Da Brat	2003	Limelite, Luv & Niteclubz	0.991188893847778	0.937537740425169	1	0	0	2	1	0	0	4	40	0	0	1	0	0
1090	G-Unit	2003	Beg for Mercy	0.980683455809164	0.950576039385711	0	1	0	1	1	1	0	1	64	0	0	1	0	0
3080	Yo Gotti	2003	Life	0.980779018011091	0.970342865985195	0	0	0	0	0	0	0	1	17	0	0	1	0	0
21	2Pac	2003	Resurrection	0.955805595597803	0.918695308128495	0	0	0	4	1	0	0	11	51	0	0	1	0	0
2393	RZA	2003	The Birth of a Prince	0.95375527922966	0.881872774558427	0	0	0	2	1	0	0	2	17	0	0	1	0	0
1515	Kid Koala	2003	Some of My Best Friends Are DJ's	0.984065182973018	0.890942363138059	0	0	0	4	1	0	0	2	7	0	0	1	0	0
2223	Prince Paul	2003	Politics of the Business	0.984313621182199	0.91763818067145	0	1	0	4	1	0	0	3	53	0	0	1	0	0
2854	Three 6 Mafia	2003	Da Unbreakables	0.962229586691397	0.977173813949143	0	1	0	0	0	0	0	6	17	0	0	1	0	0
2888	Too $hort	2003	Married to the Game	0.978706824059982	0.929452815483534	1	0	0	0	0	0	0	12	32	0	0	1	0	0
1756	Luny Tunes	2003	Mas Flow	0.991660319193888	0.951521623812944	0	0	0	0	0	0	0	1	21	0	0	1	0	0
156	Atmosphere	2003	Seven's Travels	0.988269454425496	0.933410921833516	0	0	0	2	1	0	0	3	22	0	0	1	0	0
914	E-40	2003	Breakin News	0.989729911780769	0.915992568664871	0	0	0	1	1	0	0	8	47	0	0	1	0	0
349	Bone Crusher	2003	AttenCHUN!	0.975973327013358	0.980400020007183	0	0	0	2	1	0	0	1	48	0	0	1	0	0
2393	RZA	2003	The World According to RZA	0.928078136248424	0.892495885740619	0	0	0	0	0	0	0	3	5	0	0	1	0	0
1067	Freeway	2003	Philadelphia Freeway	0.969871605649035	0.968500343110514	0	0	0	3	1	0	0	1	51	0	0	1	0	0
280	Big Tymers	2003	Big Money Heavy Weights	0.99013001989456	0.937200589230985	0	1	0	1	1	0	0	5	58	0	0	1	0	0
74	Aceyalone	2003	Love & Hate	0.977738197405787	0.905813374359976	0	0	0	2	1	0	0	6	24	0	0	1	0	0
79	Afrika Bambaataa	2003	Eastside	0.99362203093765	0.918244481967843	1	0	0	1	1	0	0	6	125	0	0	1	0	0
1700	Little Brother	2003	The Listening	0.981628617379835	0.936119836176802	0	0	0	3	1	0	0	1	17	0	0	1	0	0
784	DJ Kayslay	2003	The Streetsweeper, Vol. 1	0.964395753084484	0.990741807174265	0	1	0	2	1	0	0	1	116	0	0	1	0	0
1884	MF Doom	2003	Special Herbs, Vols. 3 & 4	0.973435751063506	0.974296108645616	0	0	0	0	0	0	0	2	5	0	0	1	0	0
2493	Sir Mix-A-Lot	2003	Daddy's Home	0.993749359197423	0.912171938683199	0	0	0	0	0	0	0	6	14	0	0	1	0	0
2142	Paris	2003	Sonic Jihad	0.944763838556852	0.98694620695703	0	0	0	2	1	0	0	5	6	0	0	1	0	0
1322	J-Live	2003	Always Will Be	0.969911135840312	0.910893683858912	0	0	0	0	0	0	0	2	4	0	0	1	0	0
294	Biz Markie	2003	Weekend Warrior	0.966654997662261	0.846082975768503	0	0	0	2	1	0	0	5	32	0	0	1	0	0
445	Cam'ron	2003	Diplomatic Immunity	0.980683455809164	0.950576039385711	0	0	0	3	1	1	0	4	49	0	0	1	0	0
2153	People Under the Stairs	2003	Or Stay Tuned	0.969547907182196	0.923523391196244	0	0	0	3	1	0	0	1	9	0	0	1	0	0
1443	Just Jack	2003	The Outer Marker	0.958849181173291	0.920623347634025	0	0	0	4	1	0	0	1	19	0	0	1	0	0
2150	Peanut Butter Wolf	2003	Badmeaningood, Vol. 3	0.991736816855445	0.918303843401401	0	0	0	2	1	0	0	2	38	0	0	1	0	0
135	Antipop Consortium	2003	The Fight of the Century: Anti-Pop Consortium vs. Matthew Shipp	0.979604945827909	0.937630562690159	0	0	0	3	1	0	0	3	7	0	0	1	0	0
449	Canibus	2003	Rip the Jacker	0.970824412164465	0.990645794757076	0	0	0	1	1	0	0	3	15	0	0	1	0	0
2780	The Herbaliser	2003	Herbal Blend	0.979343765226932	0.876528244630612	1	0	0	3	1	0	0	2	61	0	0	1	0	0
674	Das EFX	2003	How We Do	0.981189029386488	0.969056453282994	0	0	0	0	0	0	0	5	18	0	0	1	0	0
1134	Gilles Peterson	2003	Worldwide 2	0.974545090904582	0.93079707129578	0	0	0	4	1	0	0	1	43	0	0	1	0	0
1871	Memphis Bleek	2003	M.A.D.E.	0.986121375681037	0.957247559975882	0	0	0	3	1	1	0	3	50	0	0	1	0	0
78	Aesop Rock	2003	Bazooka Tooth	0.969146146466552	0.973932466807092	0	0	0	4	1	1	0	3	20	0	0	1	0	0
2156	Pete Rock	2003	Lost and Found	0.961222152693703	0.907556563322827	0	0	0	1	1	1	0	3	9	0	0	1	0	0
88	Akwid	2003	Proyecto Akwid	0.992014672632698	0.930772925822682	0	0	0	4	1	0	0	1	15	0	0	1	0	0
1858	MC Lyte	2003	Da Undaground Heat, Vol. 1	0.993487361680521	0.941682559000665	0	0	0	1	1	0	0	5	16	0	0	1	0	0
487	Charizma	2003	Big Shots	0.982393115165939	0.916585984902917	0	0	0	0	0	0	0	1	7	0	0	1	0	0
2807	The Neptunes	2003	The Neptunes Present...Clones	0.989363391302245	0.93668250097137	0	0	0	0	0	0	0	1	36	0	0	1	0	0
1531	Killah Priest	2003	Black August	0.962030125424748	0.978645594352335	0	0	0	1	1	1	0	4	21	0	0	1	0	0
1429	Juelz Santana	2003	From Me to U	0.972582558244764	0.986904206962903	0	0	0	5	1	1	0	1	47	0	0	1	0	0
308	Black Moon	2003	Total Eclipse	0.946363028105433	0.99762377108305	0	0	0	1	1	0	0	3	30	0	0	1	0	0
354	Boo-Yaa T.R.I.B.E.	2003	West Koasta Nostra	0.979957473714389	0.967768343761218	0	1	0	0	0	0	0	2	12	0	0	1	0	0
2840	The X-ecutioners	2003	Scratchology	0.964591696338446	0.962516543456035	1	0	0	1	1	1	0	5	51	0	0	1	0	0
900	Dudley Perkins	2003	A Lil' Light	0.933784433566313	0.890924414686434	0	0	0	1	1	0	0	1	6	0	0	1	0	0
2942	Twiztid	2003	The Green Book	0.982337555399571	0.964644237524718	0	0	0	3	1	0	0	4	20	0	0	1	0	0
1542	KJ-52	2003	It's Pronounced "Five Two"	0.977958815885838	0.89380059223697	0	0	0	2	1	0	0	2	14	0	0	1	0	0
1777	Mack 10	2003	Ghetto, Gutter & Gangster	0.981189029386488	0.959214153291969	0	1	1	0	0	0	0	7	27	0	0	1	0	0
3028	Why?	2003	Oaklandazulasylum	0.927115843623325	0.891542585421015	0	0	0	1	1	0	0	1	6	0	0	1	0	0
815	DJ Shadow	2003	Freeze	0.90945965330783	0.872932206570249	0	0	0	0	0	0	0	1	1	0	0	1	0	0
799	DJ Muggs	2003	Dust	0.947636766153316	0.920870610354415	0	1	0	3	1	0	0	2	16	0	0	1	0	0
2079	Obie Trice	2003	Cheers	0.980683455809164	0.950576039385711	0	1	0	4	1	0	0	1	46	0	0	1	0	0
172	B.G.	2003	Livin' Legend	0.98314574578097	0.926697400368494	0	0	0	0	0	0	0	6	12	0	0	1	0	0
1571	KRS-One	2003	D.I.G.I.T.A.L.	0.982494562833345	0.963550664047756	0	0	0	1	1	0	0	6	16	0	0	1	0	0
1957	Mr. Cheeks	2003	Back Again!	0.966261101765744	0.914247369842179	0	0	0	2	1	0	0	2	34	0	0	1	0	0
2379	Roscoe	2003	Young Roscoe Philaphornia	0.992131122608493	0.931761622018039	0	0	0	3	1	0	0	1	34	0	0	1	0	0
2978	Vanilla Ice	2003	Hot Sex	0.99101555355419	0.947783011383806	0	0	0	0	0	0	0	3	1	0	0	1	0	0
677	David Banner	2003	Mississippi: The Screwed and Chopped Album	0.971742998345407	0.979339219333258	0	0	0	3	1	0	0	3	27	0	0	1	0	0
226	Beginner	2003	Blast Action Heroes	0.974545090904582	0.93079707129578	0	0	0	0	0	0	0	2	1	0	0	1	0	0
2041	Nick Cannon	2003	Nick Cannon	0.993124397658485	0.927061273141955	0	0	0	2	1	0	0	1	59	0	0	1	0	0
87	Akrobatik	2003	Balance	0.986121375681037	0.967624227292694	0	0	0	0	0	0	0	1	12	0	0	1	0	0
2571	Soul Position	2003	8 Million Stories	0.946679563874602	0.879840408693462	0	0	0	1	1	0	0	1	10	0	0	1	0	0
2465	Sheek Louch	2003	Walk Witt Me	0.981614145464826	0.943323761542467	0	0	0	1	1	1	0	1	30	0	0	1	0	0
480	Cex	2003	Being Ridden	0.971031303262435	0.967431304520725	0	0	0	3	1	0	0	2	7	0	0	1	0	0
737	Dirty	2003	Keep It Pimp & Gangsta	0.9846399644715	0.938079736386955	0	0	0	0	0	0	0	3	25	0	0	1	0	0
1571	KRS-One	2003	Kristyles	0.977497327626956	0.964847696662797	0	0	0	0	0	0	0	7	10	0	0	1	0	0
1231	Hieroglyphics	2003	Full Circle	0.99381503697815	0.94044674125593	0	0	0	4	1	0	0	1	26	0	0	1	0	0
1977	Mr. Serv-On	2003	No More Questions	0.982020448189789	0.96263773840736	0	0	0	1	1	0	0	1	14	0	0	1	0	0
2954	Ugly Duckling	2003	Taste the Secret	0.984621170252949	0.881716787245893	0	0	0	9	1	0	0	2	45	0	0	1	0	0
403	Buck 65	2003	Square	0.949011859678022	0.930915413114823	0	0	0	1	1	0	0	7	3	0	0	1	0	0
1853	MC Eiht	2003	Hood Arrest	0.931243523006222	0.894640955489481	0	0	1	0	0	0	0	8	1	0	0	1	0	0
1683	Lil' Keke	2003	The Big Unit	0.973156267593516	0.931391309103084	0	0	0	0	0	0	0	8	14	0	0	1	0	0
1901	Mike Jones	2003	1st Round Draft Picks	0.975520947472132	0.899491475946323	0	0	0	0	0	0	0	1	6	0	0	1	0	0
994	Fannypack	2003	So Stylistic	0.978167405965967	0.870757795546148	0	0	0	2	1	0	0	1	20	0	0	1	0	0
3136	Zane	2003	The Big Zane Theory	0.986118332544118	0.940578595236022	0	0	0	0	0	0	0	1	43	0	0	1	0	0
1366	Jaylib	2003	Champion Sound	0.980436581326766	0.930917015461376	0	0	0	0	0	0	0	1	15	0	0	1	0	0
1486	Keith Murray	2003	He's Keith Murray	0.997804558098598	0.94339755307656	0	1	0	6	1	1	0	2	62	0	0	1	0	0
3141	Zion I	2003	Deep Water Slang V2.0	0.8958531029795	0.849441518586063	0	0	0	5	1	0	0	1	28	0	0	1	0	0
2316	RedCloud	2003	Traveling Circus	0.946184286216567	0.985114455965722	0	0	0	1	1	0	0	2	17	0	0	1	0	0
2826	The RH Factor	2003	Hard Groove	0.970043774510321	0.905210302908946	0	0	0	6	1	0	0	1	53	0	0	1	0	0
2204	Pole	2003	Pole	0.9177284407952	0.882252148954983	0	0	0	1	1	0	0	1	7	0	0	1	0	0
2136	Panjabi MC	2003	Beware	0.988711765893838	0.90265611345307	0	0	0	4	1	0	0	1	23	0	0	1	0	0
1374	Jedi Mind Tricks	2003	Visions of Gandhi	0.933641490692121	0.966948716036003	0	0	0	1	1	0	0	3	25	0	0	1	0	0
1863	Meanest Man Contest	2003	Merit	0.962079068371271	0.926343287537719	0	0	0	0	0	0	0	1	1	0	0	1	0	0
2675	T-Love	2003	Long Way Back	0.942014924608205	0.913633528440881	0	0	0	7	1	0	0	1	27	0	0	1	0	0
1743	Lotek Hi-Fi	2003	Lotek Hi-Fi	0.993487361680521	0.952059226317477	0	0	0	1	1	0	0	1	7	0	0	1	0	0
383	Bravehearts	2003	Bravehearted	0.970422414496276	0.945085873503713	0	0	0	0	0	0	0	1	36	0	0	1	0	0
768	DJ Envy	2003	The Desert Storm Mixtape: DJ Envy - Blok Party, Vol. 1	0.949011859678022	0.930915413114823	0	0	0	0	0	1	0	1	62	0	0	1	0	0
1223	Hector & Tito	2003	La Historia Live	0.99597749957132	0.923981839183363	0	0	0	6	1	0	0	1	51	0	0	1	0	0
353	Boo & Gotti	2003	Perfect Timing	0.982337555399571	0.964644237524718	0	0	0	1	1	0	0	1	42	0	0	1	0	0
1370	Jazzkantine	2003	Unbegrenzt Haltbar	0.976521896161049	0.911182674382351	0	0	0	0	0	0	0	6	1	0	0	1	0	0
1294	Inspectah Deck	2003	The Movement	0.938441057783222	0.972944520939324	0	0	0	0	0	1	0	2	14	0	0	1	0	0
737	Dirty	2003	Love Us or Hate Us	0.992900613362024	0.937394256110081	0	0	0	1	1	0	0	4	13	0	0	1	0	0
1235	Hitman Sammy Sam	2003	The Step Daddy	0.993328027780766	0.929452815483534	0	0	0	0	0	0	0	1	32	0	0	1	0	0
1124	Ghetto Priest	2003	Vulture Culture	0.945285443700623	0.909578866266946	0	0	0	5	1	0	0	1	21	0	0	1	0	0
750	DJ Babu	2003	Duck Season, Vol. 2	0.989555864728619	0.919421252150462	0	0	0	4	1	0	0	3	64	0	0	1	0	0
2765	The Family Tree	2003	Tree House Rock	0.989141704958198	0.932404259898286	0	0	0	1	1	0	0	1	22	0	0	1	0	0
1284	Impromp2	2003	Definition of Love	0.917708216268808	0.861153757395756	0	0	0	9	1	0	0	2	42	0	0	1	0	0
3123	Yukmouth	2003	Godzilla	0.984313621182199	0.954089397086112	0	0	0	0	0	0	1	4	50	0	0	1	0	0
2542	Sniper	2003	Gravé dans la Roche	0.962079068371271	0.926343287537719	0	0	0	0	0	0	0	1	1	0	0	1	0	0
1791	Magic	2003	White Eyes	0.990339591079454	0.953872811480809	0	0	0	1	1	0	0	1	19	0	0	1	0	0
2669	Swollen Members	2003	Heavy	0.977099041280186	0.95125071977838	0	0	0	6	1	0	0	3	25	0	0	1	0	0
1026	Five Deez	2003	Kinkynasti	0.973968114289142	0.87365222380908	0	0	0	0	0	0	0	2	13	0	0	1	0	0
2803	The Majesticons	2003	Beauty Party	0.984313621182199	0.927810613159263	0	0	0	0	0	0	0	1	12	0	0	1	0	0
426	C-BO	2003	West Side Ryders	0.990339591079454	0.964070115478822	0	0	0	0	0	0	1	11	24	0	0	1	0	0
426	C-BO	2003	The Mobfather	0.976441770622597	0.967214684788064	0	0	0	0	0	0	1	12	15	0	0	1	0	0
837	DM & Jemini	2003	Ghetto Pop Life	0.961589011226772	0.916878564543828	0	0	0	5	1	0	0	1	24	0	0	1	0	0
1827	Mars Ill	2003	Backbreakanomics	0.980779018011091	0.921979605786568	0	0	0	1	1	0	0	1	19	0	0	1	0	0
2363	Roc Raida	2003	Champion Sounds	0.99278024653897	0.905697428020746	0	0	0	0	0	0	0	1	21	0	0	1	0	0
831	DJ Wally	2003	Nothing Stays the Same	0.940925259784717	0.922487028600471	0	0	0	7	1	0	0	1	11	0	0	1	0	0
1638	Lifesavas	2003	Spirit In Stone	0.965838117001115	0.872566085908929	0	0	0	5	1	0	0	1	45	0	0	1	0	0
2613	Spooks	2003	Faster Than You Know...	0.946124490907372	0.903488103698743	0	0	0	9	1	0	0	2	32	0	0	1	0	0
250	Big Gipp	2003	Mutant Mindframe	0.993487361680521	0.941682559000665	0	0	0	2	1	0	0	1	31	0	0	1	0	0
1964	Mr. Dibbs	2003	The 30th Song	0.986936989400094	0.919817086538641	0	0	0	1	1	0	0	2	8	0	0	1	0	0
2785	The Hot Boys	2003	Let 'Em Burn	0.981329296734533	0.966534872164623	0	0	0	0	0	0	0	3	16	0	0	1	0	0
681	Daz Dillinger	2003	DPGC: U Know What I'm Throwin' Up	0.984306447688732	0.933772056328841	0	0	0	0	0	0	1	5	20	0	0	1	0	0
1493	Kenny "Dope" Gonzalez	2003	In the House	0.97548393541629	0.864534762323622	0	0	0	11	1	0	0	2	140	0	0	1	0	0
1147	Gold Chains	2003	Young Miss America	0.991935573015858	0.912423343170714	0	0	0	2	1	0	0	2	14	0	0	1	0	0
1994	Murphy Lee	2003	Murphy's Law	0.993159991126784	0.925711596877925	1	0	0	7	1	0	0	1	59	0	0	1	0	0
101	Alias	2003	Muted	0.870181527567832	0.835385106898277	0	0	0	1	1	0	0	2	7	0	0	1	0	0
1846	Mathematics	2003	Love, Hell or Right	0.969871605649035	0.937983045647075	0	0	0	3	1	0	0	1	40	0	0	1	0	0
1856	MC Honky	2003	I Am the Messiah	0.986790285122716	0.942929307331504	0	0	0	0	0	0	0	1	10	0	0	1	0	0
2990	Violent J	2003	Wizard of the Hood	0.978374198037543	0.938308769965721	0	0	0	0	0	0	0	1	3	0	0	1	0	0
1683	Lil' Keke	2003	Changin' Lanes	0.973156267593516	0.931391309103084	0	0	0	0	0	0	0	9	4	0	0	1	0	0
808	DJ Q-Bert	2003	Demolition Pumpkin Squeeze Music	0.99498277617222	0.963640999701263	0	0	0	0	0	0	0	2	1	0	0	1	0	0
2631	Sticky Fingaz	2003	Decade "...But Wait It Gets Worse"	0.96203974322622	0.991413475399068	0	0	0	1	1	0	0	2	24	0	0	1	0	0
2355	Rob Smith	2003	Up on the Downs	0.889102683422057	0.860393323066263	0	0	0	0	0	0	0	1	2	0	0	1	0	0
1672	Lil Wyte	2003	Doubt Me Now	0.989307210138802	0.929109539845395	0	0	0	0	0	0	0	1	11	0	0	1	0	0
3011	Wayne Wonder	2003	You, Me and She	0.962079068371271	0.926343287537719	0	0	0	0	0	0	0	1	3	0	0	1	0	0
1721	Loon	2003	Loon	0.976493207028329	0.938115377507442	0	0	0	2	1	0	0	1	55	0	0	1	0	0
77	Adam F	2003	Drum and Bass Warfare	0.986900393638326	0.975884559675742	0	0	0	0	0	0	0	2	16	0	0	1	0	0
2358	Rob Swift	2003	Under the Influence	0.955805595597803	0.918695308128495	1	0	0	3	1	0	0	2	29	0	0	1	0	0
1127	Ghislain Poirier	2003	Beats as Politics	0.970043774510321	0.905210302908946	0	0	0	1	1	0	0	1	5	0	0	1	0	0
2143	Party Fun Action Committee	2003	Let's Get Serious	0.978167405965967	0.870757795546148	0	0	0	0	0	0	0	1	17	0	0	1	0	0
2712	Tes	2003	X2	0.983134991064779	0.904318080857221	0	0	0	0	0	0	0	1	4	0	0	1	0	0
263	Big Noyd	2003	Only the Strong	0.982337555399571	0.953666778207224	0	0	0	0	0	0	0	1	11	0	0	1	0	0
1654	Lil Jon & the East Side Boyz	2003	Certified Crunk	0.99013001989456	0.948178048548478	0	0	0	0	0	0	0	4	22	0	0	1	0	0
1043	Fonky Family	2003	Live au Dome de Marseille	0.973482109532326	0.965957234988561	0	0	0	0	0	0	0	3	12	0	0	1	0	0
160	AWOL One	2003	Slanguage	0.982337555399571	0.964644237524718	0	0	0	0	0	0	0	1	5	0	0	1	0	0
1141	Glue	2003	Seconds Away	0.927115843623325	0.891542585421015	0	0	0	0	0	0	0	1	5	0	0	1	0	0
458	Cappadonna	2003	The Struggle	0.975051523129786	0.983520707796981	0	0	0	3	1	0	0	3	16	0	0	1	0	0
1536	King Geedorah	2003	Take Me to Your Leader	0.95981424121048	0.972244491924045	0	0	0	0	0	0	0	1	11	0	0	1	0	0
2646	Stupeflip	2003	Stupeflip	0.980116168317168	0.949774683842862	0	0	0	0	0	0	0	1	1	0	0	1	0	0
2429	Scratch Perverts	2003	Badmeaningood	0.992131122608493	0.931761622018039	0	0	0	0	0	0	0	1	47	0	0	1	0	0
498	Cherrywine	2003	Bright Black	0.970557174475511	0.95366627765799	0	0	0	3	1	0	0	1	8	0	0	1	0	0
1060	Fredro Starr	2003	Don't Get Mad, Get Money	0.993526606750124	0.949764003566152	0	0	0	3	1	0	0	2	12	0	0	1	0	0
976	Esham	2003	Repentance	0.972615073585844	0.973948582030256	0	0	0	0	0	1	0	10	11	0	0	1	0	0
65	ABK	2003	Hatchet Warrior	0.966610609951755	0.979103490760644	0	0	0	1	1	0	0	1	11	0	0	1	0	0
1324	J-Zone	2003	$ick of Being Rich	0.994838191408665	0.923555340514448	0	0	0	1	1	0	0	1	16	0	0	1	0	0
835	DJ Yoda	2003	DJ Yoda's How to Cut and Paste: 80's Edition	0.971717064610035	0.900383888204659	1	0	0	0	0	0	0	1	95	0	0	1	0	0
944	El General	2003	To Rap-Eao	0.989289621125945	0.891170856967922	0	0	0	0	0	0	0	11	5	0	0	1	0	0
2453	Shabazz the Disciple	2003	Book of Shabazz (Hidden Scrollz)	0.966485339718845	0.987366977425587	0	0	0	0	0	0	0	1	24	0	0	1	0	0
1007	Father MC	2003	My	0.979562585010022	0.940026349392043	0	0	0	0	0	1	0	1	6	0	0	1	0	0
431	C-Rayz Walz	2003	Ravipops (The Substance)	0.952401674309807	0.921393357030941	0	0	0	0	0	0	0	1	37	0	0	1	0	0
1106	Gangsta Boo	2003	Enquiring Minds, Vol. 2: The Soap Opera	0.976204861764639	0.981774841103318	0	0	0	2	1	0	0	3	22	0	0	1	0	0
1930	Mo Thugs Family	2003	IV: The Movement	0.977881257774519	0.950441938908674	0	0	0	1	1	0	0	4	23	0	0	1	0	0
2394	S.A. Smash	2003	Smashy Trashy	0.960903206227104	0.940481149376354	0	0	0	0	0	0	0	1	12	0	0	1	0	0
2415	Sarai	2003	The Original	0.980683455809164	0.972078230663051	0	0	0	5	1	0	0	1	36	0	0	1	0	0
1683	Lil' Keke	2003	Street Stories	0.98195367246809	0.933604921721034	0	0	0	0	0	0	0	10	2	0	0	1	0	0
1484	Keak da Sneak	2003	Counting Other Peoples Money	0.981951702879385	0.974898837204112	0	0	0	3	1	0	0	5	17	0	0	1	0	0
1309	J Boogie	2003	J. Boogie's Dubtronic Science	0.962079068371271	0.926343287537719	0	0	0	6	1	0	0	1	24	0	0	1	0	0
630	Da Band	2003	Too Hot for T.V.	0.990636599122531	0.916236531827908	0	0	0	5	1	0	0	1	38	0	0	1	0	0
2302	Rated R	2003	Da Ghetto Psychic	0.986233787647065	0.939944954060358	0	0	0	1	1	0	0	1	17	0	0	1	0	0
2081	Odd Nosdam	2003	No More Wig for Ohio	0.870181527567832	0.835385106898277	0	0	0	0	0	0	0	2	2	0	0	1	0	0
2107	Onry Ozzborn	2003	The Grey Area	0.954102887013749	0.982117067597055	0	0	0	1	1	0	0	2	21	0	0	1	0	0
194	Bad Boy Joe	2003	Best of Freestyle Megamix, Vol. 4	0.971993809592864	0.882585533205402	0	0	0	0	0	0	0	3	56	0	0	1	0	0
2063	Northstar	2003	RZA Presents Northstar	0.980683455809164	0.972078230663051	0	0	0	1	1	0	0	1	31	0	0	1	0	0
576	Craig G	2003	This Is Now	0.986233787647065	0.939944954060358	0	0	0	0	0	0	0	1	32	0	0	1	0	0
3032	Wildchild	2003	Secondary Protocol	0.984499344742274	0.937137169837374	0	0	0	1	1	0	0	1	25	0	0	1	0	0
1153	Good Brothers	2003	Project Blowed Presents The Good Brothers	0.99101555355419	0.947783011383806	0	0	0	1	1	0	0	1	55	0	0	1	0	0
1110	Garblepoor	2003	Middle Seeds	0.99043696369855	0.956476743001604	0	0	0	0	0	0	0	1	5	0	0	1	0	0
2381	Royal Fam	2003	Dead End	0.982337555399571	0.953666778207224	0	0	0	0	0	0	0	1	5	0	0	1	0	0
1563	Krafty Kuts	2003	These Are the Breaks	0.978167405965967	0.870757795546148	1	0	0	0	0	0	0	1	116	0	0	1	0	0
2412	Sandman	2003	The Long Ride Home	0.969703761495586	0.934002380499557	0	0	0	1	1	0	0	1	6	0	0	1	0	0
1791	Magic	2003	On My Own	0.977230435808511	0.985566665974236	0	0	0	1	1	0	0	2	16	0	0	1	0	0
1081	Funky Fresh Few	2003	Stealing	0.992131122608493	0.942512717656709	0	0	0	0	0	0	0	1	9	0	0	1	0	0
[truncated: 4,112 more rows]
