# Supplementary material for: Explosive and implosive root concepts: An analysis of music moods rooted by two influential rap artists
Source: PLoS One. 2022 Jul 1;17(7):e0270648. doi: 10.1371/journal.pone.0270648 (PMC9249228; doi:10.1371/journal.pone.0270648)
Supplement: S1 File — (ZIP) [file pone.0270648.s009.zip › data_codes/data/album_topic.csv]

year	artist_name_1	album_name	V1	V2	V3	V4
1970	The Last Poets	Right On!	0.217741935483871	0.217741935483871	0.266129032258065	0.298387096774194
1971	Kain	The Blue Guerrilla	0.219298245614035	0.271929824561404	0.236842105263158	0.271929824561404
1972	The Last Poets	Chastisement	0.1953125	0.2109375	0.3046875	0.2890625
1976	The Last Poets	Jazzoetry	0.207142857142857	0.207142857142857	0.278571428571429	0.307142857142857
1976	The Last Poets	At Last	0.2109375	0.2109375	0.2890625	0.2890625
1977	The Last Poets	Delights of the Garden	0.2109375	0.2109375	0.2890625	0.2890625
1980	The Sugarhill Gang	The Sugarhill Gang	0.198529411764706	0.419117647058824	0.183823529411765	0.198529411764706
1980	Kurtis Blow	Kurtis Blow	0.301724137931034	0.25	0.21551724137931	0.232758620689655
1980	Blowfly	Blowfly's Party [X-Rated]	0.325	0.225	0.208333333333333	0.241666666666667
1981	Kurtis Blow	Deuce	0.281818181818182	0.263636363636364	0.227272727272727	0.227272727272727
1982	Grandmaster Flash	The Message	0.214285714285714	0.198412698412698	0.277777777777778	0.30952380952381
1982	The Sugarhill Gang	8th Wonder	0.258333333333333	0.325	0.208333333333333	0.208333333333333
1982	Trouble Funk	Drop the Bomb	0.240384615384615	0.278846153846154	0.240384615384615	0.240384615384615
1983	Whodini	Whodini	0.2421875	0.3203125	0.2109375	0.2265625
1983	Afrika Bambaataa	Death Mix Live!!!	0.233870967741935	0.330645161290323	0.233870967741935	0.201612903225806
1983	Red Alert	We've Got the Power	0.268115942028986	0.22463768115942	0.210144927536232	0.297101449275362
1984	Run-D.M.C.	Run-D.M.C.	0.256578947368421	0.30921052631579	0.177631578947368	0.256578947368421
1984	Whodini	Escape	0.23134328358209	0.350746268656716	0.186567164179104	0.23134328358209
1984	The Fat Boys	Fat Boys	0.210144927536232	0.384057971014493	0.22463768115942	0.181159420289855
1984	Grandmaster Melle Mel	Grandmaster Melle Mel and the Furious Five	0.23134328358209	0.365671641791045	0.216417910447761	0.186567164179104
1984	Kurtis Blow	Ego Trip	0.2265625	0.3203125	0.2578125	0.1953125
1984	The Last Poets	Oh My People	0.2109375	0.2109375	0.2890625	0.2890625
1984	Newcleus	Jam on Revenge	0.192307692307692	0.376923076923077	0.223076923076923	0.207692307692308
1985	Run-D.M.C.	King of Rock	0.23972602739726	0.308219178082192	0.171232876712329	0.280821917808219
1985	LL Cool J	Radio	0.243421052631579	0.269736842105263	0.177631578947368	0.30921052631579
1985	Mantronix	Mantronix: The Album	0.2265625	0.3046875	0.2265625	0.2421875
1985	Grandmaster Flash	They Said It Couldn't Be Done	0.25	0.321428571428571	0.207142857142857	0.221428571428571
1985	U.T.F.O.	UTFO	0.254385964912281	0.271929824561404	0.219298245614035	0.254385964912281
1985	Newcleus	Space Is the Place	0.192307692307692	0.361538461538462	0.238461538461538	0.207692307692308
1985	Bad Boys Blue	Hot Girls, Bad Boys	0.231481481481481	0.287037037037037	0.25	0.231481481481481
1986	Beastie Boys	Licensed to Ill	0.292207792207792	0.318181818181818	0.175324675324675	0.214285714285714
1986	Run-D.M.C.	Raising Hell	0.246268656716418	0.305970149253731	0.186567164179104	0.261194029850746
1986	Kool Moe Dee	Kool Moe Dee	0.2109375	0.2890625	0.2265625	0.2734375
1986	Afrika Bambaataa	Planet Rock: The Album	0.237704918032787	0.237704918032787	0.270491803278689	0.254098360655738
1986	The 2 Live Crew	The 2 Live Crew Is What We Are	0.307142857142857	0.235714285714286	0.178571428571429	0.278571428571429
1986	Grandmaster Flash	The Source	0.227941176470588	0.257352941176471	0.227941176470588	0.286764705882353
1986	Whodini	Back in Black	0.23134328358209	0.335820895522388	0.186567164179104	0.246268656716418
1986	Salt-N-Pepa	Hot, Cool & Vicious	0.2578125	0.2734375	0.2265625	0.2421875
1986	Afrika Bambaataa	Beware (The Funk Is Everywhere)	0.271929824561404	0.236842105263158	0.254385964912281	0.236842105263158
1986	Stetsasonic	On Fire	0.246268656716418	0.32089552238806	0.23134328358209	0.201492537313433
1986	Kurtis Blow	Kingdom Blow	0.281818181818182	0.263636363636364	0.227272727272727	0.227272727272727
1986	Schoolly D	Schoolly D	0.286885245901639	0.254098360655738	0.204918032786885	0.254098360655738
1986	The Fat Boys	Brrr Watch 'em!	0.235849056603774	0.292452830188679	0.235849056603774	0.235849056603774
1986	The Force M.D.'s	Chillin'	0.232758620689655	0.25	0.301724137931034	0.21551724137931
1986	Rondò Veneziano	Concerto Futurissimo	0.223214285714286	0.223214285714286	0.3125	0.241071428571429
1986	U.T.F.O.	Skeezer Pleezer	0.267241379310345	0.267241379310345	0.21551724137931	0.25
1986	Whistle	Whistle	0.21551724137931	0.232758620689655	0.336206896551724	0.21551724137931
1986	Doug E. Fresh & the Get Fresh Crew	Oh, My God!	0.258333333333333	0.325	0.208333333333333	0.208333333333333
1987	Boogie Down Productions	Criminal Minded	0.237704918032787	0.204918032786885	0.254098360655738	0.30327868852459
1987	LL Cool J	Bigger & Deffer	0.21830985915493	0.26056338028169	0.204225352112676	0.316901408450704
1987	Public Enemy	Yo! Bum Rush the Show	0.25	0.173076923076923	0.198717948717949	0.378205128205128
1987	Eric B. & Rakim	Paid in Full	0.25	0.222972972972973	0.277027027027027	0.25
1987	The 2 Live Crew	Move Somethin'	0.297101449275362	0.239130434782609	0.181159420289855	0.282608695652174
1987	Ice-T	Rhyme Pays	0.2109375	0.2109375	0.2265625	0.3515625
1987	Kool Moe Dee	How Ya Like Me Now	0.254098360655738	0.30327868852459	0.204918032786885	0.237704918032787
1987	Grandmaster Flash	Ba-Dop-Boom-Bang	0.235714285714286	0.25	0.25	0.264285714285714
1987	N.W.A	N.W.A and the Posse	0.241666666666667	0.225	0.208333333333333	0.325
1987	DJ Jazzy Jeff & the Fresh Prince	Rock the House	0.221311475409836	0.352459016393443	0.204918032786885	0.221311475409836
1987	Heavy D & the Boyz	Living Large	0.228813559322034	0.296610169491525	0.26271186440678	0.211864406779661
1987	Schoolly D	Saturday Night! The Album	0.2578125	0.2265625	0.2109375	0.3046875
1987	Dana Dane	Dana Dane with Fame	0.223214285714286	0.3125	0.241071428571429	0.223214285714286
1987	Spoonie Gee	The Godfather of Rap	0.272058823529412	0.345588235294118	0.198529411764706	0.183823529411765
1987	Masters of Ceremony	Dynamite	0.2578125	0.2578125	0.2578125	0.2265625
1987	U.T.F.O.	Lethal	0.267241379310345	0.28448275862069	0.21551724137931	0.232758620689655
1987	Bad Boys Blue	Love Is No Crime	0.231481481481481	0.287037037037037	0.25	0.231481481481481
1987	Bad Boys Blue	Heart Beat	0.231481481481481	0.287037037037037	0.25	0.231481481481481
1988	Public Enemy	It Takes a Nation of Millions to Hold Us Back	0.196428571428571	0.196428571428571	0.232142857142857	0.375
1988	N.W.A	Straight Outta Compton	0.237179487179487	0.198717948717949	0.173076923076923	0.391025641025641
1988	DJ Jazzy Jeff & the Fresh Prince	He's the DJ, I'm the Rapper	0.2265625	0.3828125	0.1953125	0.1953125
1988	EPMD	Strictly Business	0.257352941176471	0.272058823529412	0.242647058823529	0.227941176470588
1988	Eazy-E	Eazy-Duz-It	0.275	0.241666666666667	0.208333333333333	0.275
1988	Run-D.M.C.	Tougher Than Leather	0.269230769230769	0.330769230769231	0.192307692307692	0.207692307692308
1988	Too $hort	Life Is... Too $hort	0.362903225806452	0.201612903225806	0.217741935483871	0.217741935483871
1988	Slick Rick	The Great Adventures of Slick Rick	0.26	0.313333333333333	0.18	0.246666666666667
1988	Biz Markie	Goin' Off	0.237704918032787	0.352459016393443	0.204918032786885	0.204918032786885
1988	Boogie Down Productions	By All Means Necessary	0.227941176470588	0.198529411764706	0.257352941176471	0.316176470588235
1988	Sir Mix-A-Lot	Swass	0.282258064516129	0.314516129032258	0.201612903225806	0.201612903225806
1988	Jungle Brothers	Straight Out the Jungle	0.217741935483871	0.298387096774194	0.282258064516129	0.201612903225806
1988	Eric B. & Rakim	Follow the Leader	0.239130434782609	0.253623188405797	0.195652173913043	0.311594202898551
1988	Ice-T	Power	0.242647058823529	0.213235294117647	0.183823529411765	0.360294117647059
1988	Big Daddy Kane	Long Live the Kane	0.28448275862069	0.21551724137931	0.21551724137931	0.28448275862069
1988	MC Hammer	Let's Get It Started	0.261904761904762	0.341269841269841	0.198412698412698	0.198412698412698
1988	MC Lyte	Lyte as a Rock	0.240384615384615	0.240384615384615	0.278846153846154	0.240384615384615
1988	Grandmaster Flash	On the Strength	0.220238095238095	0.303571428571429	0.279761904761905	0.196428571428571
1988	Salt-N-Pepa	A Salt with a Deadly Pepa	0.234848484848485	0.310606060606061	0.234848484848485	0.21969696969697
1988	Ultramagnetic MC's	Critical Beatdown	0.246031746031746	0.293650793650794	0.198412698412698	0.261904761904762
1988	Stetsasonic	In Full Gear	0.238461538461538	0.361538461538462	0.207692307692308	0.192307692307692
1988	DJ Magic Mike	Bass Is the Name of the Game	0.267241379310345	0.28448275862069	0.232758620689655	0.21551724137931
1988	Geto Boys	Making Trouble	0.253846153846154	0.192307692307692	0.223076923076923	0.330769230769231
1988	Marley Marl	In Control, Vol. 1	0.253846153846154	0.3	0.192307692307692	0.253846153846154
1988	Audio Two	What More Can I Say?	0.263636363636364	0.263636363636364	0.245454545454545	0.227272727272727
1988	Chubb Rock	Chubb Rock Featuring Hitman Howie Tee	0.232758620689655	0.336206896551724	0.21551724137931	0.21551724137931
1988	Sparky D	This Is Sparky D's World	0.253846153846154	0.3	0.207692307692308	0.238461538461538
1988	Kid 'N Play	2 Hype	0.2421875	0.3203125	0.2421875	0.1953125
1988	Afrika Bambaataa	The Light	0.268518518518519	0.268518518518519	0.231481481481481	0.231481481481481
1988	Rob Base & DJ E-Z Rock	It Takes Two	0.28448275862069	0.28448275862069	0.21551724137931	0.21551724137931
1988	DJ Magic Mike	Vicious Bass	0.246031746031746	0.357142857142857	0.198412698412698	0.198412698412698
1988	Schoolly D	Smoke Some Kill	0.258333333333333	0.208333333333333	0.225	0.308333333333333
1988	L'Trimm	Grab It!	0.21551724137931	0.353448275862069	0.21551724137931	0.21551724137931
1988	Doug E. Fresh & the Get Fresh Crew	The World's Greatest Entertainer	0.23015873015873	0.341269841269841	0.198412698412698	0.23015873015873
1988	Gucci Crew II	So Def, So Fresh, So Stupid	0.267241379310345	0.28448275862069	0.21551724137931	0.232758620689655
1988	Christian Marclay	More Encores: Christian Marclay Plays With the Records Of...	0.240384615384615	0.259615384615385	0.240384615384615	0.259615384615385
1988	Vicious Base	Back to Haunt You! [Cheetah]	0.276785714285714	0.276785714285714	0.223214285714286	0.223214285714286
1988	DJ Magic Mike & The Royal Posse	DJ Magic Mike and the Royal Posse	0.277777777777778	0.325396825396825	0.198412698412698	0.198412698412698
1989	Beastie Boys	Paul's Boutique	0.25	0.310606060606061	0.25	0.189393939393939
1989	Biz Markie	The Biz Never Sleeps	0.22463768115942	0.41304347826087	0.181159420289855	0.181159420289855
1989	LL Cool J	Walking with a Panther	0.261194029850746	0.291044776119403	0.201492537313433	0.246268656716418
1989	Ice-T	The Iceberg: Freedom of Speech... Just Watch What You Say	0.207142857142857	0.207142857142857	0.221428571428571	0.364285714285714
1989	Boogie Down Productions	Ghetto Music: The Blueprint of Hip Hop	0.217741935483871	0.201612903225806	0.25	0.330645161290323
1989	The 2 Live Crew	As Nasty as They Wanna Be	0.280821917808219	0.253424657534247	0.171232876712329	0.294520547945205
1989	Sir Mix-A-Lot	Seminar	0.25	0.330645161290323	0.201612903225806	0.217741935483871
1989	Young MC	Stone Cold Rhymin'	0.216417910447761	0.380597014925373	0.201492537313433	0.201492537313433
1989	3rd Bass	The Cactus Album	0.2578125	0.2734375	0.2109375	0.2578125
1989	EPMD	Unfinished Business	0.246268656716418	0.291044776119403	0.216417910447761	0.246268656716418
1989	Big Daddy Kane	It's a Big Daddy Thing	0.267241379310345	0.21551724137931	0.21551724137931	0.301724137931034
1989	Heavy D & the Boyz	Big Tyme	0.241666666666667	0.325	0.225	0.208333333333333
1989	Gang Starr	No More Mr. Nice Guy	0.213235294117647	0.198529411764706	0.404411764705882	0.183823529411765
1989	Too $hort	Born to Mack	0.276785714285714	0.258928571428571	0.223214285714286	0.241071428571429
1989	Queen Latifah	All Hail the Queen	0.2421875	0.2421875	0.2734375	0.2421875
1989	Geto Boys	Grip It! On That Other Level	0.204918032786885	0.204918032786885	0.237704918032787	0.352459016393443
1989	The 2 Live Crew	As Clean as They Wanna Be	0.282258064516129	0.282258064516129	0.217741935483871	0.217741935483871
1989	Jungle Brothers	Done by the Forces of Nature	0.214285714285714	0.30952380952381	0.261904761904762	0.214285714285714
1989	De La Soul	3 Feet High and Rising	0.201492537313433	0.425373134328358	0.186567164179104	0.186567164179104
1989	DJ Jazzy Jeff & the Fresh Prince	And in This Corner...	0.232758620689655	0.336206896551724	0.21551724137931	0.21551724137931
1989	MC Lyte	Eyes on This	0.240384615384615	0.259615384615385	0.240384615384615	0.259615384615385
1989	Kool G Rap & DJ Polo	Road to the Riches	0.261194029850746	0.201492537313433	0.23134328358209	0.305970149253731
1989	Kool Moe Dee	Knowledge Is King	0.258333333333333	0.258333333333333	0.208333333333333	0.275
1989	Tone-Loc	Loc-ed After Dark	0.325757575757576	0.265151515151515	0.21969696969697	0.189393939393939
1989	Chubb Rock	And the Winner Is...	0.232758620689655	0.336206896551724	0.21551724137931	0.21551724137931
1989	Kwamé	Kwamé the Boy Genius: Featuring a New Beginning	0.235849056603774	0.235849056603774	0.292452830188679	0.235849056603774
1989	The D.O.C.	No One Can Do It Better	0.253846153846154	0.192307692307692	0.207692307692308	0.346153846153846
1989	Schoolly D	Am I Black Enough for You?	0.258333333333333	0.208333333333333	0.225	0.308333333333333
1989	Wreckx-N-Effect	Wrecks-N-Effect	0.295454545454545	0.310606060606061	0.189393939393939	0.204545454545455
1989	The Last Poets	Freedom Express	0.2109375	0.2109375	0.2890625	0.2890625
1989	Special Ed	Youngest in Charge	0.1953125	0.3828125	0.2109375	0.2109375
1989	Rob Base	The Incredible Base	0.271929824561404	0.289473684210526	0.219298245614035	0.219298245614035
1989	Gucci Crew II	What Time Is It? It's Gucci Time	0.267241379310345	0.28448275862069	0.21551724137931	0.232758620689655
1989	Gucci Crew II	Everybody Wants Some	0.267241379310345	0.28448275862069	0.21551724137931	0.232758620689655
1989	Kon Kan	Move to Move	0.231481481481481	0.25	0.287037037037037	0.231481481481481
1989	Black, Rock & Ron	Stop the World	0.217741935483871	0.266129032258065	0.25	0.266129032258065
1989	U.T.F.O.	Doin' It!	0.254385964912281	0.271929824561404	0.219298245614035	0.254385964912281
1989	The Arabian Prince	Brother Arab	0.259615384615385	0.240384615384615	0.240384615384615	0.259615384615385
1989	Oaktown's 357	Wild & Loose	0.254385964912281	0.307017543859649	0.219298245614035	0.219298245614035
1989	Bad Boys Blue	My Blue World	0.231481481481481	0.287037037037037	0.25	0.231481481481481
1990	A Tribe Called Quest	People's Instinctive Travels and the Paths of Rhythm	0.195652173913043	0.369565217391304	0.22463768115942	0.210144927536232
1990	LL Cool J	Mama Said Knock You Out	0.22463768115942	0.268115942028986	0.195652173913043	0.311594202898551
1990	Ice Cube	AmeriKKKa's Most Wanted	0.23134328358209	0.216417910447761	0.201492537313433	0.350746268656716
1990	Public Enemy	Fear of a Black Planet	0.23972602739726	0.184931506849315	0.23972602739726	0.335616438356164
1990	MC Hammer	Please Hammer, Don't Hurt 'Em	0.234848484848485	0.356060606060606	0.204545454545455	0.204545454545455
1990	Salt-N-Pepa	Blacks' Magic	0.254098360655738	0.254098360655738	0.254098360655738	0.237704918032787
1990	Run-D.M.C.	Back from Hell	0.227272727272727	0.263636363636364	0.245454545454545	0.263636363636364
1990	Digital Underground	Sex Packets	0.237704918032787	0.352459016393443	0.204918032786885	0.204918032786885
1990	Paris	The Devil Made Me Do It	0.193333333333333	0.193333333333333	0.233333333333333	0.38
1990	Brand Nubian	One for All	0.271929824561404	0.236842105263158	0.271929824561404	0.219298245614035
1990	EPMD	Business as Usual	0.288732394366197	0.21830985915493	0.232394366197183	0.26056338028169
1990	Geto Boys	The Geto Boys	0.190140845070423	0.176056338028169	0.204225352112676	0.429577464788732
1990	Too $hort	Short Dog's in the House	0.314516129032258	0.217741935483871	0.217741935483871	0.25
1990	Luke	Banned in the U.S.A.: The Luke LP	0.284722222222222	0.243055555555556	0.1875	0.284722222222222
1990	Stereo MC's	Supernatural	0.198412698412698	0.293650793650794	0.277777777777778	0.23015873015873
1990	Big Daddy Kane	Taste of Chocolate	0.258928571428571	0.241071428571429	0.223214285714286	0.276785714285714
1990	Boogie Down Productions	Edutainment	0.23015873015873	0.214285714285714	0.246031746031746	0.30952380952381
1990	Vanilla Ice	To the Extreme	0.232758620689655	0.28448275862069	0.25	0.232758620689655
1990	Eric B. & Rakim	Let the Rhythm Hit 'Em	0.241666666666667	0.258333333333333	0.208333333333333	0.291666666666667
1990	Kwamé	A Day in the Life: A Pokadelick Adventure	0.231481481481481	0.25	0.287037037037037	0.231481481481481
1990	Everlast	Forever Everlasting	0.245762711864407	0.279661016949153	0.245762711864407	0.228813559322034
1990	3rd Bass	Cactus Revisited	0.296610169491525	0.279661016949153	0.211864406779661	0.211864406779661
1990	Kool G Rap & DJ Polo	Wanted: Dead or Alive	0.214285714285714	0.246031746031746	0.261904761904762	0.277777777777778
1990	Mantronix	This Should Move Ya	0.21551724137931	0.318965517241379	0.232758620689655	0.232758620689655
1990	The 2 Live Crew	Live in Concert	0.291666666666667	0.275	0.208333333333333	0.225
1990	Kid Frost	Hispanic Causing Panic	0.275	0.241666666666667	0.241666666666667	0.241666666666667
1990	Urban Dance Squad	Mental Floss for the Globe	0.235849056603774	0.292452830188679	0.235849056603774	0.235849056603774
1990	Poor Righteous Teachers	Holy Intellect	0.235849056603774	0.235849056603774	0.273584905660377	0.254716981132075
1990	Above the Law	Livin' Like Hustlers	0.232758620689655	0.21551724137931	0.267241379310345	0.28448275862069
1990	Kid 'N Play	Kid 'n Play's Funhouse	0.2109375	0.3359375	0.2421875	0.2109375
1990	Compton's Most Wanted	It's a Compton Thang	0.308333333333333	0.225	0.208333333333333	0.258333333333333
1990	X Clan	To the East, Blackwards	0.232758620689655	0.21551724137931	0.232758620689655	0.318965517241379
1990	Audio Two	I Don't Care: The Album	0.263636363636364	0.281818181818182	0.227272727272727	0.227272727272727
1990	Masta Ace	Take a Look Around	0.271929824561404	0.236842105263158	0.254385964912281	0.236842105263158
1990	Lord Finesse	Funky Technician	0.222972972972973	0.277027027027027	0.277027027027027	0.222972972972973
1990	Awesome 2	The Awesome 2 Present: The History of Rap, Vol. 1	0.23015873015873	0.357142857142857	0.214285714285714	0.198412698412698
1990	Kid 'N Play	House Party [Original Soundtrack]	0.235849056603774	0.292452830188679	0.235849056603774	0.235849056603774
1990	Intelligent Hoodlum	Intelligent Hoodlum	0.216417910447761	0.216417910447761	0.276119402985075	0.291044776119403
1990	Afros	Kickin' Afrolistics	0.219298245614035	0.324561403508772	0.236842105263158	0.219298245614035
1990	DJ Kool	The Music Ain't Loud Enuff	0.26271186440678	0.313559322033898	0.211864406779661	0.211864406779661
1990	The Genius	Words from the Genius	0.25	0.231481481481481	0.231481481481481	0.287037037037037
1990	Betty Boo	Boomania	0.217741935483871	0.362903225806452	0.217741935483871	0.201612903225806
1990	Poison Clan	2 Low Life Muthas	0.28448275862069	0.25	0.21551724137931	0.25
1990	D-Nice	Call Me D-Nice	0.25	0.25	0.232758620689655	0.267241379310345
1990	2 Live Jews	As Kosher as They Wanna Be	0.223214285714286	0.294642857142857	0.241071428571429	0.241071428571429
1990	Esham	Boomin' Words from Hell	0.217741935483871	0.217741935483871	0.266129032258065	0.298387096774194
1990	JVC Force	Force Field	0.21551724137931	0.267241379310345	0.301724137931034	0.21551724137931
1990	Gucci Crew II	G4	0.267241379310345	0.28448275862069	0.21551724137931	0.232758620689655
1990	Sway & King Tech	Concrete Jungle	0.235849056603774	0.235849056603774	0.292452830188679	0.235849056603774
1990	Bad Boys Blue	Game of Love	0.231481481481481	0.287037037037037	0.25	0.231481481481481
1990	DJ Red Alert	Let's Make It Happen III	0.287037037037037	0.25	0.231481481481481	0.231481481481481
1991	Ice Cube	Death Certificate	0.228813559322034	0.211864406779661	0.228813559322034	0.330508474576271
1991	Scarface	Mr. Scarface Is Back	0.25	0.201612903225806	0.217741935483871	0.330645161290323
1991	Cypress Hill	Cypress Hill	0.273333333333333	0.233333333333333	0.22	0.273333333333333
1991	Public Enemy	Apocalypse 91...The Enemy Strikes Black	0.1875	0.173611111111111	0.215277777777778	0.423611111111111
1991	A Tribe Called Quest	The Low End Theory	0.223076923076923	0.330769230769231	0.238461538461538	0.207692307692308
1991	Del the Funky Homosapien	I Wish My Brother George Was Here	0.223076923076923	0.269230769230769	0.315384615384615	0.192307692307692
1991	N.W.A	Niggaz4life	0.241666666666667	0.225	0.208333333333333	0.325
1991	Master P	Get Away Clean	0.267241379310345	0.232758620689655	0.21551724137931	0.28448275862069
1991	Naughty by Nature	Naughty by Nature	0.2890625	0.2890625	0.1953125	0.2265625
1991	DJ Jazzy Jeff & the Fresh Prince	Homebase	0.236842105263158	0.324561403508772	0.219298245614035	0.219298245614035
1991	MC Hammer	Too Legit to Quit	0.22463768115942	0.340579710144928	0.22463768115942	0.210144927536232
1991	Ice-T	O.G. Original Gangster	0.23134328358209	0.186567164179104	0.201492537313433	0.380597014925373
1991	2Pac	2Pacalypse Now	0.21551724137931	0.21551724137931	0.25	0.318965517241379
1991	Geto Boys	We Can't Be Stopped	0.243055555555556	0.173611111111111	0.201388888888889	0.381944444444444
1991	Gang Starr	Step in the Arena	0.21969696969697	0.204545454545455	0.356060606060606	0.21969696969697
1991	Heavy D & the Boyz	Peaceful Journey	0.241666666666667	0.291666666666667	0.258333333333333	0.208333333333333
1991	P.M. Dawn	Of the Heart, Of the Soul and of the Cross: The Utopian Experience	0.223214285714286	0.223214285714286	0.330357142857143	0.223214285714286
1991	Digital Underground	Sons of the P	0.228813559322034	0.347457627118644	0.211864406779661	0.211864406779661
1991	Main Source	Breaking Atoms	0.21551724137931	0.25	0.28448275862069	0.25
1991	MC Lyte	Act Like You Know	0.240384615384615	0.240384615384615	0.278846153846154	0.240384615384615
1991	DJ Quik	Quik Is the Name	0.254385964912281	0.236842105263158	0.236842105263158	0.271929824561404
1991	Leaders of the New School	A Future Without a Past...	0.227272727272727	0.3	0.245454545454545	0.227272727272727
1991	Biz Markie	I Need a Haircut	0.254385964912281	0.307017543859649	0.219298245614035	0.219298245614035
1991	Slick Rick	The Ruler's Back	0.30952380952381	0.214285714285714	0.198412698412698	0.277777777777778
1991	Disney	For Our Children	0.227272727272727	0.245454545454545	0.3	0.227272727272727
1991	Kool Moe Dee	Funke Funke Wisdom	0.258333333333333	0.275	0.208333333333333	0.258333333333333
1991	MC Breed	MC Breed & DFC	0.273584905660377	0.254716981132075	0.235849056603774	0.235849056603774
1991	Boogie Down Productions	Live Hardcore Worldwide	0.245762711864407	0.211864406779661	0.26271186440678	0.279661016949153
1991	Freestyle Fellowship	To Whom It May Concern...	0.263636363636364	0.263636363636364	0.245454545454545	0.227272727272727
1991	Stetsasonic	Blood, Sweat & No Tears	0.238461538461538	0.361538461538462	0.207692307692308	0.192307692307692
1991	Whodini	Bag-A-Trix	0.25	0.301724137931034	0.21551724137931	0.232758620689655
1991	Queen Latifah	Nature of a Sista	0.217741935483871	0.233870967741935	0.298387096774194	0.25
1991	The 2 Live Crew	Sports Weekend: As Nasty as They Wanna Be, Pt. 2	0.257352941176471	0.242647058823529	0.227941176470588	0.272058823529412
1991	3rd Bass	Derelicts of Dialect	0.284615384615385	0.253846153846154	0.207692307692308	0.253846153846154
1991	MC Solaar	Qui Seme le Vent Recolte le Tempo	0.268518518518519	0.231481481481481	0.268518518518519	0.231481481481481
1991	De La Soul	De La Soul Is Dead	0.2109375	0.3671875	0.1953125	0.2265625
1991	The Fat Boys	Mack Daddy	0.245454545454545	0.281818181818182	0.227272727272727	0.245454545454545
1991	Arthur Baker	Give in to the Rhythm	0.21551724137931	0.318965517241379	0.25	0.21551724137931
1991	Big Daddy Kane	Prince of Darkness	0.307017543859649	0.219298245614035	0.219298245614035	0.254385964912281
1991	Schoolly D	How a Black Man Feels	0.241666666666667	0.208333333333333	0.225	0.325
1991	El General	Muevelo Con El General	0.221311475409836	0.368852459016393	0.204918032786885	0.204918032786885
1991	Chubb Rock	The One	0.267241379310345	0.301724137931034	0.21551724137931	0.21551724137931
1991	Tone-Loc	Cool Hand Loc	0.28030303030303	0.28030303030303	0.21969696969697	0.21969696969697
1991	Die Fantastischen Vier	Jetzt Geht's Ab	0.245098039215686	0.245098039215686	0.264705882352941	0.245098039215686
1991	Black Sheep	A Wolf in Sheep's Clothing	0.238461538461538	0.361538461538462	0.207692307692308	0.192307692307692
1991	Young MC	Brainstorm	0.245762711864407	0.245762711864407	0.296610169491525	0.211864406779661
1991	The 2 Live Crew	Sports Weekend: As Clean as They Wanna Be, Pt. 2	0.291666666666667	0.275	0.225	0.208333333333333
1991	Mantronix	The Incredible Sound Machine	0.228813559322034	0.313559322033898	0.228813559322034	0.228813559322034
1991	DJ Magic Mike	Ain't No Doubt About It	0.261904761904762	0.341269841269841	0.198412698412698	0.198412698412698
1991	Dream Warriors	And Now, The Legacy Begins	0.225	0.308333333333333	0.258333333333333	0.208333333333333
1991	Ed O.G & da Bulldogs	Life of a Kid in the Ghetto	0.253246753246753	0.266233766233766	0.253246753246753	0.227272727272727
1991	Poor Righteous Teachers	Pure Poverty	0.235849056603774	0.235849056603774	0.273584905660377	0.254716981132075
1991	Definition of Sound	Love and Life: A Journey with the Chameleons	0.245098039215686	0.245098039215686	0.245098039215686	0.264705882352941
1991	Son of Bazerk	Bazerk Bazerk Bazerk	0.25	0.28448275862069	0.21551724137931	0.25
1991	Lord Finesse	Return of the Funky Man	0.215277777777778	0.243055555555556	0.298611111111111	0.243055555555556
1991	Trinere	Forever Yours	0.21551724137931	0.301724137931034	0.267241379310345	0.21551724137931
1991	Yo-Yo	Make Way for the Motherlode	0.254385964912281	0.236842105263158	0.254385964912281	0.254385964912281
1991	Marley Marl	In Control, Vol. 2	0.23015873015873	0.293650793650794	0.214285714285714	0.261904761904762
1991	Kid 'N Play	Face the Nation	0.232758620689655	0.232758620689655	0.267241379310345	0.267241379310345
1991	Rappin' 4-Tay	Rappin' 4-Tay Is Back	0.240384615384615	0.240384615384615	0.278846153846154	0.240384615384615
1991	Compton's Most Wanted	Straight Checkn 'Em	0.296610169491525	0.228813559322034	0.211864406779661	0.26271186440678
1991	D-Nice	To tha Rescue	0.25	0.267241379310345	0.25	0.232758620689655
1991	5th Ward Boyz	Ghetto Dope	0.289473684210526	0.219298245614035	0.236842105263158	0.254385964912281
1991	El General	Estas Buena	0.237704918032787	0.352459016393443	0.204918032786885	0.204918032786885
1991	2 Live Jews	Fiddling with Tradition	0.240384615384615	0.278846153846154	0.240384615384615	0.240384615384615
1991	Techmaster P.E.B.	Bass Computer	0.219298245614035	0.219298245614035	0.342105263157895	0.219298245614035
1992	Beastie Boys	Check Your Head	0.266129032258065	0.314516129032258	0.217741935483871	0.201612903225806
1992	Ice Cube	The Predator	0.2578125	0.1953125	0.2109375	0.3359375
1992	Pete Rock & C.L. Smooth	Mecca and the Soul Brother	0.2109375	0.2265625	0.3515625	0.2109375
1992	Dr. Dre	The Chronic	0.253246753246753	0.266233766233766	0.201298701298701	0.279220779220779
1992	The Pharcyde	Bizarre Ride II the Pharcyde	0.245762711864407	0.330508474576271	0.211864406779661	0.211864406779661
1992	Master P	Mama's Bad Boy	0.294642857142857	0.223214285714286	0.223214285714286	0.258928571428571
1992	Redman	Whut? Thee Album	0.245454545454545	0.3	0.227272727272727	0.227272727272727
1992	Sir Mix-A-Lot	Mack Daddy	0.261904761904762	0.325396825396825	0.198412698412698	0.214285714285714
1992	Common	Can I Borrow a Dollar?	0.276785714285714	0.258928571428571	0.241071428571429	0.223214285714286
1992	Insane Clown Posse	Carnival of Carnage	0.201492537313433	0.201492537313433	0.201492537313433	0.395522388059701
1992	Gang Starr	Daily Operation	0.21969696969697	0.21969696969697	0.310606060606061	0.25
1992	Too $hort	Shorty the Pimp	0.286885245901639	0.204918032786885	0.221311475409836	0.286885245901639
1992	Das EFX	Dead Serious	0.266129032258065	0.266129032258065	0.266129032258065	0.201612903225806
1992	Body Count	Body Count	0.215277777777778	0.173611111111111	0.173611111111111	0.4375
1992	EPMD	Business Never Personal	0.282258064516129	0.201612903225806	0.25	0.266129032258065
1992	Paris	Sleeping with the Enemy	0.223076923076923	0.192307692307692	0.223076923076923	0.361538461538462
1992	House of Pain	House of Pain	0.268115942028986	0.210144927536232	0.210144927536232	0.311594202898551
1992	Eric B. & Rakim	Don't Sweat the Technique	0.258333333333333	0.208333333333333	0.208333333333333	0.325
1992	Arrested Development	3 Years, 5 Months & 2 Days in the Life Of...	0.201612903225806	0.282258064516129	0.314516129032258	0.201612903225806
1992	Boogie Down Productions	Sex and Violence	0.211864406779661	0.211864406779661	0.279661016949153	0.296610169491525
1992	The Disposable Heroes of Hiphoprisy	Hypocrisy Is the Greatest Luxury	0.233870967741935	0.201612903225806	0.217741935483871	0.346774193548387
1992	Betty Boo	Grrr! It's Betty Boo	0.195945945945946	0.425675675675676	0.209459459459459	0.168918918918919
1992	DJ Quik	Way 2 Fonky	0.267241379310345	0.232758620689655	0.232758620689655	0.267241379310345
1992	Grand Puba	Reel to Reel	0.235849056603774	0.235849056603774	0.292452830188679	0.235849056603774
1992	MC Ren	Kizz My Black Azz	0.28448275862069	0.21551724137931	0.21551724137931	0.28448275862069
1992	Luke	I Got S--t on My Mind	0.258928571428571	0.258928571428571	0.223214285714286	0.258928571428571
1992	Fu-Schnickens	F.U. Don't Take It Personal	0.241666666666667	0.341666666666667	0.208333333333333	0.208333333333333
1992	MC Breed	20 Below	0.292452830188679	0.235849056603774	0.235849056603774	0.235849056603774
1992	Die Fantastischen Vier	Vier Gewinnt	0.231481481481481	0.25	0.287037037037037	0.231481481481481
1992	Chubb Rock	I Gotta Get Mine Yo!	0.25	0.318965517241379	0.21551724137931	0.21551724137931
1992	Wreckx-N-Effect	Hard or Smooth	0.3	0.269230769230769	0.192307692307692	0.238461538461538
1992	Bushwick Bill	Little Big Man	0.228813559322034	0.245762711864407	0.26271186440678	0.26271186440678
1992	Kool G Rap & DJ Polo	Live and Let Die	0.210144927536232	0.181159420289855	0.22463768115942	0.384057971014493
1992	The Last Poets	Retro Fit	0.210144927536232	0.210144927536232	0.268115942028986	0.311594202898551
1992	Kris Kross	Totally Krossed Out	0.2421875	0.3203125	0.1953125	0.2421875
1992	Yo-Yo	Black Pearl	0.236842105263158	0.254385964912281	0.254385964912281	0.254385964912281
1992	Ultramagnetic MC's	Funk Your Head Up	0.241666666666667	0.258333333333333	0.208333333333333	0.291666666666667
1992	Esham	Judgement Day, Vol. 1	0.245454545454545	0.227272727272727	0.245454545454545	0.281818181818182
1992	El General	El Poder de el General	0.237704918032787	0.352459016393443	0.204918032786885	0.204918032786885
1992	Luke	I Got Sumthin' on My Mind	0.258928571428571	0.258928571428571	0.223214285714286	0.258928571428571
1992	Diamond D	Stunts, Blunts & Hip-Hop	0.241666666666667	0.308333333333333	0.241666666666667	0.208333333333333
1992	AMG	Bitch Betta Have My Money	0.265151515151515	0.310606060606061	0.204545454545455	0.21969696969697
1992	Compton's Most Wanted	Music to Driveby	0.275	0.241666666666667	0.208333333333333	0.275
1992	DJ Magic Mike	Twenty Degrees Below Zero	0.261904761904762	0.341269841269841	0.198412698412698	0.198412698412698
1992	Showbiz & A.G.	Runaway Slave	0.23015873015873	0.357142857142857	0.214285714285714	0.198412698412698
1992	Boss	Born Gangstaz	0.232758620689655	0.21551724137931	0.25	0.301724137931034
1992	5th Ward Boyz	Gangsta Funk	0.307017543859649	0.219298245614035	0.219298245614035	0.254385964912281
1992	Da Lench Mob	Guerillas in tha Mist	0.2421875	0.1953125	0.2109375	0.3515625
1992	Luke	Bass Waves Compilation	0.258928571428571	0.258928571428571	0.223214285714286	0.258928571428571
1992	Basehead	Play with Toys	0.223214285714286	0.294642857142857	0.258928571428571	0.223214285714286
1992	Trinere	Trinere's in the House!	0.21551724137931	0.318965517241379	0.25	0.21551724137931
1992	Spice 1	Spice 1	0.254385964912281	0.219298245614035	0.236842105263158	0.289473684210526
1992	Audio Two	The First Dead Indian	0.245454545454545	0.281818181818182	0.245454545454545	0.227272727272727
1992	MC Serch	Return of the Product	0.228813559322034	0.313559322033898	0.245762711864407	0.211864406779661
1992	Esham	Judgement Day, Vol. 2	0.26271186440678	0.211864406779661	0.228813559322034	0.296610169491525
1992	N2Deep	Back to the Hotel	0.258928571428571	0.294642857142857	0.223214285714286	0.223214285714286
1992	Lighter Shade of Brown	Hip Hop Locos	0.240384615384615	0.240384615384615	0.278846153846154	0.240384615384615
1992	Poison Clan	Poisonous Mentality	0.28448275862069	0.232758620689655	0.21551724137931	0.267241379310345
1992	Frost	East Side Story	0.245098039215686	0.245098039215686	0.264705882352941	0.245098039215686
1992	Natas	Life After Death	0.228813559322034	0.211864406779661	0.228813559322034	0.330508474576271
1992	South Central Cartel	South Central Madness	0.281818181818182	0.227272727272727	0.227272727272727	0.263636363636364
1992	Bass 305	Digital Bass	0.204918032786885	0.221311475409836	0.368852459016393	0.204918032786885
1992	Dynamix II	You Hear It! You Fear It!	0.263636363636364	0.245454545454545	0.263636363636364	0.227272727272727
1992	Bad Boys Blue	Super 20	0.231481481481481	0.287037037037037	0.25	0.231481481481481
1992	Sister Souljah	360 Degrees of Power	0.219298245614035	0.219298245614035	0.219298245614035	0.342105263157895
1992	Bust Down	Nasty Bitch, Chapter 1	0.267241379310345	0.28448275862069	0.21551724137931	0.232758620689655
1992	Bad Boys Blue	Totally Bad Boys Blue	0.231481481481481	0.287037037037037	0.25	0.231481481481481
1992	Kris Kross	A Totally Krossed Out World	0.225	0.358333333333333	0.208333333333333	0.208333333333333
1992	Michael Peace	Threat to Society	0.231481481481481	0.268518518518519	0.268518518518519	0.231481481481481
1993	Snoop Dogg	Doggystyle	0.26271186440678	0.26271186440678	0.26271186440678	0.211864406779661
1993	Cypress Hill	Black Sunday	0.257352941176471	0.257352941176471	0.242647058823529	0.242647058823529
1993	Ice-T	Home Invasion	0.21830985915493	0.204225352112676	0.190140845070423	0.387323943661972
1993	Wu-Tang Clan	Enter the Wu-Tang (36 Chambers)	0.244047619047619	0.208333333333333	0.244047619047619	0.303571428571429
1993	A Tribe Called Quest	Midnight Marauders	0.21830985915493	0.330985915492958	0.26056338028169	0.190140845070423
1993	Ice Cube	Lethal Injection	0.237704918032787	0.254098360655738	0.204918032786885	0.30327868852459
1993	Scarface	The World Is Yours	0.25	0.21551724137931	0.25	0.28448275862069
1993	Naughty by Nature	19 Naughty III	0.25	0.282258064516129	0.201612903225806	0.266129032258065
1993	Us3	Hand on the Torch	0.23015873015873	0.30952380952381	0.261904761904762	0.198412698412698
1993	Digable Planets	Reachin' (A New Refutation of Time and Space)	0.189393939393939	0.310606060606061	0.310606060606061	0.189393939393939
1993	LL Cool J	14 Shots to the Dome	0.198412698412698	0.325396825396825	0.23015873015873	0.246031746031746
1993	Guru's Jazzmatazz	Jazzmatazz, Vol. 1	0.207692307692308	0.207692307692308	0.392307692307692	0.192307692307692
1993	Run-D.M.C.	Down with the King	0.268518518518519	0.25	0.231481481481481	0.25
1993	Salt-N-Pepa	Very Necessary	0.30327868852459	0.221311475409836	0.221311475409836	0.254098360655738
1993	2Pac	Strictly 4 My N.I.G.G.A.Z.	0.268115942028986	0.210144927536232	0.181159420289855	0.340579710144928
1993	P.M. Dawn	The Bliss Album...?	0.21551724137931	0.232758620689655	0.336206896551724	0.21551724137931
1993	Mobb Deep	Juvenile Hell	0.204225352112676	0.190140845070423	0.246478873239437	0.359154929577465
1993	Souls of Mischief	93 'Til Infinity	0.254385964912281	0.289473684210526	0.236842105263158	0.219298245614035
1993	Funkdoobiest	Which Doobie U B?	0.219298245614035	0.289473684210526	0.271929824561404	0.219298245614035
1993	Brand Nubian	In God We Trust	0.267241379310345	0.25	0.267241379310345	0.21551724137931
1993	KRS-One	Return of the Boom Bap	0.263636363636364	0.245454545454545	0.245454545454545	0.245454545454545
1993	Geto Boys	Till Death Do Us Part	0.236486486486486	0.182432432432432	0.195945945945946	0.385135135135135
1993	Black Moon	Enta da Stage	0.294642857142857	0.223214285714286	0.258928571428571	0.223214285714286
1993	Domino	Domino	0.258928571428571	0.223214285714286	0.294642857142857	0.223214285714286
1993	DJ Jazzy Jeff & the Fresh Prince	Code Red	0.232758620689655	0.28448275862069	0.21551724137931	0.267241379310345
1993	MC Breed	The New Breed	0.305555555555556	0.231481481481481	0.231481481481481	0.231481481481481
1993	Das EFX	Straight Up Sewaside	0.236842105263158	0.289473684210526	0.219298245614035	0.254385964912281
1993	Erick Sermon	No Pressure	0.246031746031746	0.261904761904762	0.23015873015873	0.261904761904762
1993	Tha Alkaholiks	21 & Over	0.245762711864407	0.330508474576271	0.211864406779661	0.211864406779661
1993	Digital Underground	The Body-Hat Syndrome	0.208333333333333	0.375	0.208333333333333	0.208333333333333
1993	Luke	In the Nude	0.258928571428571	0.258928571428571	0.223214285714286	0.258928571428571
1993	Fat Joe	Represent	0.2734375	0.2421875	0.2109375	0.2734375
1993	Biz Markie	All Samples Cleared!	0.227272727272727	0.318181818181818	0.227272727272727	0.227272727272727
1993	Queen Latifah	Black Reign	0.26271186440678	0.228813559322034	0.26271186440678	0.245762711864407
1993	Monie Love	In a Word or 2	0.21551724137931	0.232758620689655	0.232758620689655	0.318965517241379
1993	Too $hort	Get In Where You Fit In	0.277777777777778	0.214285714285714	0.23015873015873	0.277777777777778
1993	DJ Magic Mike	This Is How It Should Be Done	0.28448275862069	0.28448275862069	0.21551724137931	0.21551724137931
1993	Freestyle Fellowship	Inner City Griots	0.23015873015873	0.341269841269841	0.23015873015873	0.198412698412698
1993	Masta Ace Incorporated	SlaughtaHouse	0.276785714285714	0.241071428571429	0.241071428571429	0.241071428571429
1993	Leaders of the New School	T.I.M.E.	0.235849056603774	0.254716981132075	0.273584905660377	0.235849056603774
1993	8Ball and MJG	Comin' Out Hard	0.292857142857143	0.235714285714286	0.207142857142857	0.264285714285714
1993	MC Ren	Shock of the Hour	0.268518518518519	0.231481481481481	0.231481481481481	0.268518518518519
1993	Arrested Development	Unplugged	0.219298245614035	0.271929824561404	0.289473684210526	0.219298245614035
1993	De La Soul	Buhloone Mindstate	0.2109375	0.3984375	0.1953125	0.1953125
1993	Shaquille O'Neal	Shaq Diesel	0.245098039215686	0.245098039215686	0.264705882352941	0.245098039215686
1993	Ultramagnetic MC's	The Four Horsemen	0.225	0.291666666666667	0.225	0.258333333333333
1993	Jungle Brothers	J. Beez Wit the Remedy	0.25	0.314516129032258	0.233870967741935	0.201612903225806
1993	DJ Laz	Journey into Bass	0.241666666666667	0.341666666666667	0.208333333333333	0.208333333333333
1993	The Beatnuts	Intoxicated Demons	0.227272727272727	0.318181818181818	0.227272727272727	0.227272727272727
1993	Onyx	Bacdafucup	0.271929824561404	0.219298245614035	0.219298245614035	0.289473684210526
1993	Esham	KKKill the Fetus	0.241666666666667	0.208333333333333	0.225	0.325
1993	Tag Team	Whoomp! (There It Is)	0.2890625	0.2578125	0.2109375	0.2421875
1993	Above the Law	Black Mafia Life	0.291666666666667	0.258333333333333	0.208333333333333	0.241666666666667
1993	Kris Kross	Da Bomb	0.2265625	0.3828125	0.1953125	0.1953125
1993	DJ Magic Mike	Bass Is How It Should Be Done	0.246031746031746	0.357142857142857	0.198412698412698	0.198412698412698
1993	Ed O.G & da Bulldogs	Roxbury 02119	0.253846153846154	0.253846153846154	0.253846153846154	0.238461538461538
1993	The Egyptian Lover	Pyramix	0.241071428571429	0.276785714285714	0.258928571428571	0.223214285714286
1993	Spice 1	187 He Wrote	0.254385964912281	0.219298245614035	0.236842105263158	0.289473684210526
1993	Justin Warfield	My Field Trip to Planet 9	0.240384615384615	0.259615384615385	0.259615384615385	0.240384615384615
1993	New Kingdom	Heavy Load	0.282258064516129	0.217741935483871	0.233870967741935	0.266129032258065
1993	Apache Indian	No Reservations	0.227272727272727	0.245454545454545	0.3	0.227272727272727
1993	Yo-Yo	You Better Ask Somebody	0.254385964912281	0.254385964912281	0.254385964912281	0.236842105263158
1993	Suprême NTM	1993 J'appuie Sur la Gachette...	0.231481481481481	0.25	0.287037037037037	0.231481481481481
1993	Basehead	Not in Kansas Anymore	0.219298245614035	0.289473684210526	0.271929824561404	0.219298245614035
1993	Poor Righteous Teachers	Black Business	0.235849056603774	0.235849056603774	0.273584905660377	0.254716981132075
1993	Snow	12 Inches of Snow	0.245098039215686	0.245098039215686	0.264705882352941	0.245098039215686
1993	Bloods	Bangin on Wax	0.267241379310345	0.21551724137931	0.25	0.267241379310345
1993	Poison Clan	Ruff Town Behavior	0.25	0.21551724137931	0.21551724137931	0.318965517241379
1993	Dogg Pound Posse	Dogg E Style	0.231481481481481	0.25	0.268518518518519	0.25
1993	D*Note	Babel	0.192307692307692	0.315384615384615	0.3	0.192307692307692
1993	Kam	Neva Again	0.271929824561404	0.219298245614035	0.236842105263158	0.271929824561404
1993	Bass 305	Bass-The Future	0.217741935483871	0.266129032258065	0.314516129032258	0.201612903225806
1993	Akinyele	Vagina Diner	0.268518518518519	0.25	0.231481481481481	0.25
1993	Bass Syndicate	Cyberbass-Virtual Reality	0.232758620689655	0.21551724137931	0.336206896551724	0.21551724137931
1993	Tru	Who's Da Killer?	0.245098039215686	0.245098039215686	0.245098039215686	0.264705882352941
1993	Bad Boys Blue	Dancing with the Bad Boys Blue	0.231481481481481	0.287037037037037	0.25	0.231481481481481
1993	Ant Banks	Sittin' on Something Phat	0.272058823529412	0.272058823529412	0.213235294117647	0.242647058823529
1993	Techno Bass Crew	Bass Machine	0.231481481481481	0.231481481481481	0.305555555555556	0.231481481481481
1993	Bass Invaders	Bass Invaders: Lost in Bass	0.245098039215686	0.264705882352941	0.245098039215686	0.245098039215686
1994	Nas	Illmatic	0.234848484848485	0.25	0.204545454545455	0.310606060606061
1994	Snoop Dogg	Murder Was the Case [The Soundtrack]	0.3	0.227272727272727	0.227272727272727	0.245454545454545
1994	Method Man	Tical	0.272058823529412	0.183823529411765	0.227941176470588	0.316176470588235
1994	The Notorious B.I.G.	Ready to Die	0.242647058823529	0.198529411764706	0.183823529411765	0.375
1994	Beastie Boys	Ill Communication	0.227272727272727	0.305194805194805	0.253246753246753	0.214285714285714
1994	Master P	The Ghettos Tryin to Kill Me!	0.307017543859649	0.219298245614035	0.219298245614035	0.254385964912281
1994	Common	Resurrection	0.2265625	0.2421875	0.3046875	0.2265625
1994	Scarface	The Diary	0.241666666666667	0.208333333333333	0.208333333333333	0.341666666666667
1994	OutKast	Southernplayalisticadillacmuzik	0.233870967741935	0.330645161290323	0.217741935483871	0.217741935483871
1994	Public Enemy	Muse Sick-N-Hour Mess Age	0.204225352112676	0.176056338028169	0.246478873239437	0.373239436619718
1994	Warren G	Regulate...G Funk Era	0.246031746031746	0.214285714285714	0.341269841269841	0.198412698412698
1994	Heavy D & the Boyz	Nuttin' But Love	0.237704918032787	0.270491803278689	0.286885245901639	0.204918032786885
1994	Gang Starr	Hard to Earn	0.234848484848485	0.204545454545455	0.310606060606061	0.25
1994	Digable Planets	Blowout Comb	0.225	0.275	0.258333333333333	0.241666666666667
1994	G. Love & Special Sauce	G. Love & Special Sauce	0.223214285714286	0.3125	0.241071428571429	0.223214285714286
1994	Sir Mix-A-Lot	Chief Boot Knocka	0.286885245901639	0.30327868852459	0.204918032786885	0.204918032786885
1994	Redman	Dare Iz a Darkside	0.263636363636364	0.281818181818182	0.227272727272727	0.227272727272727
1994	Insane Clown Posse	The Ringmaster	0.186567164179104	0.201492537313433	0.201492537313433	0.41044776119403
1994	Paris	Guerrilla Funk	0.207692307692308	0.207692307692308	0.223076923076923	0.361538461538462
1994	MC Eiht	We Come Strapped	0.214285714285714	0.201298701298701	0.344155844155844	0.24025974025974
1994	Da Brat	Funkdafied	0.3046875	0.1953125	0.2421875	0.2578125
1994	House of Pain	Same as It Ever Was	0.28030303030303	0.204545454545455	0.189393939393939	0.325757575757576
1994	MC Hammer	The Funky Headhunter	0.257352941176471	0.272058823529412	0.227941176470588	0.242647058823529
1994	Jeru the Damaja	The Sun Rises in the East	0.21830985915493	0.204225352112676	0.246478873239437	0.330985915492958
1994	MC Breed	Funkafied	0.254716981132075	0.254716981132075	0.254716981132075	0.235849056603774
1994	Pete Rock & C.L. Smooth	The Main Ingredient	0.245762711864407	0.228813559322034	0.313559322033898	0.211864406779661
1994	The 2 Live Crew	Back at Your Ass for the Nine-4	0.291666666666667	0.275	0.225	0.208333333333333
1994	Coolio	It Takes a Thief	0.241666666666667	0.341666666666667	0.208333333333333	0.208333333333333
1994	Brand Nubian	Everything Is Everything	0.223214285714286	0.223214285714286	0.3125	0.241071428571429
1994	MC Solaar	Prose Combat	0.259615384615385	0.240384615384615	0.259615384615385	0.240384615384615
1994	Del the Funky Homosapien	No Need for Alarm	0.236842105263158	0.271929824561404	0.271929824561404	0.219298245614035
1994	Craig Mack	Project: Funk Da World	0.240384615384615	0.240384615384615	0.278846153846154	0.240384615384615
1994	Fugees	Blunted on Reality	0.23015873015873	0.214285714285714	0.261904761904762	0.293650793650794
1994	Arrested Development	Zingalamaduni	0.223214285714286	0.276785714285714	0.276785714285714	0.223214285714286
1994	E-40	Federal	0.281818181818182	0.245454545454545	0.245454545454545	0.227272727272727
1994	Spearhead	Home	0.223214285714286	0.241071428571429	0.3125	0.223214285714286
1994	Schoolly D	Welcome to America	0.275	0.208333333333333	0.225	0.291666666666667
1994	DJ Magic Mike	Bass Bowl	0.301724137931034	0.267241379310345	0.21551724137931	0.21551724137931
1994	Slick Rick	Behind Bars	0.192857142857143	0.278571428571429	0.335714285714286	0.192857142857143
1994	Rappin' 4-Tay	Don't Fight the Feelin'	0.240384615384615	0.240384615384615	0.278846153846154	0.240384615384615
1994	The Last Poets	Holy Terror	0.2109375	0.2109375	0.2890625	0.2890625
1994	The Beatnuts	Street Level	0.241071428571429	0.3125	0.223214285714286	0.223214285714286
1994	Main Source	F*ck What You Think	0.21551724137931	0.25	0.232758620689655	0.301724137931034
1994	8Ball and MJG	On the Outside Looking In	0.288732394366197	0.26056338028169	0.204225352112676	0.246478873239437
1994	C-BO	The Autopsy	0.241071428571429	0.223214285714286	0.223214285714286	0.3125
1994	M.O.P.	To the Death	0.28448275862069	0.25	0.21551724137931	0.25
1994	Willie D	Play Witcha Mama	0.271929824561404	0.219298245614035	0.219298245614035	0.289473684210526
1994	Luke	Freak for Life	0.258928571428571	0.258928571428571	0.223214285714286	0.258928571428571
1994	Gravediggaz	6 Feet Deep	0.2421875	0.2265625	0.2265625	0.3046875
1994	Big Mike	Somethin' Serious	0.267241379310345	0.25	0.232758620689655	0.25
1994	Urban Dance Squad	Persona Non Grata	0.245098039215686	0.245098039215686	0.264705882352941	0.245098039215686
1994	Keith Murray	The Most Beautifullest Thing in This World	0.294642857142857	0.241071428571429	0.241071428571429	0.223214285714286
1994	Big Mello	Wegonefunkwichamind	0.284615384615385	0.223076923076923	0.253846153846154	0.238461538461538
1994	Fettes Brot	Außen Top Hits, Innen Geschmack	0.235849056603774	0.235849056603774	0.292452830188679	0.235849056603774
1994	Jazzkantine	Jazzkantine	0.219298245614035	0.271929824561404	0.271929824561404	0.236842105263158
1994	The Artifacts	Between a Rock and a Hard Place	0.236842105263158	0.271929824561404	0.271929824561404	0.219298245614035
1994	Above the Law	Uncle Sam's Curse	0.25	0.21551724137931	0.25	0.28448275862069
1994	Casual	Fear Itself	0.258928571428571	0.223214285714286	0.294642857142857	0.223214285714286
1994	Ahmad	Ahmad	0.241666666666667	0.325	0.225	0.208333333333333
1994	DJ Magic Mike	Bass: The Final Frontier	0.261904761904762	0.341269841269841	0.198412698412698	0.198412698412698
1994	RBL Posse	Ruthless by Law	0.2578125	0.1953125	0.1953125	0.3515625
1994	Weapon of Choice	Nut-Meg Sez "Bozo the Town"	0.236842105263158	0.307017543859649	0.219298245614035	0.236842105263158
1994	Da Lench Mob	Planet of da Apes	0.233870967741935	0.217741935483871	0.233870967741935	0.314516129032258
1994	DJ Laz	Bass XXX	0.225	0.358333333333333	0.208333333333333	0.208333333333333
1994	Celly Cel	Heat 4 Yo Azz	0.293650793650794	0.246031746031746	0.198412698412698	0.261904761904762
1994	Altered States	Lithuania and Estonia Live	0.219298245614035	0.219298245614035	0.236842105263158	0.324561403508772
1994	Thug Life	Thug Life, Vol. 1	0.240384615384615	0.240384615384615	0.278846153846154	0.240384615384615
1994	Saafir	Boxcar Sessions	0.235849056603774	0.235849056603774	0.292452830188679	0.235849056603774
1994	Esham	Closed Casket	0.25	0.201612903225806	0.233870967741935	0.314516129032258
1994	Spice 1	AmeriKKKa's Nightmare	0.254385964912281	0.219298245614035	0.236842105263158	0.289473684210526
1994	Ill Al Skratch	Creep Wit' Me	0.263636363636364	0.281818181818182	0.227272727272727	0.227272727272727
1994	DJ Magic Mike & The Royal Posse	Represent	0.246031746031746	0.341269841269841	0.198412698412698	0.214285714285714
1994	The Click	Down and Dirty	0.236842105263158	0.219298245614035	0.219298245614035	0.324561403508772
1994	Black Sheep	Non-Fiction	0.26271186440678	0.313559322033898	0.211864406779661	0.211864406779661
1994	Lucas	Lucacentric	0.235849056603774	0.273584905660377	0.254716981132075	0.235849056603774
1994	Boogiemonsters	Riders of the Storm: The Underwater Album	0.245454545454545	0.281818181818182	0.227272727272727	0.245454545454545
1994	The Last Poets	Scatterap/Home	0.2109375	0.2109375	0.2890625	0.2890625
1994	Natas	Blaz4me	0.221311475409836	0.204918032786885	0.237704918032787	0.336065573770492
1994	Ant Banks	The Big Badass	0.221428571428571	0.307142857142857	0.25	0.221428571428571
1994	Bass Mekanik	Quad Maximus	0.235849056603774	0.273584905660377	0.235849056603774	0.254716981132075
1994	South Central Cartel	N Gatz We Truss	0.276785714285714	0.223214285714286	0.223214285714286	0.276785714285714
1994	Bass Syndicate	Slow Sci-Fi Bass	0.208333333333333	0.208333333333333	0.375	0.208333333333333
1994	Bloods & Crips	Bangin' on Wax, Vol. 2: The Saga Continues	0.28448275862069	0.232758620689655	0.21551724137931	0.267241379310345
1994	Tru	Understanding the Criminal Mind	0.231481481481481	0.231481481481481	0.231481481481481	0.305555555555556
1994	2 Live Jews	Disco Jews	0.240384615384615	0.278846153846154	0.240384615384615	0.240384615384615
1994	Newcleus	Next Generation	0.192307692307692	0.361538461538462	0.238461538461538	0.207692307692308
1994	Jocelyn Enriquez	Lovely	0.240384615384615	0.259615384615385	0.259615384615385	0.240384615384615
1994	A.W.O.L.	Detroit 4 Life	0.263636363636364	0.227272727272727	0.227272727272727	0.281818181818182
1994	Dynamix II	Electro Bass Compilation, Vol. 1	0.21551724137931	0.25	0.301724137931034	0.232758620689655
1995	GZA	Liquid Swords	0.267123287671233	0.184931506849315	0.267123287671233	0.280821917808219
1995	Ol' Dirty Bastard	Return to the 36 Chambers: The Dirty Version	0.276119402985075	0.216417910447761	0.23134328358209	0.276119402985075
1995	The Roots	Do You Want More?!!!??!	0.23134328358209	0.23134328358209	0.350746268656716	0.186567164179104
1995	LL Cool J	Mr. Smith	0.237704918032787	0.254098360655738	0.30327868852459	0.204918032786885
1995	Cypress Hill	Cypress Hill III: Temples of Boom	0.236842105263158	0.219298245614035	0.271929824561404	0.271929824561404
1995	Master P	99 Ways to Die	0.276785714285714	0.223214285714286	0.223214285714286	0.276785714285714
1995	Mobb Deep	The Infamous	0.2265625	0.2578125	0.2265625	0.2890625
1995	Bone Thugs-N-Harmony	E 1999 Eternal	0.254385964912281	0.219298245614035	0.236842105263158	0.289473684210526
1995	2Pac	Me Against the World	0.246031746031746	0.198412698412698	0.261904761904762	0.293650793650794
1995	The Pharcyde	Labcabincalifornia	0.2421875	0.3359375	0.2109375	0.2109375
1995	Raekwon	Only Built 4 Cuban Linx	0.21969696969697	0.21969696969697	0.189393939393939	0.371212121212121
1995	Guru	Jazzmatazz, Vol. 2 (The New Reality)	0.208333333333333	0.241666666666667	0.341666666666667	0.208333333333333
1995	AZ	Doe or Die	0.221311475409836	0.221311475409836	0.286885245901639	0.270491803278689
1995	Naughty by Nature	Poverty's Paradise	0.261904761904762	0.246031746031746	0.23015873015873	0.261904761904762
1995	G. Love & Special Sauce	Coast to Coast Motel	0.198412698412698	0.341269841269841	0.261904761904762	0.198412698412698
1995	MC Hammer	Inside Out	0.245762711864407	0.313559322033898	0.228813559322034	0.211864406779661
1995	Mack 10	Mack 10	0.253623188405797	0.239130434782609	0.22463768115942	0.282608695652174
1995	Three 6 Mafia	Mystic Stylez	0.23015873015873	0.198412698412698	0.277777777777778	0.293650793650794
1995	Too $hort	Cocktails	0.298387096774194	0.201612903225806	0.217741935483871	0.282258064516129
1995	Insane Clown Posse	The Riddle Box	0.201492537313433	0.201492537313433	0.186567164179104	0.41044776119403
1995	Goodie Mob	Soul Food	0.231481481481481	0.287037037037037	0.25	0.231481481481481
1995	P.M. Dawn	Jesus Wept	0.198412698412698	0.214285714285714	0.388888888888889	0.198412698412698
1995	Fun^Da^Mental	Seize the Time	0.232758620689655	0.21551724137931	0.21551724137931	0.336206896551724
1995	Brotha Lynch Hung	Season of da Siccness	0.233870967741935	0.201612903225806	0.217741935483871	0.346774193548387
1995	Coolio	Gangsta's Paradise	0.224358974358974	0.314102564102564	0.301282051282051	0.16025641025641
1995	Tha Dogg Pound	Dogg Food	0.267241379310345	0.25	0.232758620689655	0.25
1995	E-40	In a Major Way	0.28448275862069	0.21551724137931	0.232758620689655	0.267241379310345
1995	KRS-One	KRS-One	0.276785714285714	0.241071428571429	0.241071428571429	0.241071428571429
1995	Aceyalone	All Balls Don't Bounce	0.281818181818182	0.245454545454545	0.245454545454545	0.227272727272727
1995	Erick Sermon	Double or Nothing	0.279661016949153	0.228813559322034	0.245762711864407	0.245762711864407
1995	8Ball and MJG	On Top of the World	0.270491803278689	0.270491803278689	0.221311475409836	0.237704918032787
1995	Capleton	Prophecy	0.233870967741935	0.298387096774194	0.233870967741935	0.233870967741935
1995	Juvenile	Being Myself	0.291666666666667	0.225	0.208333333333333	0.275
1995	Beastie Boys	Ultra Tuff Tracks	0.233870967741935	0.346774193548387	0.201612903225806	0.217741935483871
1995	Funkmaster Flex	The Mix Tape, Vol. 1: 60 Minutes of Funk	0.237704918032787	0.319672131147541	0.204918032786885	0.237704918032787
1995	Das EFX	Hold It Down	0.276785714285714	0.276785714285714	0.223214285714286	0.223214285714286
1995	Tha Alkaholiks	Coast II Coast	0.245762711864407	0.313559322033898	0.211864406779661	0.228813559322034
1995	The Lost Boyz	Legal Drug Money	0.240384615384615	0.240384615384615	0.278846153846154	0.240384615384615
1995	Grand Puba	2000	0.235849056603774	0.235849056603774	0.292452830188679	0.235849056603774
1995	MC Breed	Big Baller	0.292452830188679	0.235849056603774	0.235849056603774	0.235849056603774
1995	DJ Quik	Safe + Sound	0.25	0.232758620689655	0.25	0.267241379310345
1995	Big L	Lifestylez Ov Da Poor & Dangerous	0.279661016949153	0.211864406779661	0.279661016949153	0.228813559322034
1995	El General	Es Mundial	0.254098360655738	0.336065573770492	0.204918032786885	0.204918032786885
1995	Die Fantastischen Vier	Lauschgift	0.240384615384615	0.259615384615385	0.259615384615385	0.240384615384615
1995	Kool G Rap	4, 5, 6	0.240384615384615	0.240384615384615	0.278846153846154	0.240384615384615
1995	Souls of Mischief	No Man's Land	0.259615384615385	0.259615384615385	0.240384615384615	0.240384615384615
1995	Black Grape	It's Great When You're Straight... Yeah	0.228813559322034	0.313559322033898	0.245762711864407	0.211864406779661
1995	Mystikal	Mystikal	0.301724137931034	0.25	0.21551724137931	0.232758620689655
1995	C-BO	Tales From the Crypt	0.258928571428571	0.223214285714286	0.223214285714286	0.294642857142857
1995	El General	Clubb 555	0.221311475409836	0.368852459016393	0.204918032786885	0.204918032786885
1995	B.G.	True Story	0.3	0.245454545454545	0.227272727272727	0.227272727272727
1995	Fun^Da^Mental	With Intent to Pervert the Cause of Injustice	0.240384615384615	0.240384615384615	0.278846153846154	0.240384615384615
1995	DJ Screw	3 'n the Mornin', Pt. 1	0.241666666666667	0.208333333333333	0.325	0.225
1995	Schoolly D	Reservoir Dog	0.258333333333333	0.208333333333333	0.225	0.308333333333333
1995	The 2 Live Crew	The Original 2 Live Crew	0.291666666666667	0.275	0.225	0.208333333333333
1995	5th Ward Boyz	Rated G	0.28448275862069	0.232758620689655	0.232758620689655	0.25
1995	Bushwick Bill	Phantom of the Rapra	0.26271186440678	0.245762711864407	0.245762711864407	0.245762711864407
1995	Smif-N-Wessun	Dah Shinin'	0.240384615384615	0.240384615384615	0.278846153846154	0.240384615384615
1995	B-Legit	Tryin' to Get a Buck	0.28448275862069	0.21551724137931	0.232758620689655	0.267241379310345
1995	Group Home	Livin' Proof	0.238461538461538	0.223076923076923	0.3	0.238461538461538
1995	Jazzkantine	Hei� & Fettig	0.219298245614035	0.271929824561404	0.289473684210526	0.219298245614035
1995	Natas	Doubelievengod	0.207692307692308	0.207692307692308	0.238461538461538	0.346153846153846
1995	Crime Boss	All in the Game	0.254098360655738	0.254098360655738	0.221311475409836	0.270491803278689
1995	E.S.G.	Sailin' da South	0.279661016949153	0.211864406779661	0.211864406779661	0.296610169491525
1995	Onyx	All We Got Iz Us	0.254385964912281	0.219298245614035	0.219298245614035	0.307017543859649
1995	The Dayton Family	What's on My Mind?	0.240384615384615	0.240384615384615	0.240384615384615	0.278846153846154
1995	D*Note	Criminal Justice	0.181159420289855	0.297101449275362	0.340579710144928	0.181159420289855
1995	WC and the Maad Circle	Curb Servin'	0.271929824561404	0.271929824561404	0.236842105263158	0.219298245614035
1995	Spice 1	1990-Sick	0.236842105263158	0.219298245614035	0.236842105263158	0.307017543859649
1995	Apache Indian	Make Way for the Indian	0.227272727272727	0.263636363636364	0.281818181818182	0.227272727272727
1995	Show & A.G.	Goodfellas	0.214285714285714	0.373015873015873	0.214285714285714	0.198412698412698
1995	Blac Monks	Secrets of the Hidden Temple	0.28448275862069	0.21551724137931	0.21551724137931	0.28448275862069
1995	Luniz	Operation Stackola	0.2578125	0.2421875	0.2578125	0.2421875
1995	RBX	The RBX Files	0.267241379310345	0.21551724137931	0.21551724137931	0.301724137931034
1995	Jayo Felony	Take a Ride	0.277777777777778	0.23015873015873	0.214285714285714	0.277777777777778
1995	The Click	Game Related	0.254385964912281	0.219298245614035	0.219298245614035	0.307017543859649
1995	San Quinn	Live N Direct [Priority/Get Low]	0.263636363636364	0.227272727272727	0.227272727272727	0.281818181818182
1995	Poison Clan	Strait Zooism	0.25	0.21551724137931	0.21551724137931	0.318965517241379
1995	95 South	One Mo' Gen	0.241071428571429	0.294642857142857	0.241071428571429	0.223214285714286
1995	Kam	Made in America	0.232758620689655	0.21551724137931	0.25	0.301724137931034
1995	Tru	TRUE	0.296610169491525	0.211864406779661	0.211864406779661	0.279661016949153
1995	Alliance Ethnik	Simple & Funky	0.228813559322034	0.313559322033898	0.245762711864407	0.211864406779661
1995	Celly Cel	Killa Kali	0.245762711864407	0.228813559322034	0.228813559322034	0.296610169491525
1995	E.S.G.	Ocean of Funk	0.294642857142857	0.223214285714286	0.223214285714286	0.258928571428571
1995	Bass Mekanik 2	Max Killa Hertz	0.235849056603774	0.292452830188679	0.235849056603774	0.235849056603774
1995	Dream Warriors	Subliminal Simulation	0.211864406779661	0.330508474576271	0.245762711864407	0.211864406779661
1995	South Circle	Anotha Day Anotha Balla	0.294642857142857	0.241071428571429	0.223214285714286	0.241071428571429
1995	Fifth Ward Juvenilz	Deadly Groundz	0.282258064516129	0.201612903225806	0.201612903225806	0.314516129032258
1995	Bass 305	Departure	0.198412698412698	0.261904761904762	0.341269841269841	0.198412698412698
1995	The Immortals	Mortal Kombat	0.225	0.241666666666667	0.225	0.308333333333333
1995	B.O.N.E. Enterprise	Faces of Death	0.287037037037037	0.231481481481481	0.231481481481481	0.25
1995	Bloods	Damu Ridas	0.28448275862069	0.21551724137931	0.232758620689655	0.267241379310345
1995	Ant Banks	Do or Die	0.269736842105263	0.282894736842105	0.217105263157895	0.230263157894737
1995	The Grouch	Don't Talk to Me	0.240384615384615	0.259615384615385	0.259615384615385	0.240384615384615
1995	Crips	Nationwide Rip Ridaz	0.241071428571429	0.258928571428571	0.223214285714286	0.276785714285714
1995	Knightowl	The Knightowl [Familia]	0.258928571428571	0.223214285714286	0.241071428571429	0.276785714285714
1995	E.T.W.	Let's Stay Together	0.240384615384615	0.259615384615385	0.259615384615385	0.240384615384615
1995	Bass Fraternity	Spring Break 95: Droppin'	0.245098039215686	0.264705882352941	0.245098039215686	0.245098039215686
1996	Ghostface Killah	Ironman	0.254385964912281	0.289473684210526	0.236842105263158	0.219298245614035
1996	Jay-Z	Reasonable Doubt	0.269230769230769	0.192307692307692	0.238461538461538	0.3
1996	Snoop Dogg	Tha Doggfather	0.271929824561404	0.236842105263158	0.254385964912281	0.236842105263158
1996	Master P	Ice Cream Man	0.289473684210526	0.219298245614035	0.219298245614035	0.271929824561404
1996	Nas	It Was Written	0.253846153846154	0.192307692307692	0.207692307692308	0.346153846153846
1996	Mobb Deep	Hell on Earth	0.219298245614035	0.219298245614035	0.271929824561404	0.289473684210526
1996	OutKast	ATLiens	0.238461538461538	0.346153846153846	0.207692307692308	0.207692307692308
1996	Fugees	The Score	0.279661016949153	0.228813559322034	0.26271186440678	0.228813559322034
1996	The Roots	Illadelph Halflife	0.23015873015873	0.246031746031746	0.325396825396825	0.198412698412698
1996	Lil' Kim	Hard Core	0.28030303030303	0.234848484848485	0.234848484848485	0.25
1996	2Pac	All Eyez on Me	0.289473684210526	0.219298245614035	0.219298245614035	0.271929824561404
1996	Fun Lovin' Criminals	Come Find Yourself	0.254385964912281	0.236842105263158	0.271929824561404	0.236842105263158
1996	Busta Rhymes	The Coming	0.272058823529412	0.257352941176471	0.183823529411765	0.286764705882353
1996	Westside Connection	Bow Down	0.254385964912281	0.219298245614035	0.219298245614035	0.307017543859649
1996	Sir Mix-A-Lot	Return of the Bumpasaurus	0.23015873015873	0.325396825396825	0.198412698412698	0.246031746031746
1996	A Tribe Called Quest	Beats, Rhymes and Life	0.246268656716418	0.335820895522388	0.23134328358209	0.186567164179104
1996	Foxy Brown	Ill Na Na	0.301724137931034	0.25	0.232758620689655	0.21551724137931
1996	Geto Boys	The Resurrection	0.258333333333333	0.208333333333333	0.225	0.308333333333333
1996	Makaveli	The Don Killuminati: The 7 Day Theory	0.258333333333333	0.208333333333333	0.208333333333333	0.325
1996	Redman	Muddy Waters	0.227272727272727	0.3	0.227272727272727	0.245454545454545
1996	E-40	Tha Hall of Game	0.294642857142857	0.258928571428571	0.223214285714286	0.223214285714286
1996	Eazy-E	Str8 Off tha Streetz of Muthaphu**in Compton	0.279661016949153	0.228813559322034	0.211864406779661	0.279661016949153
1996	Ice-T	VI: Return of the Real	0.245098039215686	0.245098039215686	0.264705882352941	0.245098039215686
1996	UGK	Ridin' Dirty	0.276785714285714	0.223214285714286	0.276785714285714	0.223214285714286
1996	The 2 Live Crew	Shake a Lil' Somethin'	0.291666666666667	0.275	0.225	0.208333333333333
1996	Jeru the Damaja	Wrath of the Math	0.207692307692308	0.207692307692308	0.238461538461538	0.346153846153846
1996	Prince Paul	Psychoanalysis: What Is It?	0.201612903225806	0.330645161290323	0.266129032258065	0.201612903225806
1996	Galactic	Coolin' Off	0.231481481481481	0.268518518518519	0.268518518518519	0.231481481481481
1996	Three 6 Mafia	Da End	0.267241379310345	0.21551724137931	0.232758620689655	0.28448275862069
1996	Too $hort	Gettin' It (Album Number Ten)	0.298387096774194	0.217741935483871	0.217741935483871	0.266129032258065
1996	Dr. Dre	Dr. Dre Presents...The Aftermath	0.269230769230769	0.192307692307692	0.269230769230769	0.269230769230769
1996	Xzibit	At the Speed of Life	0.294642857142857	0.258928571428571	0.223214285714286	0.223214285714286
1996	De La Soul	Stakes Is High	0.258928571428571	0.294642857142857	0.223214285714286	0.223214285714286
1996	Digital Underground	Future Rhythm	0.271929824561404	0.289473684210526	0.219298245614035	0.219298245614035
1996	MC Lyte	Bad as I Wanna B	0.240384615384615	0.259615384615385	0.259615384615385	0.240384615384615
1996	MC Breed	To Da Beat Ch'all	0.273584905660377	0.254716981132075	0.235849056603774	0.235849056603774
1996	House of Pain	Truth Crushed to Earth Shall Rise Again	0.265151515151515	0.189393939393939	0.189393939393939	0.356060606060606
1996	Da Brat	Anuthatantrum	0.245098039215686	0.245098039215686	0.264705882352941	0.245098039215686
1996	Montell Jordan	More...	0.245098039215686	0.245098039215686	0.264705882352941	0.245098039215686
1996	Dr. Octagon	Dr. Octagonecologyst	0.256944444444444	0.1875	0.354166666666667	0.201388888888889
1996	Freak Nasty	Controversee...That's Life...And That's the Way It Is	0.271929824561404	0.289473684210526	0.219298245614035	0.219298245614035
1996	Heltah Skeltah	Nocturnal	0.240384615384615	0.240384615384615	0.278846153846154	0.240384615384615
1996	Delinquent Habits	Delinquent Habits	0.254385964912281	0.289473684210526	0.219298245614035	0.236842105263158
1996	Mystikal	Mind of Mystikal	0.296610169491525	0.245762711864407	0.211864406779661	0.245762711864407
1996	DJ Laz	King of Bass	0.225	0.358333333333333	0.208333333333333	0.208333333333333
1996	Die Fantastischen Vier	Live und Direkt	0.245098039215686	0.245098039215686	0.264705882352941	0.245098039215686
1996	DJ Magic Mike	Don't Talk Just Listen	0.246031746031746	0.357142857142857	0.198412698412698	0.198412698412698
1996	M.O.P.	Firing Squad	0.301724137931034	0.232758620689655	0.21551724137931	0.25
1996	DJ Magic Mike	Back in Bass	0.246031746031746	0.357142857142857	0.198412698412698	0.198412698412698
1996	MC Eiht	Death Threatz	0.230263157894737	0.190789473684211	0.361842105263158	0.217105263157895
1996	DJ Screw	3 'n the Mornin', Pt. 2	0.241666666666667	0.208333333333333	0.325	0.225
1996	DJ Laz	Bass XXX, Vol. 2	0.225	0.358333333333333	0.208333333333333	0.208333333333333
1996	Luke	Uncle Luke	0.258928571428571	0.258928571428571	0.223214285714286	0.258928571428571
1996	DJ Vadim	U.S.S.R. Repertoire (The Theory of Verticality)	0.198412698412698	0.198412698412698	0.404761904761905	0.198412698412698
1996	MC Ren	Da Villain in Black	0.271929824561404	0.219298245614035	0.219298245614035	0.289473684210526
1996	Bahamadia	Kollage	0.240384615384615	0.240384615384615	0.278846153846154	0.240384615384615
1996	Flesh-N-Bone	T.H.U.G.S.: Trues Humbly United Gatherin' Souls	0.254385964912281	0.219298245614035	0.289473684210526	0.236842105263158
1996	Domino	Physical Funk	0.241071428571429	0.241071428571429	0.294642857142857	0.223214285714286
1996	Crucial Conflict	The Final Tic	0.25	0.21551724137931	0.25	0.28448275862069
1996	Tela	Piece of Mind	0.286885245901639	0.30327868852459	0.204918032786885	0.204918032786885
1996	DJ Kool	Let Me Clear My Throat	0.240384615384615	0.240384615384615	0.278846153846154	0.240384615384615
1996	Blowfly	Rappin Dancin & Laughin	0.25	0.25	0.231481481481481	0.268518518518519
1996	Above the Law	Time Will Reveal	0.267241379310345	0.21551724137931	0.25	0.267241379310345
1996	Kris Kross	Young, Rich and Dangerous	0.271929824561404	0.289473684210526	0.219298245614035	0.219298245614035
1996	Da Bush Babees	Gravity	0.232758620689655	0.301724137931034	0.21551724137931	0.25
1996	Esham	Dead Flowerz	0.270491803278689	0.204918032786885	0.204918032786885	0.319672131147541
1996	Weapon of Choice	Highperspice	0.236842105263158	0.307017543859649	0.219298245614035	0.236842105263158
1996	The Dayton Family	F.B.I.	0.305555555555556	0.231481481481481	0.231481481481481	0.231481481481481
1996	Chino XL	Here to Save You All	0.245762711864407	0.26271186440678	0.211864406779661	0.279661016949153
1996	Jazzkantine	Frisch Gepresst & Live	0.219298245614035	0.289473684210526	0.271929824561404	0.219298245614035
1996	New Kingdom	Paradise Don't Come Cheap	0.233870967741935	0.233870967741935	0.233870967741935	0.298387096774194
1996	Lord Finesse	The Awakening	0.191358024691358	0.240740740740741	0.265432098765432	0.302469135802469
1996	Trinere	Celebrating 10	0.21551724137931	0.301724137931034	0.267241379310345	0.21551724137931
1996	Poor Righteous Teachers	The New World Order	0.235849056603774	0.235849056603774	0.273584905660377	0.254716981132075
1996	Quad City DJ's	Get on Up and Dance	0.26271186440678	0.296610169491525	0.228813559322034	0.211864406779661
1996	Speech	Speech	0.231481481481481	0.231481481481481	0.305555555555556	0.231481481481481
1996	Alfonzo Hunter	Black a Da Berry	0.235849056603774	0.235849056603774	0.292452830188679	0.235849056603774
1996	The D.O.C.	Helter Skelter	0.3	0.227272727272727	0.245454545454545	0.227272727272727
1996	Wreckx-N-Effect	Raps New Generation	0.266129032258065	0.298387096774194	0.201612903225806	0.233870967741935
1996	B-Legit	Hemp Museum	0.28448275862069	0.232758620689655	0.232758620689655	0.25
1996	Ras Kass	Soul on Ice	0.235849056603774	0.235849056603774	0.292452830188679	0.235849056603774
1996	Yo-Yo	Total Control	0.254385964912281	0.254385964912281	0.254385964912281	0.236842105263158
1996	Dr. Octagon	The Instrumentalyst (Octagon Beats)	0.23134328358209	0.186567164179104	0.365671641791045	0.216417910447761
1996	San Quinn	The Hustle Continues [Priority/Get Low]	0.258928571428571	0.223214285714286	0.223214285714286	0.294642857142857
1996	Basehead	Faith	0.219298245614035	0.307017543859649	0.254385964912281	0.219298245614035
1996	Spectre	The Illness	0.223214285714286	0.223214285714286	0.258928571428571	0.294642857142857
1996	Yella	One Mo Nigga ta Go	0.273584905660377	0.235849056603774	0.235849056603774	0.254716981132075
1996	Mr. Mike	Wicked Wayz	0.25	0.21551724137931	0.21551724137931	0.318965517241379
1996	DJ Honda	DJ Honda	0.219298245614035	0.254385964912281	0.289473684210526	0.236842105263158
1996	D.B.A. Flip	Flip on This	0.227272727272727	0.245454545454545	0.3	0.227272727272727
1996	Shyheim	The Lost Generation	0.240384615384615	0.240384615384615	0.278846153846154	0.240384615384615
1996	Young Lay	Black 'n Dangerous	0.271929824561404	0.236842105263158	0.219298245614035	0.271929824561404
1996	Shorty Mac	Shorty Mac	0.25	0.231481481481481	0.231481481481481	0.287037037037037
1996	Mista	Mista	0.25	0.232758620689655	0.301724137931034	0.21551724137931
1996	Young Zee	Musical Meltdown	0.287037037037037	0.25	0.231481481481481	0.231481481481481
1996	Silkk	The Shocker	0.254385964912281	0.219298245614035	0.219298245614035	0.307017543859649
1996	Gangsta Blac	Can It Be	0.293650793650794	0.23015873015873	0.214285714285714	0.261904761904762
1996	Dream Warriors	The Master Plan	0.240384615384615	0.259615384615385	0.259615384615385	0.240384615384615
1996	Assassin	Homicide Volontaire	0.208333333333333	0.208333333333333	0.308333333333333	0.275
1996	DarkRoom Familia	Barrio Love [1996]	0.268518518518519	0.231481481481481	0.231481481481481	0.268518518518519
1996	I.M.P.	Ill Mannered Playas	0.235849056603774	0.235849056603774	0.292452830188679	0.235849056603774
1996	Beyond	Comparison	0.21551724137931	0.21551724137931	0.353448275862069	0.21551724137931
1996	Ill Biskits	Chronicle of Two Losers	0.228813559322034	0.296610169491525	0.26271186440678	0.211864406779661
1996	Tommy Wright III	On the Run	0.279661016949153	0.228813559322034	0.211864406779661	0.279661016949153
1996	C-Loc	Whatever	0.245098039215686	0.245098039215686	0.264705882352941	0.245098039215686
1996	Jibe	Jibe	0.201492537313433	0.32089552238806	0.291044776119403	0.186567164179104
1997	Master P	Ghetto D	0.289473684210526	0.236842105263158	0.219298245614035	0.254385964912281
1997	Wyclef Jean	Presents the Carnival	0.214285714285714	0.214285714285714	0.373015873015873	0.198412698412698
1997	The Notorious B.I.G.	Life After Death	0.2421875	0.1953125	0.2265625	0.3359375
1997	Missy Elliott	Supa Dupa Fly	0.233870967741935	0.233870967741935	0.314516129032258	0.217741935483871
1997	Jay-Z	In My Lifetime, Vol. 1	0.28448275862069	0.21551724137931	0.232758620689655	0.267241379310345
1997	Wu-Tang Clan	Wu-Tang Forever	0.241666666666667	0.208333333333333	0.275	0.275
1997	Common	One Day It'll All Make Sense	0.223214285714286	0.223214285714286	0.330357142857143	0.223214285714286
1997	Busta Rhymes	When Disaster Strikes	0.257352941176471	0.286764705882353	0.213235294117647	0.242647058823529
1997	Scarface	The Untouchable	0.2578125	0.1953125	0.2578125	0.2890625
1997	LL Cool J	Phenomenon	0.25	0.25	0.298387096774194	0.201612903225806
1997	Will Smith	Big Willie Style	0.216417910447761	0.395522388059701	0.201492537313433	0.186567164179104
1997	Mack 10	Based on a True Story	0.26271186440678	0.228813559322034	0.228813559322034	0.279661016949153
1997	Insane Clown Posse	The Great Milenko	0.201492537313433	0.201492537313433	0.186567164179104	0.41044776119403
1997	Three 6 Mafia	Chapter 2: World Domination	0.258333333333333	0.208333333333333	0.241666666666667	0.291666666666667
1997	IAM	L' École du Micro d'Argent	0.235849056603774	0.254716981132075	0.273584905660377	0.235849056603774
1997	Kool Keith	Sex Style	0.298611111111111	0.256944444444444	0.201388888888889	0.243055555555556
1997	Salt-N-Pepa	Brand New	0.298387096774194	0.233870967741935	0.201612903225806	0.266129032258065
1997	Coolio	My Soul	0.232758620689655	0.267241379310345	0.28448275862069	0.21551724137931
1997	2Pac	R U Still Down? (Remember Me)	0.245762711864407	0.211864406779661	0.211864406779661	0.330508474576271
1997	Boot Camp Clik	For the People	0.245098039215686	0.245098039215686	0.264705882352941	0.245098039215686
1997	Bone Thugs-N-Harmony	The Art of War	0.2890625	0.1953125	0.1953125	0.3203125
1997	Puff Daddy & the Family	No Way Out	0.25	0.282258064516129	0.217741935483871	0.25
1997	Funkmaster Flex	The Mix Tape, Vol. 2: 60 Minutes of Funk	0.253424657534247	0.321917808219178	0.198630136986301	0.226027397260274
1997	Mase	Harlem World	0.234848484848485	0.310606060606061	0.234848484848485	0.21969696969697
1997	Brotha Lynch Hung	Loaded	0.232758620689655	0.21551724137931	0.232758620689655	0.318965517241379
1997	Luke	Changin' the Game	0.258928571428571	0.258928571428571	0.223214285714286	0.258928571428571
1997	KRS-One	I Got Next	0.23015873015873	0.246031746031746	0.261904761904762	0.261904761904762
1997	Company Flow	Funcrusher Plus	0.246478873239437	0.190140845070423	0.232394366197183	0.330985915492958
1997	MC Breed	Flatline	0.292452830188679	0.235849056603774	0.235849056603774	0.235849056603774
1997	Capone-N-Noreaga	The War Report	0.236842105263158	0.219298245614035	0.219298245614035	0.324561403508772
1997	EPMD	Back in Business	0.210144927536232	0.239130434782609	0.253623188405797	0.297101449275362
1997	The Lost Boyz	Love, Peace & Nappiness	0.245098039215686	0.245098039215686	0.264705882352941	0.245098039215686
1997	Warren G	Take a Look Over Your Shoulder	0.221311475409836	0.204918032786885	0.368852459016393	0.204918032786885
1997	Jungle Brothers	Raw Deluxe	0.245762711864407	0.279661016949153	0.245762711864407	0.228813559322034
1997	B.G.	It's All on U, Vol. 2	0.289473684210526	0.254385964912281	0.236842105263158	0.219298245614035
1997	Lil' Keke	Don't Mess Wit Texas	0.318181818181818	0.227272727272727	0.227272727272727	0.227272727272727
1997	Juvenile	Solja Rags	0.276785714285714	0.258928571428571	0.223214285714286	0.241071428571429
1997	B.G.	It's All on U, Vol. 1	0.294642857142857	0.258928571428571	0.223214285714286	0.223214285714286
1997	MC Eiht	Last Man Standing	0.256578947368421	0.190789473684211	0.335526315789474	0.217105263157895
1997	Mystikal	Unpredictable	0.30952380952381	0.261904761904762	0.198412698412698	0.23015873015873
1997	The Last Poets	Time Has Come	0.1953125	0.2109375	0.3046875	0.2890625
1997	Spearhead	Chocolate Supa Highway	0.207142857142857	0.292857142857143	0.321428571428571	0.178571428571429
1997	Insane Clown Posse	Mutilation Mix	0.186567164179104	0.201492537313433	0.201492537313433	0.41044776119403
1997	The X-ecutioners	X-Pressions	0.232758620689655	0.21551724137931	0.267241379310345	0.28448275862069
1997	Trick Daddy	Based on a True Story	0.276785714285714	0.223214285714286	0.223214285714286	0.276785714285714
1997	DJ Muggs	Muggs Presents the Soul Assassins, Chapter I	0.223214285714286	0.223214285714286	0.3125	0.241071428571429
1997	C-BO	One Life 2 Live	0.258928571428571	0.223214285714286	0.223214285714286	0.294642857142857
1997	Timbaland & Magoo	Welcome to Our World	0.245762711864407	0.279661016949153	0.245762711864407	0.228813559322034
1997	Gravediggaz	The Pick, The Sickle and the Shovel	0.25	0.233870967741935	0.201612903225806	0.314516129032258
1997	Chubb Rock	The Mind	0.232758620689655	0.336206896551724	0.21551724137931	0.21551724137931
1997	C-BO	Gas Chamber	0.263636363636364	0.227272727272727	0.227272727272727	0.281818181818182
1997	MC Breed	Saucy	0.292452830188679	0.235849056603774	0.235849056603774	0.235849056603774
1997	El General	Rapa Pan Pan	0.237704918032787	0.352459016393443	0.204918032786885	0.204918032786885
1997	Crime Boss	Conflicts & Confusion	0.301724137931034	0.21551724137931	0.21551724137931	0.267241379310345
1997	Latyrx	The Album	0.271929824561404	0.254385964912281	0.254385964912281	0.219298245614035
1997	El General	Move It Up	0.254098360655738	0.336065573770492	0.204918032786885	0.204918032786885
1997	Rakim	The 18th Letter	0.233870967741935	0.201612903225806	0.282258064516129	0.282258064516129
1997	The Beatnuts	Stone Crazy	0.258928571428571	0.294642857142857	0.223214285714286	0.223214285714286
1997	Heavy D	Waterbed Hev	0.225	0.258333333333333	0.308333333333333	0.208333333333333
1997	Buck 65	Weirdo Magnet	0.219298245614035	0.236842105263158	0.307017543859649	0.236842105263158
1997	Jedi Mind Tricks	The Psycho-Social, Chemical, Biological and Electo-Magnetic Manipulation of Human Consciousness	0.246031746031746	0.214285714285714	0.293650793650794	0.246031746031746
1997	Buck 65	Language Arts	0.219298245614035	0.236842105263158	0.307017543859649	0.236842105263158
1997	MJG	No More Glory	0.278571428571429	0.278571428571429	0.207142857142857	0.235714285714286
1997	Ant Banks	Big Thangs	0.272058823529412	0.242647058823529	0.257352941176471	0.227941176470588
1997	Nadanuf	Worldwide	0.240384615384615	0.240384615384615	0.278846153846154	0.240384615384615
1997	Rampage	Scouts Honor...By Way of Blood	0.240384615384615	0.240384615384615	0.278846153846154	0.240384615384615
1997	DJ Assault	Belle Isle Tech	0.238461538461538	0.3	0.207692307692308	0.253846153846154
1997	Black Grape	Stupid, Stupid, Stupid	0.277777777777778	0.293650793650794	0.214285714285714	0.214285714285714
1997	Domino	Dominology	0.241071428571429	0.241071428571429	0.294642857142857	0.223214285714286
1997	Tru	Tru 2 da Game	0.271929824561404	0.219298245614035	0.219298245614035	0.289473684210526
1997	Murs	F' Real	0.25	0.25	0.25	0.25
1997	Big Mike	Still Serious	0.267241379310345	0.232758620689655	0.25	0.25
1997	Neffa	Neffa & I Messaggeri Della Dopa	0.245098039215686	0.245098039215686	0.264705882352941	0.245098039215686
1997	Camp Lo	Uptown Saturday Night	0.2265625	0.3359375	0.2265625	0.2109375
1997	Impromp2	Can't Get Enough	0.204545454545455	0.28030303030303	0.325757575757576	0.189393939393939
1997	The X-ecutioners	Musica Negra (Black Music)/Wordplay E.P.	0.21551724137931	0.21551724137931	0.28448275862069	0.28448275862069
1997	Esham	Bruce Wayne: Gotham City 1987	0.225	0.208333333333333	0.275	0.291666666666667
1997	Killarmy	Silent Weapons for Quiet Wars	0.235714285714286	0.25	0.264285714285714	0.25
1997	The Beat Junkies	The World Famous Beat Junkies, Vol. 1	0.21551724137931	0.318965517241379	0.232758620689655	0.232758620689655
1997	Snow	Justuss	0.231481481481481	0.231481481481481	0.305555555555556	0.231481481481481
1997	South Central Cartel	All Day Everyday	0.287037037037037	0.231481481481481	0.231481481481481	0.25
1997	DJ Taz	Worldwide	0.240384615384615	0.259615384615385	0.259615384615385	0.240384615384615
1997	Raw Breed	Blood, Sweat & Tears	0.240384615384615	0.240384615384615	0.278846153846154	0.240384615384615
1997	Lil Jon & the East Side Boyz	Get Crunk, Who U Wit: Da Album	0.263636363636364	0.281818181818182	0.227272727272727	0.227272727272727
1997	Mo Thugs Family	Mo Thugs Family Scriptures	0.294642857142857	0.223214285714286	0.258928571428571	0.223214285714286
1997	Top Authority	Top Authority: Uncut (The New Year)	0.267241379310345	0.21551724137931	0.21551724137931	0.301724137931034
1997	5th Ward Boyz	Usual Suspects	0.275	0.225	0.208333333333333	0.291666666666667
1997	Spice 1	The Black Bossalini (a.k.a. Dr. Bomb from Da Bay)	0.284615384615385	0.223076923076923	0.207692307692308	0.284615384615385
1997	The Hot Boys	Get It How U Live!	0.307017543859649	0.254385964912281	0.219298245614035	0.219298245614035
1997	Natas	Multikillionaire: The Devil's Contract	0.217741935483871	0.201612903225806	0.217741935483871	0.362903225806452
1997	The X-ecutioners	Japan X-Clusive	0.21551724137931	0.21551724137931	0.28448275862069	0.28448275862069
1997	Ill Al Skratch	Keep It Movin'	0.281818181818182	0.263636363636364	0.227272727272727	0.227272727272727
1997	Soundmaster T	2 Much Booty (In da Pants)	0.271929824561404	0.289473684210526	0.219298245614035	0.219298245614035
1997	Jocelyn Enriquez	Jocelyn	0.231481481481481	0.268518518518519	0.268518518518519	0.231481481481481
1997	The Artifacts	That's Them	0.236842105263158	0.271929824561404	0.271929824561404	0.219298245614035
1997	D-Shot	Six Figures	0.258928571428571	0.241071428571429	0.223214285714286	0.276785714285714
1997	Kilo Ali	Organized Bass	0.254385964912281	0.289473684210526	0.236842105263158	0.219298245614035
1997	DJ Hurricane	Severe Damage	0.236842105263158	0.324561403508772	0.219298245614035	0.219298245614035
1997	Witchdoctor	A S.W.A.T. Healin' Ritual	0.26271186440678	0.26271186440678	0.228813559322034	0.245762711864407
1997	Mass Hysteria	Le Bien-Etre Et La Paix	0.231481481481481	0.25	0.268518518518519	0.25
1997	Sottotono	Sotto Effetto Stone	0.245098039215686	0.245098039215686	0.264705882352941	0.245098039215686
1997	Gangsta Pat	Homicidal Lifestyle	0.3	0.227272727272727	0.227272727272727	0.245454545454545
1997	The Noise	The Best Greatest Hits	0.308333333333333	0.241666666666667	0.225	0.225
1997	Botany Boyz	Thought of Many Ways	0.273584905660377	0.254716981132075	0.235849056603774	0.235849056603774
1997	Jasper the Vinyl Junkie	Stop and Listen, Vol. 2	0.25	0.318965517241379	0.21551724137931	0.21551724137931
1997	The Noise	The Noise, Vol. 8: The Real Noise	0.291666666666667	0.258333333333333	0.225	0.225
1997	The Noise	The Noise Live	0.308333333333333	0.241666666666667	0.225	0.225
1997	The Noise	The Noise, Vol. 2	0.308333333333333	0.241666666666667	0.225	0.225
1997	Gangsta Pat	The Story of My Life	0.307017543859649	0.219298245614035	0.236842105263158	0.236842105263158
1997	DJ Squeeky	On a Mission	0.3	0.245454545454545	0.227272727272727	0.227272727272727
1997	Lazy K	Life in One Day	0.231481481481481	0.25	0.287037037037037	0.231481481481481
1997	Mr. Sandman	Out of Time	0.258928571428571	0.223214285714286	0.223214285714286	0.294642857142857
1997	Mista Madd	PH Factor	0.2734375	0.2421875	0.2421875	0.2421875
1997	Lifestyl	Deep in the Game	0.291044776119403	0.291044776119403	0.201492537313433	0.216417910447761
1997	Bass Mekanik	Audio Toolbox	0.235849056603774	0.273584905660377	0.235849056603774	0.254716981132075
1997	To Kool Chris	Droppin' That Old Skool, Vol. 1	0.240384615384615	0.278846153846154	0.240384615384615	0.240384615384615
1997	D*Note	Coming Down EP	0.192307692307692	0.315384615384615	0.3	0.192307692307692
1997	Nèg' Marrons	Rue Case Negres	0.235849056603774	0.254716981132075	0.273584905660377	0.235849056603774
1997	DJ Babu	Wildstylus	0.232758620689655	0.301724137931034	0.232758620689655	0.232758620689655
1998	Master P	MP Da Last Don	0.301724137931034	0.232758620689655	0.21551724137931	0.25
1998	Beastie Boys	Hello Nasty	0.243055555555556	0.368055555555556	0.1875	0.201388888888889
1998	Kid Rock	Devil Without a Cause	0.291044776119403	0.23134328358209	0.216417910447761	0.261194029850746
1998	Snoop Dogg	Da Game Is to Be Sold, Not to Be Told	0.276785714285714	0.258928571428571	0.241071428571429	0.223214285714286
1998	Jay-Z	Vol. 2... Hard Knock Life	0.2734375	0.2265625	0.2265625	0.2734375
1998	Ice Cube	War & Peace, Vol. I: The War Disc	0.261904761904762	0.198412698412698	0.214285714285714	0.325396825396825
1998	Jurassic 5	Jurassic 5	0.23015873015873	0.357142857142857	0.214285714285714	0.198412698412698
1998	OutKast	Aquemini	0.207692307692308	0.361538461538462	0.223076923076923	0.207692307692308
1998	Timbaland	Tim's Bio	0.21830985915493	0.316901408450704	0.274647887323944	0.190140845070423
1998	Busta Rhymes	Extinction Level Event: The Final World Front	0.236486486486486	0.29054054054054	0.236486486486486	0.236486486486486
1998	Public Enemy	He Got Game	0.195652173913043	0.181159420289855	0.22463768115942	0.398550724637681
1998	A Tribe Called Quest	The Love Movement	0.253623188405797	0.326086956521739	0.239130434782609	0.181159420289855
1998	DMX	It's Dark and Hell Is Hot	0.253086419753086	0.191358024691358	0.265432098765432	0.290123456790123
1998	Mack 10	The Recipe	0.26271186440678	0.245762711864407	0.211864406779661	0.279661016949153
1998	Xzibit	40 Dayz & 40 Nightz	0.263636363636364	0.263636363636364	0.245454545454545	0.227272727272727
1998	The Black Eyed Peas	Behind the Front	0.228813559322034	0.330508474576271	0.228813559322034	0.211864406779661
1998	Black Star	Black Star	0.233870967741935	0.25	0.314516129032258	0.201612903225806
1998	Fun Lovin' Criminals	100% Columbian	0.232758620689655	0.267241379310345	0.28448275862069	0.21551724137931
1998	DMX	Flesh of My Flesh, Blood of My Blood	0.246835443037975	0.19620253164557	0.234177215189873	0.322784810126582
1998	Redman	Doc's Da Name 2000	0.245454545454545	0.3	0.227272727272727	0.227272727272727
1998	Everlast	Whitey Ford Sings the Blues	0.201612903225806	0.233870967741935	0.362903225806452	0.201612903225806
1998	Cypress Hill	IV	0.241071428571429	0.223214285714286	0.276785714285714	0.258928571428571
1998	Method Man	Tical 2000: Judgement Day	0.265151515151515	0.189393939393939	0.21969696969697	0.325757575757576
1998	Juvenile	400 Degreez	0.28448275862069	0.28448275862069	0.21551724137931	0.21551724137931
1998	Snoop Dogg	Star Profiles	0.271929824561404	0.254385964912281	0.254385964912281	0.219298245614035
1998	Pete Rock	Soul Survivor, Vol. 1	0.245454545454545	0.3	0.227272727272727	0.227272727272727
1998	Gang Starr	Moment of Truth	0.241666666666667	0.225	0.291666666666667	0.241666666666667
1998	C-Murder	Life or Death	0.267241379310345	0.21551724137931	0.21551724137931	0.301724137931034
1998	Jermaine Dupri	Life in 1472	0.236842105263158	0.289473684210526	0.236842105263158	0.236842105263158
1998	Funkmaster Flex	The Mix Tape, Vol. 3: 60 Minutes of Funk, The Final Chapter	0.282258064516129	0.298387096774194	0.201612903225806	0.217741935483871
1998	RZA	RZA as Bobby Digital in Stereo	0.228813559322034	0.228813559322034	0.279661016949153	0.26271186440678
1998	Digital Underground	Who Got the Gravy?	0.223214285714286	0.330357142857143	0.223214285714286	0.223214285714286
1998	Montell Jordan	Let's Ride	0.231481481481481	0.25	0.287037037037037	0.231481481481481
1998	Brand Nubian	Foundation	0.254385964912281	0.236842105263158	0.236842105263158	0.271929824561404
1998	Cam'ron	Confessions of Fire	0.28448275862069	0.25	0.21551724137931	0.25
1998	AZ	Pieces of a Man	0.254716981132075	0.235849056603774	0.273584905660377	0.235849056603774
1998	Das EFX	Generation EFX	0.254385964912281	0.289473684210526	0.219298245614035	0.236842105263158
1998	The 2 Live Crew	The Real One	0.2578125	0.2734375	0.1953125	0.2734375
1998	Geto Boys	Da Good Da Bad & Da Ugly	0.253424657534247	0.171232876712329	0.198630136986301	0.376712328767123
1998	E-40	The Element of Surprise	0.291666666666667	0.258333333333333	0.225	0.225
1998	Mix Master Mike	Anti-Theft Device	0.25	0.325757575757576	0.189393939393939	0.234848484848485
1998	Fun^Da^Mental	Erotic Terrorism	0.227272727272727	0.227272727272727	0.227272727272727	0.318181818181818
1998	Canibus	Can-I-Bus	0.228813559322034	0.211864406779661	0.279661016949153	0.279661016949153
1998	Devin the Dude	The Dude	0.276785714285714	0.276785714285714	0.223214285714286	0.223214285714286
1998	Kool G Rap	Roots of Evil	0.235849056603774	0.235849056603774	0.292452830188679	0.235849056603774
1998	DJ Quik	Rhythm-al-ism	0.254385964912281	0.236842105263158	0.236842105263158	0.271929824561404
1998	Mystikal	Ghetto Fabulous	0.275	0.241666666666667	0.225	0.258333333333333
1998	C-BO	'Til My Casket Drops	0.258928571428571	0.223214285714286	0.223214285714286	0.294642857142857
1998	Funkdoobiest	The Troubleshooters	0.25	0.232758620689655	0.28448275862069	0.232758620689655
1998	Aceyalone	A Book of Human Language	0.281818181818182	0.245454545454545	0.245454545454545	0.227272727272727
1998	Big Tymers	How You Luv That?, Vol. 2	0.276785714285714	0.276785714285714	0.223214285714286	0.223214285714286
1998	Killah Priest	Heavy Mental	0.1953125	0.1953125	0.3046875	0.3046875
1998	Trick Daddy	www.thug.com	0.3359375	0.2109375	0.2265625	0.2265625
1998	MC Solaar	Le Tour de la Question	0.241071428571429	0.241071428571429	0.294642857142857	0.223214285714286
1998	Atmosphere	Overcast!	0.245098039215686	0.245098039215686	0.264705882352941	0.245098039215686
1998	Paris	Unleashed	0.204545454545455	0.189393939393939	0.234848484848485	0.371212121212121
1998	Kottonmouth Kings	Royal Highness	0.271929824561404	0.236842105263158	0.236842105263158	0.254385964912281
1998	Goodie Mob	Still Standing	0.258928571428571	0.276785714285714	0.241071428571429	0.223214285714286
1998	Nate Dogg	G Funk Classics, Vols. 1 & 2	0.28448275862069	0.28448275862069	0.21551724137931	0.21551724137931
1998	Delinquent Habits	Here Come the Horns	0.289473684210526	0.271929824561404	0.219298245614035	0.219298245614035
1998	Lil' Keke	The Commission	0.318181818181818	0.227272727272727	0.227272727272727	0.227272727272727
1998	MC Ren	Ruthless for Life	0.263636363636364	0.227272727272727	0.227272727272727	0.281818181818182
1998	Jermaine Dupri	12 Soulful Nights of Christmas	0.241071428571429	0.258928571428571	0.258928571428571	0.241071428571429
1998	Big Tymers	How You Luv That?	0.276785714285714	0.276785714285714	0.223214285714286	0.223214285714286
1998	Boo-Yaa T.R.I.B.E.	Angry Samoans	0.235714285714286	0.207142857142857	0.207142857142857	0.35
1998	Bizzy Bone	Heaven'z Movie	0.263636363636364	0.227272727272727	0.281818181818182	0.227272727272727
1998	Big Pun	Capital Punishment	0.28448275862069	0.232758620689655	0.21551724137931	0.267241379310345
1998	Yukmouth	Thugged Out: The Albulation	0.271929824561404	0.236842105263158	0.219298245614035	0.271929824561404
1998	M.O.P.	First Family 4 Life	0.301724137931034	0.21551724137931	0.232758620689655	0.25
1998	MC Solaar	MC Solaar	0.259615384615385	0.240384615384615	0.259615384615385	0.240384615384615
1998	DJ Clue?	The Professional	0.210144927536232	0.210144927536232	0.181159420289855	0.398550724637681
1998	Cappadonna	The Pillage	0.245454545454545	0.245454545454545	0.227272727272727	0.281818181818182
1998	DJ Laz	Cruzin'	0.225	0.358333333333333	0.208333333333333	0.208333333333333
1998	Daz Dillinger	Retaliation, Revenge and Get Back	0.3125	0.241071428571429	0.223214285714286	0.223214285714286
1998	Def Squad	El Niño	0.3125	0.223214285714286	0.223214285714286	0.241071428571429
1998	Lord Tariq & Peter Gunz	Make It Reign	0.261904761904762	0.214285714285714	0.198412698412698	0.325396825396825
1998	Crime Boss	Still at Large	0.313559322033898	0.211864406779661	0.211864406779661	0.26271186440678
1998	Sporty Thievz	Street Cinema	0.240384615384615	0.240384615384615	0.278846153846154	0.240384615384615
1998	Pras	Ghetto Supastar	0.235714285714286	0.35	0.235714285714286	0.178571428571429
1998	DJ Q-Bert	Wave Twisters, Episode 7 Million: Sonic Wars Within the Protons	0.221311475409836	0.286885245901639	0.237704918032787	0.254098360655738
1998	Lil' Troy	Sittin' Fat Down South	0.3125	0.223214285714286	0.223214285714286	0.241071428571429
1998	Jazzkantine	Geheimrezept	0.219298245614035	0.289473684210526	0.271929824561404	0.219298245614035
1998	Silkk the Shocker	Charge It 2 da Game	0.336065573770492	0.204918032786885	0.204918032786885	0.254098360655738
1998	Onyx	Shut 'Em Down	0.279661016949153	0.211864406779661	0.211864406779661	0.296610169491525
1998	Kurupt	Kuruption!	0.289473684210526	0.271929824561404	0.219298245614035	0.219298245614035
1998	DJ Magic Mike	Gods of Bass	0.246031746031746	0.357142857142857	0.198412698412698	0.198412698412698
1998	Manau	Panique Celtique	0.235849056603774	0.235849056603774	0.292452830188679	0.235849056603774
1998	Cocoa Brovaz	The Rude Awakening	0.245454545454545	0.263636363636364	0.245454545454545	0.245454545454545
1998	Sylk-E. Fyne	Raw Sylk	0.240384615384615	0.259615384615385	0.259615384615385	0.240384615384615
1998	Gemelli DiVersi	Gemelli DiVersi	0.245098039215686	0.245098039215686	0.264705882352941	0.245098039215686
1998	Suprême NTM	Suprême NTM	0.240384615384615	0.240384615384615	0.278846153846154	0.240384615384615
1998	South Park Mexican	Power Moves	0.287037037037037	0.231481481481481	0.231481481481481	0.25
1998	The LOX	Money, Power & Respect	0.245098039215686	0.245098039215686	0.264705882352941	0.245098039215686
1998	8Ball	Lost	0.324561403508772	0.236842105263158	0.219298245614035	0.219298245614035
1998	Soulja Slim	Give It 2 'Em Raw	0.28030303030303	0.28030303030303	0.21969696969697	0.21969696969697
1998	WC	The Shadiest One	0.271929824561404	0.271929824561404	0.236842105263158	0.219298245614035
1998	Kenny "Dope" Gonzalez	Hip Hop Forever	0.232758620689655	0.21551724137931	0.267241379310345	0.28448275862069
1998	Mo Thugs Family	Chapter II: Family Reunion	0.258928571428571	0.241071428571429	0.276785714285714	0.223214285714286
1998	DJ Honda	HII	0.271929824561404	0.219298245614035	0.289473684210526	0.219298245614035
1998	Tear Da Club Up Thugs	Crazyndalazdayz	0.276785714285714	0.223214285714286	0.223214285714286	0.276785714285714
1998	John Forté	Poly Sci	0.235849056603774	0.254716981132075	0.273584905660377	0.235849056603774
1998	Above the Law	Legends	0.232758620689655	0.21551724137931	0.25	0.301724137931034
1998	Nate Dogg	G-Funk Classics, Vol. 1	0.246031746031746	0.246031746031746	0.30952380952381	0.198412698412698
1998	DJ Andy Smith	The Document	0.254716981132075	0.273584905660377	0.235849056603774	0.235849056603774
1998	Flipmode Squad	The Imperial Album	0.232394366197183	0.330985915492958	0.204225352112676	0.232394366197183
1998	Cold Crush Brothers	Live MC Battles from Harlem World 1981	0.26271186440678	0.296610169491525	0.211864406779661	0.228813559322034
1998	All Natural	No Additives, No Preservatives	0.25	0.287037037037037	0.231481481481481	0.231481481481481
1998	Crucial Conflict	Good Side, Bad Side	0.25	0.21551724137931	0.25	0.28448275862069
1998	Tela	Now or Never	0.324561403508772	0.219298245614035	0.219298245614035	0.236842105263158
1998	Young Bleed	My Balls & My Word	0.245098039215686	0.245098039215686	0.264705882352941	0.245098039215686
1998	Gangsta Boo	Enquiring Minds	0.275	0.225	0.225	0.275
1998	Gangsta Blac	I Am da Gangsta	0.293650793650794	0.23015873015873	0.214285714285714	0.261904761904762
1998	Celly Cel	The G Filez	0.223214285714286	0.223214285714286	0.223214285714286	0.330357142857143
1998	DJ Magic Mike	Bad Boys of Bass	0.269230769230769	0.346153846153846	0.192307692307692	0.192307692307692
1998	Mass Hysteria	Live	0.245454545454545	0.245454545454545	0.281818181818182	0.227272727272727
1998	Invisibl Skratch Piklz	The Shiggar Fraggar Show!, Vol. 1	0.214285714285714	0.325396825396825	0.246031746031746	0.214285714285714
1998	E.S.G.	Return of the Living Dead	0.3125	0.223214285714286	0.223214285714286	0.241071428571429
1998	Phunk Junkeez	Fear of a Wack Planet	0.245762711864407	0.245762711864407	0.228813559322034	0.279661016949153
1998	South Park Mexican	Hustle Town	0.294642857142857	0.223214285714286	0.223214285714286	0.258928571428571
1998	Prophet Posse	Body Parts	0.276785714285714	0.223214285714286	0.223214285714286	0.276785714285714
1998	Doseone	Hemispheres	0.192307692307692	0.207692307692308	0.407692307692308	0.192307692307692
1998	Yo-Yo	Ebony	0.271929824561404	0.236842105263158	0.254385964912281	0.236842105263158
1998	Big Ed	The Assassin	0.271929824561404	0.236842105263158	0.219298245614035	0.271929824561404
1998	Tom Skeemask	2 Wild for the World	0.3125	0.223214285714286	0.223214285714286	0.241071428571429
1998	Bad Azz	Word on Tha Street	0.245762711864407	0.228813559322034	0.26271186440678	0.26271186440678
1998	Bass Mekanik	Sonic Overload	0.235849056603774	0.273584905660377	0.235849056603774	0.254716981132075
1998	Kid Fresh	Screwed Out	0.264705882352941	0.245098039215686	0.245098039215686	0.245098039215686
1998	Knightowl	The Wicked West	0.25	0.21551724137931	0.232758620689655	0.301724137931034
1998	B. Down	The L.A. Rap Junkie	0.287037037037037	0.25	0.231481481481481	0.231481481481481
1998	Vico C	Aquel Que Habia Muerto	0.270491803278689	0.319672131147541	0.204918032786885	0.204918032786885
1998	DJ Spade	Cutt 11: That Dirty South	0.292452830188679	0.235849056603774	0.235849056603774	0.235849056603774
1998	Lil Slim	Lil Slim's Back	0.276119402985075	0.216417910447761	0.216417910447761	0.291044776119403
1998	Busta Flex	Busta Flex	0.245098039215686	0.245098039215686	0.264705882352941	0.245098039215686
1998	Mr. Shadow	Till I Die	0.245454545454545	0.227272727272727	0.227272727272727	0.3
1998	Keoki	Altered Ego Trip (Remix Album)	0.227272727272727	0.245454545454545	0.3	0.227272727272727
1998	Lunasicc	A Million Words, A Million Dollars	0.287037037037037	0.231481481481481	0.231481481481481	0.25
1998	Apache Indian	Real People	0.227272727272727	0.227272727272727	0.318181818181818	0.227272727272727
1998	Techno Bass Crew	Music from Beyond	0.217741935483871	0.25	0.330645161290323	0.201612903225806
1998	DarkRoom Familia	Penitentiary Chances	0.242647058823529	0.183823529411765	0.227941176470588	0.345588235294118
1998	Bad Boys Blue	Back	0.231481481481481	0.287037037037037	0.25	0.231481481481481
1998	Weapon of Choice	Nutmeg Phantasy	0.254385964912281	0.289473684210526	0.219298245614035	0.236842105263158
1998	Absolute Beginner	Bambule	0.245098039215686	0.245098039215686	0.264705882352941	0.245098039215686
1998	DJ Smurf	Dead Crunk	0.325	0.241666666666667	0.208333333333333	0.225
1998	Tommy Wright III	Feel Me Before They Kill Me	0.278846153846154	0.240384615384615	0.240384615384615	0.240384615384615
1998	A-G-2-A-KE	Mil-Ticket	0.279661016949153	0.245762711864407	0.228813559322034	0.245762711864407
1998	Buddha Monk	Prophecy	0.240384615384615	0.240384615384615	0.259615384615385	0.259615384615385
1998	Bad Boys Blue	With Love from Bad Boys Blue	0.231481481481481	0.287037037037037	0.25	0.231481481481481
1998	Techmaster P.E.B.	Bass Computer 2000	0.219298245614035	0.236842105263158	0.324561403508772	0.219298245614035
1998	DarkRoom Familia	Apocalypse Brown	0.25	0.231481481481481	0.231481481481481	0.287037037037037
1998	Show & A.G.	Full Scale	0.265151515151515	0.234848484848485	0.204545454545455	0.295454545454545
1998	The Anonymous	Green and Gold	0.213414634146341	0.213414634146341	0.189024390243902	0.384146341463415
1998	Black Souls Entertainment	Survival	0.26271186440678	0.245762711864407	0.211864406779661	0.279661016949153
1998	Invisible Poet Kings	Invisible Poet Kings	0.245098039215686	0.245098039215686	0.264705882352941	0.245098039215686
1998	DJ Nabs	In the Lab with DJ Nabs - The Live Album	0.254385964912281	0.271929824561404	0.236842105263158	0.236842105263158
1998	The Noise	The Noise Live, Vol. 2: Anniversary Centro de Convenciones	0.291666666666667	0.241666666666667	0.241666666666667	0.225
1998	GUN	XIV Till Eternity	0.268518518518519	0.231481481481481	0.231481481481481	0.268518518518519
1999	Eminem	The Slim Shady LP	0.235714285714286	0.221428571428571	0.207142857142857	0.335714285714286
1999	Snoop Dogg	No Limit Top Dogg	0.254385964912281	0.236842105263158	0.254385964912281	0.254385964912281
1999	The Roots	Things Fall Apart	0.237704918032787	0.221311475409836	0.286885245901639	0.254098360655738
1999	Missy Elliott	Da Real World	0.271929824561404	0.289473684210526	0.219298245614035	0.219298245614035
1999	Master P	Only God Can Judge Me	0.289473684210526	0.219298245614035	0.236842105263158	0.254385964912281
1999	Nas	I Am... The Autobiography	0.275	0.208333333333333	0.241666666666667	0.275
1999	MF Doom	Operation: Doomsday	0.254098360655738	0.254098360655738	0.221311475409836	0.270491803278689
1999	Jay-Z	Vol. 3... Life and Times of Shawn Carter	0.238461538461538	0.207692307692308	0.207692307692308	0.346153846153846
1999	Nas	Nastradamus	0.258333333333333	0.208333333333333	0.258333333333333	0.275
1999	Quannum	Quannum Spectrum	0.25	0.25	0.25	0.25
1999	The Notorious B.I.G.	Born Again	0.23015873015873	0.214285714285714	0.214285714285714	0.341269841269841
1999	Method Man	Blackout!	0.261194029850746	0.201492537313433	0.201492537313433	0.335820895522388
1999	Public Enemy	There's a Poison Goin' On....	0.183544303797468	0.158227848101266	0.234177215189873	0.424050632911392
1999	The Roots	The Roots Come Alive	0.23015873015873	0.293650793650794	0.246031746031746	0.23015873015873
1999	Dr. Dre	2001	0.23015873015873	0.246031746031746	0.246031746031746	0.277777777777778
1999	DMX	...And Then There Was X	0.215116279069767	0.215116279069767	0.284883720930233	0.284883720930233
1999	Mobb Deep	Murda Muzik	0.254385964912281	0.219298245614035	0.236842105263158	0.289473684210526
1999	Insane Clown Posse	The Amazing Jeckel Brothers	0.186567164179104	0.201492537313433	0.186567164179104	0.425373134328358
1999	EPMD	Out of Business	0.232394366197183	0.21830985915493	0.274647887323944	0.274647887323944
1999	Lil Wayne	Tha Block Is Hot	0.270833333333333	0.270833333333333	0.201388888888889	0.256944444444444
1999	Mos Def	Black on Both Sides	0.231481481481481	0.231481481481481	0.287037037037037	0.25
1999	Eve	Let There Be Eve...Ruff Ryder's First Lady	0.271929824561404	0.219298245614035	0.219298245614035	0.289473684210526
1999	Will Smith	Willennium	0.232758620689655	0.318965517241379	0.232758620689655	0.21551724137931
1999	Run-D.M.C.	Crown Royal	0.263636363636364	0.263636363636364	0.227272727272727	0.245454545454545
1999	Q-Tip	Amplified	0.195652173913043	0.311594202898551	0.253623188405797	0.239130434782609
1999	MC Eiht	Section 8	0.269736842105263	0.177631578947368	0.335526315789474	0.217105263157895
1999	B.G.	Chopper City in the Ghetto	0.257352941176471	0.345588235294118	0.183823529411765	0.213235294117647
1999	Kool Keith	Black Elvis/Lost in Space	0.25	0.292857142857143	0.221428571428571	0.235714285714286
1999	Ol' Dirty Bastard	Nigga Please	0.28030303030303	0.204545454545455	0.25	0.265151515151515
1999	Naughty by Nature	19 Naughty Nine: Nature's Fury	0.233870967741935	0.282258064516129	0.217741935483871	0.266129032258065
1999	Warren G	I Want It All	0.23134328358209	0.261194029850746	0.305970149253731	0.201492537313433
1999	Beanie Sigel	The Truth	0.271929824561404	0.219298245614035	0.236842105263158	0.271929824561404
1999	Raekwon	Immobilarity	0.234848484848485	0.189393939393939	0.25	0.325757575757576
1999	Prince Paul	A Prince Among Thieves	0.277777777777778	0.277777777777778	0.214285714285714	0.23015873015873
1999	Blackalicious	Nia	0.25	0.301724137931034	0.21551724137931	0.232758620689655
1999	Pharoahe Monch	Internal Affairs	0.236842105263158	0.236842105263158	0.254385964912281	0.271929824561404
1999	Ja Rule	Venni Vetti Vecci	0.25	0.232758620689655	0.21551724137931	0.301724137931034
1999	Juvenile	Tha G-Code	0.267241379310345	0.28448275862069	0.232758620689655	0.21551724137931
1999	E-40	Charlie Hustle: The Blueprint of a Self-Made Millionaire	0.258928571428571	0.276785714285714	0.223214285714286	0.241071428571429
1999	Sasha	Global Underground: San Francisco	0.186567164179104	0.201492537313433	0.380597014925373	0.23134328358209
1999	Too $hort	Can't Stay Away	0.277777777777778	0.214285714285714	0.214285714285714	0.293650793650794
1999	Ice-T	7th Deadly Sin	0.246268656716418	0.201492537313433	0.261194029850746	0.291044776119403
1999	Mase	Double Up	0.21969696969697	0.371212121212121	0.204545454545455	0.204545454545455
1999	Puff Daddy	Forever	0.221311475409836	0.270491803278689	0.286885245901639	0.221311475409836
1999	Funkmaster Flex	The Tunnel	0.28448275862069	0.267241379310345	0.21551724137931	0.232758620689655
1999	8Ball and MJG	In Our Lifetime	0.25	0.233870967741935	0.233870967741935	0.282258064516129
1999	Slick Rick	The Art of Storytelling	0.277777777777778	0.214285714285714	0.214285714285714	0.293650793650794
1999	Roots Manuva	Brand New Second Hand	0.223214285714286	0.294642857142857	0.258928571428571	0.223214285714286
1999	Buck 65	Vertex	0.219298245614035	0.236842105263158	0.307017543859649	0.236842105263158
1999	Fun Lovin' Criminals	Mimosa	0.240384615384615	0.240384615384615	0.278846153846154	0.240384615384615
1999	The Genius	Beneath the Surface	0.25	0.204545454545455	0.204545454545455	0.340909090909091
1999	Harlem World	Movement	0.245098039215686	0.245098039215686	0.264705882352941	0.245098039215686
1999	Black Rob	Life Story	0.25	0.232758620689655	0.232758620689655	0.28448275862069
1999	Handsome Boy Modeling School	So...How's Your Girl?	0.26271186440678	0.296610169491525	0.228813559322034	0.211864406779661
1999	C-Murder	Bossalinie	0.232758620689655	0.232758620689655	0.21551724137931	0.318965517241379
1999	YoungBloodZ	Against Da Grain	0.291666666666667	0.275	0.208333333333333	0.225
1999	MC Breed	It's All Good	0.273584905660377	0.254716981132075	0.235849056603774	0.235849056603774
1999	Aesop Rock	Float	0.211864406779661	0.211864406779661	0.245762711864407	0.330508474576271
1999	DJ Spooky	File Under Futurism	0.225	0.208333333333333	0.275	0.291666666666667
1999	Afrika Bambaataa	Electro Funk Breakdown	0.25	0.21551724137931	0.28448275862069	0.25
1999	Lil' Keke	It Was All a Dream	0.3	0.245454545454545	0.227272727272727	0.227272727272727
1999	Tru	Da Crime Family	0.25	0.21551724137931	0.21551724137931	0.318965517241379
1999	Goodie Mob	World Party	0.211864406779661	0.330508474576271	0.245762711864407	0.211864406779661
1999	The Sugarhill Gang	Jump on It!	0.223214285714286	0.330357142857143	0.223214285714286	0.223214285714286
1999	Jeru the Damaja	Heroz4hire	0.2265625	0.2109375	0.2265625	0.3359375
1999	Die Fantastischen Vier	0.235416667	0.231481481481481	0.268518518518519	0.268518518518519	0.231481481481481
1999	The Beatnuts	A Musical Massacre	0.227272727272727	0.318181818181818	0.227272727272727	0.227272727272727
1999	Foxy Brown	Chyna Doll	0.267241379310345	0.28448275862069	0.232758620689655	0.21551724137931
1999	2Pac	Still I Rise	0.267241379310345	0.21551724137931	0.21551724137931	0.301724137931034
1999	Project Pat	Ghetty Green	0.289473684210526	0.271929824561404	0.219298245614035	0.219298245614035
1999	Swollen Members	Balance	0.245454545454545	0.281818181818182	0.245454545454545	0.227272727272727
1999	DJ Vadim	U.S.S.R.: Life from the Other Side	0.198412698412698	0.198412698412698	0.404761904761905	0.198412698412698
1999	Memphis Bleek	Coming of Age	0.254385964912281	0.236842105263158	0.236842105263158	0.271929824561404
1999	Mack 10	Hoo-Bangin': The Mix Tape, Vol. 1	0.25	0.235714285714286	0.264285714285714	0.25
1999	Rakim	The Master	0.217741935483871	0.217741935483871	0.282258064516129	0.282258064516129
1999	DJ Screw	All Work No Play	0.225	0.208333333333333	0.325	0.241666666666667
1999	Black Moon	War Zone	0.245098039215686	0.245098039215686	0.264705882352941	0.245098039215686
1999	Company Flow	Little Johnny From the Hospitul: Breaks and Instrumentals, Vol. 1	0.235849056603774	0.254716981132075	0.235849056603774	0.273584905660377
1999	H-Blockx	Fly Eyes	0.245098039215686	0.245098039215686	0.264705882352941	0.245098039215686
1999	DJ Logic	Project Logic	0.259615384615385	0.259615384615385	0.240384615384615	0.240384615384615
1999	Pastor Troy	We Ready - I Declare War	0.263636363636364	0.227272727272727	0.245454545454545	0.263636363636364
1999	El Gran Silencio	Libres y Locos	0.254098360655738	0.286885245901639	0.204918032786885	0.254098360655738
1999	Twiztid	Mostasteless	0.235849056603774	0.235849056603774	0.235849056603774	0.292452830188679
1999	MC Breed	2 for the Show	0.273584905660377	0.254716981132075	0.235849056603774	0.235849056603774
1999	Dr. Dooom	First Come, First Served	0.271929824561404	0.254385964912281	0.219298245614035	0.254385964912281
1999	Tash	Rap Life	0.235849056603774	0.235849056603774	0.292452830188679	0.235849056603774
1999	JT Money	Pimpin' on Wax	0.287037037037037	0.25	0.231481481481481	0.231481481481481
1999	Keak da Sneak	Sneakacydal	0.267241379310345	0.21551724137931	0.232758620689655	0.28448275862069
1999	Inspectah Deck	Uncontrolled Substance	0.241666666666667	0.241666666666667	0.258333333333333	0.258333333333333
1999	Kurupt	Tha Streetz Iz a Mutha	0.289473684210526	0.271929824561404	0.219298245614035	0.219298245614035
1999	C-BO	Final Chapter	0.263636363636364	0.227272727272727	0.227272727272727	0.281818181818182
1999	Arsonists	As the World Burns	0.228813559322034	0.228813559322034	0.330508474576271	0.211864406779661
1999	Sauce Money	Middle Finger U	0.25	0.231481481481481	0.231481481481481	0.287037037037037
1999	Lords of the Underground	Resurrection	0.258928571428571	0.241071428571429	0.223214285714286	0.276785714285714
1999	Domino	Remember Me	0.241071428571429	0.241071428571429	0.294642857142857	0.223214285714286
1999	Terror Squad	Terror Squad	0.240384615384615	0.240384615384615	0.278846153846154	0.240384615384615
1999	Screwed Up Click	Blockbleeders	0.235849056603774	0.254716981132075	0.235849056603774	0.273584905660377
1999	The Hot Boys	Guerrilla Warfare	0.289473684210526	0.254385964912281	0.219298245614035	0.236842105263158
1999	Silkk the Shocker	Made Mann	0.26271186440678	0.211864406779661	0.211864406779661	0.313559322033898
1999	Kane & Abel	Rise to Power	0.281818181818182	0.227272727272727	0.227272727272727	0.263636363636364
1999	Heavy D	Heavy	0.254098360655738	0.254098360655738	0.286885245901639	0.204918032786885
1999	C-BO	Mob Figaz	0.268518518518519	0.231481481481481	0.231481481481481	0.268518518518519
1999	The Madd Rapper	Tell 'Em Why U Madd	0.235849056603774	0.235849056603774	0.292452830188679	0.235849056603774
1999	Natas	WWW.Com (Wicket World Wide)	0.225	0.208333333333333	0.225	0.341666666666667
1999	Rah Digga	Dirty Harriet	0.267241379310345	0.25	0.232758620689655	0.25
1999	Amyth	The World Is Ours	0.235849056603774	0.235849056603774	0.292452830188679	0.235849056603774
1999	Urban Dance Squad	Planet Ultra	0.231481481481481	0.25	0.287037037037037	0.231481481481481
1999	Krayzie Bone	Thug Mentality 1999	0.268518518518519	0.231481481481481	0.268518518518519	0.231481481481481
1999	DJ Spinna	Heavy Beats, Vol. 1	0.245098039215686	0.245098039215686	0.245098039215686	0.264705882352941
1999	Young Bleed	My Own	0.267241379310345	0.232758620689655	0.21551724137931	0.28448275862069
1999	U-God	Golden Arms Redemption	0.235849056603774	0.254716981132075	0.273584905660377	0.235849056603774
1999	Blumentopf	Grosses Kino	0.240384615384615	0.240384615384615	0.278846153846154	0.240384615384615
1999	Suprême NTM	Authentik	0.240384615384615	0.259615384615385	0.259615384615385	0.240384615384615
1999	Made Men	Classic Limited Edition	0.284615384615385	0.284615384615385	0.207692307692308	0.223076923076923
1999	The Beat Junkies	The World Famous Beat Junkies, Vol. 3	0.276785714285714	0.223214285714286	0.223214285714286	0.276785714285714
1999	Wu-Syndicate	Wu-Syndicate	0.254716981132075	0.254716981132075	0.254716981132075	0.235849056603774
1999	MC Breed	MC Breed Presents the Thugz, Vol. 1	0.292452830188679	0.235849056603774	0.235849056603774	0.235849056603774
1999	Fonky Family	Si Dieu Veut	0.235849056603774	0.235849056603774	0.292452830188679	0.235849056603774
1999	Anticon	Music for the Advancement of Hip Hop	0.231481481481481	0.231481481481481	0.287037037037037	0.25
1999	Spice 1	Immortalized	0.254385964912281	0.219298245614035	0.254385964912281	0.271929824561404
1999	Freeman	L' Palais de Justice	0.231481481481481	0.231481481481481	0.25	0.287037037037037
1999	Conejo	City of Angels	0.25	0.25	0.201612903225806	0.298387096774194
1999	B-Legit	Hempin' Ain't Easy	0.301724137931034	0.21551724137931	0.232758620689655	0.25
1999	South Park Mexican	3rd Wish to Rock the World	0.28030303030303	0.189393939393939	0.234848484848485	0.295454545454545
1999	Mr. Mike	Rhapsody	0.271929824561404	0.271929824561404	0.236842105263158	0.219298245614035
1999	Akinyele	Aktapuss: The Soundtrack	0.264705882352941	0.245098039215686	0.245098039215686	0.245098039215686
1999	Mercedes	Rear End	0.305555555555556	0.231481481481481	0.231481481481481	0.231481481481481
1999	Esham	Mail Dominance	0.258928571428571	0.223214285714286	0.223214285714286	0.294642857142857
1999	Bootleg	Death Before Dishonesty	0.25	0.21551724137931	0.232758620689655	0.301724137931034
1999	A.G.	The Dirty Version	0.25	0.201612903225806	0.266129032258065	0.282258064516129
1999	Shoestring	Representin' Till the World Ends	0.281818181818182	0.263636363636364	0.227272727272727	0.227272727272727
1999	Zoxea	A Mon Tour d'Briller	0.240384615384615	0.240384615384615	0.278846153846154	0.240384615384615
1999	The Biv 10 Pee Wee All-Stars	Michael Bivins Presents the Adventures of the Biv 10 Pee-Wee All-Stars	0.232758620689655	0.336206896551724	0.21551724137931	0.21551724137931
1999	Jim Crow	Crow's Nest	0.240384615384615	0.240384615384615	0.278846153846154	0.240384615384615
1999	Afrob	Rolle Mit Hip Hop	0.245098039215686	0.245098039215686	0.264705882352941	0.245098039215686
1999	Big Pokey	Hardest Pit in the Litter	0.258928571428571	0.223214285714286	0.294642857142857	0.223214285714286
1999	X-Raided	Unforgiven	0.271929824561404	0.219298245614035	0.219298245614035	0.289473684210526
1999	SFDK	Siempre Fuertes	0.2109375	0.2109375	0.2421875	0.3359375
1999	Knightowl	Shot Caller	0.241071428571429	0.223214285714286	0.241071428571429	0.294642857142857
1999	5th Ward Boyz	P.W.A. The Album: Keep It Poppin'	0.25	0.217741935483871	0.233870967741935	0.298387096774194
1999	South Central Cartel	Concrete Jungle, Vol. 1	0.292452830188679	0.235849056603774	0.235849056603774	0.235849056603774
1999	Alliance Ethnik	Fat Comeback	0.228813559322034	0.313559322033898	0.245762711864407	0.211864406779661
1999	RBX	No Mercy No Remorse	0.232758620689655	0.21551724137931	0.21551724137931	0.336206896551724
1999	Bisso Na Bisso	Le 15 Mai 1999	0.25	0.25	0.25	0.25
1999	Stevie B	Freestyle: Then & Now	0.236842105263158	0.271929824561404	0.271929824561404	0.219298245614035
1999	Jazzyfatnastees	The Once and Future	0.245098039215686	0.264705882352941	0.245098039215686	0.245098039215686
1999	Faf Larage	C'est Ma Cause	0.227272727272727	0.227272727272727	0.281818181818182	0.263636363636364
1999	IMx	Introducing IMx	0.25	0.28448275862069	0.25	0.21551724137931
1999	Koopsta Knicca	Da Devil's Playground: Underground Solo	0.26271186440678	0.228813559322034	0.228813559322034	0.279661016949153
1999	Infamous Syndicate	Changing the Game	0.245098039215686	0.264705882352941	0.245098039215686	0.245098039215686
1999	Gangsta Pat	Tear Yo Club Down	0.289473684210526	0.219298245614035	0.236842105263158	0.254385964912281
1999	Ant Banks	Derty Werk	0.267241379310345	0.232758620689655	0.21551724137931	0.28448275862069
1999	Mass Hysteria	Contraddiction	0.231481481481481	0.25	0.268518518518519	0.25
1999	Rascalz	Global Warning	0.240384615384615	0.240384615384615	0.278846153846154	0.240384615384615
1999	Lighter Shade of Brown	If You Could See Inside Me	0.245454545454545	0.263636363636364	0.263636363636364	0.227272727272727
1999	Kid Fresh	Syrup: Screwed Out, Vol. 2	0.289473684210526	0.236842105263158	0.219298245614035	0.254385964912281
1999	Stevie B	Right Here, Right Now!	0.236842105263158	0.271929824561404	0.271929824561404	0.219298245614035
1999	South Park Mexican	Hillwood	0.287037037037037	0.231481481481481	0.231481481481481	0.25
1999	Metabolics	The M-Virus	0.235849056603774	0.273584905660377	0.254716981132075	0.235849056603774
1999	Botany Boyz	Forever Botany	0.307017543859649	0.254385964912281	0.219298245614035	0.219298245614035
1999	C. Webb	2 Much Drama	0.253846153846154	0.223076923076923	0.207692307692308	0.315384615384615
1999	DarkRoom Familia	Traficantes	0.25	0.231481481481481	0.25	0.268518518518519
1999	The Cali Kings	Hip Hop Mix	0.278846153846154	0.240384615384615	0.240384615384615	0.240384615384615
1999	Bass Mekanik	V 5.0	0.235849056603774	0.273584905660377	0.235849056603774	0.254716981132075
1999	E.S.G.	Shinin' n' Grindin'	0.254385964912281	0.219298245614035	0.219298245614035	0.307017543859649
1999	DarkRoom Familia	From the Barrio with Love	0.268518518518519	0.231481481481481	0.231481481481481	0.268518518518519
1999	Mr. Doctor	Bombay	0.25	0.232758620689655	0.232758620689655	0.28448275862069
1999	Beyond	Droppin' the Next Shit	0.26271186440678	0.313559322033898	0.211864406779661	0.211864406779661
1999	DarkRoom Familia	Veteranos	0.231481481481481	0.231481481481481	0.231481481481481	0.305555555555556
1999	Lady Laistee	Black Mama	0.245098039215686	0.245098039215686	0.264705882352941	0.245098039215686
1999	Sac Sin	Point Blank Range Compilation	0.227272727272727	0.263636363636364	0.227272727272727	0.281818181818182
1999	Greedy Fingers	Shady Sirens	0.245098039215686	0.264705882352941	0.245098039215686	0.245098039215686
1999	Gangsta Blac	74 Minutes of Bump	0.293650793650794	0.23015873015873	0.214285714285714	0.261904761904762
1999	Lil' Troy	Pain	0.3125	0.223214285714286	0.223214285714286	0.241071428571429
1999	Dirty	Country Versatile	0.225	0.325	0.208333333333333	0.241666666666667
1999	Cream	Stay Strong	0.235849056603774	0.235849056603774	0.235849056603774	0.292452830188679
1999	DarkRoom Familia	Felony Consequences	0.268518518518519	0.231481481481481	0.231481481481481	0.268518518518519
1999	Bad Boys Blue	Follow the Light	0.231481481481481	0.287037037037037	0.25	0.231481481481481
1999	Mista Madd	Madd Hatta Presents Mista Madd & The Supa Thuggz	0.2421875	0.2578125	0.2421875	0.2578125
1999	Intik	Intik	0.240384615384615	0.240384615384615	0.278846153846154	0.240384615384615
1999	Invisibl Skratch Piklz	The Shiggar Fraggar Show!, Vol. 3	0.245098039215686	0.245098039215686	0.264705882352941	0.245098039215686
1999	Invisibl Skratch Piklz	The Shiggar Fraggar Show!, Vol. 4	0.245098039215686	0.245098039215686	0.264705882352941	0.245098039215686
1999	Invisibl Skratch Piklz	The Shiggar Fraggar Show!, Vol. 5	0.245098039215686	0.245098039215686	0.264705882352941	0.245098039215686
1999	The Noise	Special Edition, Vol. 2	0.291666666666667	0.241666666666667	0.241666666666667	0.225
1999	Mr. Shadow	Born Without a Konscience	0.281818181818182	0.227272727272727	0.227272727272727	0.263636363636364
1999	R.P. Cola	Act Like U Know	0.258333333333333	0.225	0.241666666666667	0.275
1999	La Brigade	Le Testament	0.240384615384615	0.240384615384615	0.278846153846154	0.240384615384615
1999	Mafia Trece	L' Envers du Décor	0.235849056603774	0.235849056603774	0.292452830188679	0.235849056603774
1999	Bisso Na Bisso	Racines...	0.25	0.25	0.267241379310345	0.232758620689655
1999	Bad Boys Blue	Pretty Young Girl	0.231481481481481	0.287037037037037	0.25	0.231481481481481
1999	DarkRoom Familia	Gang Stories: The Darkroom Uncensored	0.268518518518519	0.231481481481481	0.231481481481481	0.268518518518519
1999	Bass 305	The Return	0.208333333333333	0.258333333333333	0.325	0.208333333333333
1999	DJ Melo-Mix	Pimpin' Ain't Dead	0.259615384615385	0.259615384615385	0.240384615384615	0.240384615384615
1999	Crooked Stilo	So What U Want	0.292857142857143	0.292857142857143	0.207142857142857	0.207142857142857
2000	Snoop Dogg	Tha Last Meal	0.233870967741935	0.266129032258065	0.266129032258065	0.233870967741935
2000	Eminem	The Marshall Mathers LP	0.2109375	0.2265625	0.1953125	0.3671875
2000	Wyclef Jean	The Ecleftic: 2 Sides II a Book	0.25	0.268518518518519	0.231481481481481	0.25
2000	Ghostface Killah	Supreme Clientele	0.219298245614035	0.236842105263158	0.254385964912281	0.289473684210526
2000	Common	Like Water for Chocolate	0.183823529411765	0.227941176470588	0.404411764705882	0.183823529411765
2000	Master P	Ghetto Postage	0.28448275862069	0.21551724137931	0.21551724137931	0.28448275862069
2000	Ice Cube	War & Peace, Vol. 2: The Peace Disc	0.223076923076923	0.223076923076923	0.207692307692308	0.346153846153846
2000	Wu-Tang Clan	The W	0.258333333333333	0.225	0.208333333333333	0.308333333333333
2000	Nelly	Country Grammar	0.258928571428571	0.258928571428571	0.258928571428571	0.223214285714286
2000	Jay-Z	The Dynasty: Roc la Famila 2000	0.235714285714286	0.221428571428571	0.25	0.292857142857143
2000	Cypress Hill	Skull & Bones	0.221311475409836	0.237704918032787	0.254098360655738	0.286885245901639
2000	The Black Eyed Peas	Bridging the Gap	0.245762711864407	0.313559322033898	0.228813559322034	0.211864406779661
2000	OutKast	Stankonia	0.25	0.301724137931034	0.232758620689655	0.21551724137931
2000	Dilated Peoples	The Platform	0.232758620689655	0.232758620689655	0.28448275862069	0.25
2000	Reflection Eternal	Train of Thought	0.21551724137931	0.301724137931034	0.267241379310345	0.21551724137931
2000	LL Cool J	G.O.A.T: The Greatest of All Time	0.233870967741935	0.266129032258065	0.282258064516129	0.217741935483871
2000	Scarface	The Last of a Dying Breed	0.25	0.21551724137931	0.21551724137931	0.318965517241379
2000	Ludacris	Back for the First Time	0.246268656716418	0.291044776119403	0.186567164179104	0.276119402985075
2000	Lil' Bow Wow	Beware of Dog	0.228813559322034	0.313559322033898	0.228813559322034	0.228813559322034
2000	Busta Rhymes	Anarchy	0.21830985915493	0.288732394366197	0.274647887323944	0.21830985915493
2000	Mack 10	The Paper Route	0.279661016949153	0.228813559322034	0.211864406779661	0.279661016949153
2000	Slum Village	Fantastic, Vol. 2	0.207142857142857	0.235714285714286	0.378571428571429	0.178571428571429
2000	Ja Rule	Rule 3:36	0.2578125	0.2265625	0.2265625	0.2890625
2000	Guru	Jazzmatazz, Vol. 3: Streetsoul	0.181159420289855	0.253623188405797	0.384057971014493	0.181159420289855
2000	Xzibit	Restless	0.318181818181818	0.227272727272727	0.227272727272727	0.227272727272727
2000	Lil Wayne	Lights Out	0.25	0.264285714285714	0.235714285714286	0.25
2000	Jurassic 5	Quality Control	0.19620253164557	0.348101265822785	0.284810126582278	0.170886075949367
2000	Insane Clown Posse	Bizaar	0.25	0.232758620689655	0.232758620689655	0.28448275862069
2000	Lil' Kim	The Notorious K.I.M.	0.279661016949153	0.228813559322034	0.211864406779661	0.279661016949153
2000	C-Murder	Trapped In Crime	0.28448275862069	0.21551724137931	0.21551724137931	0.28448275862069
2000	Everlast	Eat at Whitey's	0.204918032786885	0.204918032786885	0.368852459016393	0.221311475409836
2000	Deltron 3030	Deltron 3030	0.235849056603774	0.273584905660377	0.254716981132075	0.235849056603774
2000	Dead Prez	Let's Get Free	0.267241379310345	0.21551724137931	0.25	0.267241379310345
2000	Sean Paul	Stage One	0.241071428571429	0.3125	0.223214285714286	0.223214285714286
2000	Mystikal	Let's Get Ready	0.275	0.241666666666667	0.225	0.258333333333333
2000	Cam'ron	S.D.E.	0.267241379310345	0.25	0.232758620689655	0.25
2000	Too $hort	You Nasty	0.26271186440678	0.26271186440678	0.245762711864407	0.228813559322034
2000	Kid Koala	Carpal Tunnel Syndrome	0.186567164179104	0.365671641791045	0.246268656716418	0.201492537313433
2000	Big Tymers	I Got That Work	0.289473684210526	0.254385964912281	0.236842105263158	0.219298245614035
2000	Ludacris	Incognegro	0.3671875	0.2265625	0.1953125	0.2109375
2000	Shyne	Shyne	0.2421875	0.1953125	0.2109375	0.3515625
2000	Ying Yang Twins	Thug Walkin'	0.240384615384615	0.240384615384615	0.278846153846154	0.240384615384615
2000	Gonzales	Gonzales Über Alles	0.208333333333333	0.258333333333333	0.275	0.258333333333333
2000	Three 6 Mafia	When the Smoke Clears	0.258333333333333	0.208333333333333	0.225	0.308333333333333
2000	Prodigy	H.N.I.C.	0.216049382716049	0.179012345679012	0.277777777777778	0.32716049382716
2000	Trick Daddy	Book of Thugs: Chapter AK Verse 47	0.271929824561404	0.236842105263158	0.219298245614035	0.271929824561404
2000	Kool Keith	Matthew	0.246268656716418	0.246268656716418	0.216417910447761	0.291044776119403
2000	Jungle Brothers	V.I.P.	0.241666666666667	0.308333333333333	0.241666666666667	0.208333333333333
2000	B.G.	Checkmate	0.261194029850746	0.335820895522388	0.186567164179104	0.216417910447761
2000	Quasimoto	The Unseen	0.207142857142857	0.221428571428571	0.335714285714286	0.235714285714286
2000	E-40	Loyalty and Betrayal	0.275	0.308333333333333	0.208333333333333	0.208333333333333
2000	Bone Thugs-N-Harmony	BTNHResurrection	0.258928571428571	0.223214285714286	0.241071428571429	0.276785714285714
2000	Princess Superstar	Last of the Great 20th Century Composers	0.28448275862069	0.25	0.232758620689655	0.232758620689655
2000	8Ball and MJG	Space Age 4 Eva	0.254385964912281	0.271929824561404	0.254385964912281	0.219298245614035
2000	Three 6 Mafia	Three 6 Mafia Presents: Hypnotize Camp Posse	0.267241379310345	0.21551724137931	0.232758620689655	0.28448275862069
2000	MC Eiht	N' My Neighborhood	0.243421052631579	0.190789473684211	0.335526315789474	0.230263157894737
2000	Trina	Da Baddest Bitch	0.296610169491525	0.228813559322034	0.211864406779661	0.26271186440678
2000	Del the Funky Homosapien	Both Sides of the Brain	0.236842105263158	0.271929824561404	0.271929824561404	0.219298245614035
2000	Field Mob	613: Ashy to Classy	0.263636363636364	0.281818181818182	0.227272727272727	0.227272727272727
2000	The Pharcyde	Plain Rap	0.221311475409836	0.336065573770492	0.221311475409836	0.221311475409836
2000	Da Brat	Unrestricted	0.275	0.225	0.208333333333333	0.291666666666667
2000	Memphis Bleek	The Understanding	0.267241379310345	0.232758620689655	0.21551724137931	0.28448275862069
2000	Orishas	A Lo Cubano	0.245454545454545	0.263636363636364	0.245454545454545	0.245454545454545
2000	C-BO	Enemy of the State	0.258928571428571	0.223214285714286	0.223214285714286	0.294642857142857
2000	Delinquent Habits	Merry Go Round	0.289473684210526	0.219298245614035	0.236842105263158	0.254385964912281
2000	De La Soul	Art Official Intelligence: Mosaic Thump	0.21551724137931	0.353448275862069	0.21551724137931	0.21551724137931
2000	Canibus	2000 B.C.	0.245762711864407	0.211864406779661	0.26271186440678	0.279661016949153
2000	Big L	The Big Picture (1974-1999)	0.273584905660377	0.235849056603774	0.254716981132075	0.235849056603774
2000	Rehab	Southern Discomfort	0.232758620689655	0.301724137931034	0.232758620689655	0.232758620689655
2000	DJ Quik	Balance & Options	0.225	0.225	0.241666666666667	0.308333333333333
2000	Juvenile	Playaz of da Game	0.301724137931034	0.267241379310345	0.21551724137931	0.21551724137931
2000	Die Fantastischen Vier	Unplugged	0.245098039215686	0.245098039215686	0.264705882352941	0.245098039215686
2000	Too $hort	Nationwide 2 Ghetto Pass: The Compilation [Southwest Wholesale]	0.324561403508772	0.219298245614035	0.236842105263158	0.219298245614035
2000	M.O.P.	Warriorz	0.28448275862069	0.232758620689655	0.21551724137931	0.267241379310345
2000	Funkmaster Flex	Vibe Hits, Vol. 1	0.258928571428571	0.276785714285714	0.241071428571429	0.223214285714286
2000	DJ Magic Mike	More Bootyz in Motion	0.28448275862069	0.28448275862069	0.21551724137931	0.21551724137931
2000	DJ Magic Mike	Magic's Kingdom	0.28448275862069	0.267241379310345	0.21551724137931	0.232758620689655
2000	Insane Clown Posse	Psychopathics From Outer Space	0.201492537313433	0.201492537313433	0.201492537313433	0.395522388059701
2000	Capone-N-Noreaga	The Reunion	0.3125	0.223214285714286	0.223214285714286	0.241071428571429
2000	Gonzales	The Entertainist	0.266129032258065	0.217741935483871	0.266129032258065	0.25
2000	Antipop Consortium	Tragic Epilogue	0.201612903225806	0.201612903225806	0.362903225806452	0.233870967741935
2000	Killah Priest	View From Masada	0.254098360655738	0.204918032786885	0.254098360655738	0.286885245901639
2000	Aceyalone	Who Framed the A-Team?	0.281818181818182	0.245454545454545	0.245454545454545	0.227272727272727
2000	Funkmaster Flex	The Mix Tape, Vol. 4: 60 Minutes of Funk	0.276785714285714	0.241071428571429	0.241071428571429	0.241071428571429
2000	Souls of Mischief	Trilogy: Conflict, Climax, Resolution	0.294642857142857	0.223214285714286	0.241071428571429	0.241071428571429
2000	Schoolly D	Funk 'n Pussy	0.241666666666667	0.208333333333333	0.241666666666667	0.308333333333333
2000	Nate Dogg	The Prodigal Son	0.258928571428571	0.223214285714286	0.294642857142857	0.223214285714286
2000	Brotha Lynch Hung	EBK4	0.301724137931034	0.21551724137931	0.21551724137931	0.267241379310345
2000	Twiztid	Freek Show	0.235849056603774	0.235849056603774	0.235849056603774	0.292452830188679
2000	MC Breed	The Thugz, Vol. 1	0.292452830188679	0.235849056603774	0.235849056603774	0.235849056603774
2000	Lil' Keke	Featured from Coast to Coast	0.3	0.245454545454545	0.227272727272727	0.227272727272727
2000	Pastor Troy	Book I	0.263636363636364	0.227272727272727	0.227272727272727	0.281818181818182
2000	Manau	Fest Noz de Paname	0.241071428571429	0.223214285714286	0.294642857142857	0.241071428571429
2000	Rohff	Le Code de l'Horreur	0.25	0.21969696969697	0.204545454545455	0.325757575757576
2000	Big Pun	Yeeeah Baby	0.25	0.217741935483871	0.201612903225806	0.330645161290323
2000	The 2 Live Crew	Private Personal Parts	0.291666666666667	0.275	0.225	0.208333333333333
2000	Kane & Abel	Most Wanted	0.308333333333333	0.225	0.225	0.241666666666667
2000	2Pac	Afeni Shakur Discusses "The Rose That Grew from Concrete, Vol. 1"	0.25	0.204545454545455	0.204545454545455	0.340909090909091
2000	Lil O	Da Fat Rat Wit Da Cheeze	0.263636363636364	0.227272727272727	0.227272727272727	0.281818181818182
2000	Willie D	Loved by Few, Hated by Many	0.28448275862069	0.21551724137931	0.21551724137931	0.28448275862069
2000	The LOX	We Are the Streets	0.235849056603774	0.235849056603774	0.292452830188679	0.235849056603774
2000	Z-Ro	Z-Ro vs. the World	0.30327868852459	0.254098360655738	0.204918032786885	0.237704918032787
2000	DJ Clue?	The Professional, Pt. 2	0.254716981132075	0.273584905660377	0.235849056603774	0.235849056603774
2000	Jedi Mind Tricks	Violent by Design	0.279661016949153	0.228813559322034	0.279661016949153	0.211864406779661
2000	Nature	For All Seasons	0.236842105263158	0.219298245614035	0.236842105263158	0.307017543859649
2000	Tha Eastsidaz	Tha Eastsidaz	0.295454545454545	0.265151515151515	0.21969696969697	0.21969696969697
2000	Tela	The World Ain't Enuff	0.254098360655738	0.30327868852459	0.221311475409836	0.221311475409836
2000	Murs	Murs Rules the World	0.267241379310345	0.25	0.25	0.232758620689655
2000	Yungstar	Throwed Yung Playa (Original)	0.325757575757576	0.234848484848485	0.189393939393939	0.25
2000	23 Skidoo	23 Skidoo	0.227272727272727	0.245454545454545	0.3	0.227272727272727
2000	Pastor Troy	Pastor Troy for President	0.281818181818182	0.227272727272727	0.227272727272727	0.263636363636364
2000	Mellow Man Ace	From the Darkness into the Light	0.245454545454545	0.263636363636364	0.227272727272727	0.263636363636364
2000	Cali Agents	How the West Was One	0.307017543859649	0.219298245614035	0.219298245614035	0.254385964912281
2000	Drag-On	Opposite of H2O	0.276785714285714	0.223214285714286	0.223214285714286	0.276785714285714
2000	Sticky Fingaz	Black Trash: The Autobiography of Kirk Jones	0.28448275862069	0.21551724137931	0.21551724137931	0.28448275862069
2000	Afu-Ra	Body of the Life Force	0.245454545454545	0.227272727272727	0.227272727272727	0.3
2000	Les Gammas	Exercices des Styles	0.240384615384615	0.240384615384615	0.278846153846154	0.240384615384615
2000	Carl Thomas	Emotional	0.245454545454545	0.227272727272727	0.3	0.227272727272727
2000	Flesh-N-Bone	5th Dog Let Loose	0.228813559322034	0.211864406779661	0.296610169491525	0.26271186440678
2000	Def Squad	Def Squad Presents Erick Onasis	0.240384615384615	0.240384615384615	0.259615384615385	0.259615384615385
2000	Ugly Duckling	Journey To Anywhere	0.219298245614035	0.342105263157895	0.219298245614035	0.219298245614035
2000	2Pac	In Conversation	0.25	0.189393939393939	0.204545454545455	0.356060606060606
2000	Omar Sosa	Prietos	0.227272727272727	0.281818181818182	0.245454545454545	0.245454545454545
2000	Beginner	Bambule [Remixed]	0.240384615384615	0.259615384615385	0.259615384615385	0.240384615384615
2000	Wise Guys	Live	0.2109375	0.3515625	0.2421875	0.1953125
2000	Amil	All Money Is Legal	0.289473684210526	0.219298245614035	0.219298245614035	0.271929824561404
2000	Slimm Calhoun	The Skinny	0.254716981132075	0.235849056603774	0.254716981132075	0.254716981132075
2000	Scienz of Life	Coming Forth By Day: The Book of the Dead	0.25	0.25	0.268518518518519	0.231481481481481
2000	Gemelli DiVersi	4 X 4	0.235849056603774	0.254716981132075	0.273584905660377	0.235849056603774
2000	Major Figgas	Figgas 4 Life	0.25	0.231481481481481	0.287037037037037	0.231481481481481
2000	T.W.D.Y.	Lead the Way	0.291666666666667	0.225	0.208333333333333	0.275
2000	Afroman	Because I Got High	0.241071428571429	0.258928571428571	0.241071428571429	0.258928571428571
2000	Masters of Illusion	Masters of Illusion	0.240384615384615	0.240384615384615	0.259615384615385	0.259615384615385
2000	Pop Da Brown Hornet	The Undaground Emperor	0.245762711864407	0.296610169491525	0.228813559322034	0.228813559322034
2000	South Park Mexican	The Purity Album	0.287037037037037	0.231481481481481	0.231481481481481	0.25
2000	Bahamadia	BB Queen	0.258333333333333	0.225	0.308333333333333	0.208333333333333
2000	DJ Assault	Off the Chain for the Y2K	0.258333333333333	0.291666666666667	0.208333333333333	0.241666666666667
2000	Haystak	Car Fulla White Boys	0.287037037037037	0.25	0.231481481481481	0.231481481481481
2000	DJ Laz	Pimpin'	0.241666666666667	0.341666666666667	0.208333333333333	0.208333333333333
2000	X-Raided	Vengeance Is Mine	0.245454545454545	0.227272727272727	0.227272727272727	0.3
2000	Daz Dillinger	R.A.W.	0.292452830188679	0.235849056603774	0.235849056603774	0.235849056603774
2000	Analog Brothers	Pimp to Eat	0.261904761904762	0.261904761904762	0.214285714285714	0.261904761904762
2000	Mykill Miers	It's Been a Long Time Coming	0.264705882352941	0.245098039215686	0.245098039215686	0.245098039215686
2000	Westside Badboys	Bay 2 L.A.: Westside Badboys	0.292452830188679	0.235849056603774	0.235849056603774	0.235849056603774
2000	Blood of Abraham	Eyedollartree	0.221311475409836	0.204918032786885	0.319672131147541	0.254098360655738
2000	Soul Assassins	Muggs Presents the Soul Assassins, Chapter II	0.213235294117647	0.183823529411765	0.389705882352941	0.213235294117647
2000	Mastamind	Themindzi	0.263636363636364	0.227272727272727	0.227272727272727	0.281818181818182
2000	Miracle	Miracle	0.26271186440678	0.279661016949153	0.211864406779661	0.245762711864407
2000	The Shape Shifters	Know Future	0.21969696969697	0.356060606060606	0.234848484848485	0.189393939393939
2000	The Broun Fellinis	Out Through the "N" Door	0.227272727272727	0.245454545454545	0.3	0.227272727272727
2000	DJ Hurricane	Don't Sleep	0.254385964912281	0.307017543859649	0.219298245614035	0.219298245614035
2000	Big Moe	City of Syrup	0.263636363636364	0.263636363636364	0.245454545454545	0.227272727272727
2000	Elwood	The Parlance of Our Time	0.254385964912281	0.289473684210526	0.236842105263158	0.219298245614035
2000	Cash Money Millionaires	Baller Blockin	0.295454545454545	0.234848484848485	0.204545454545455	0.265151515151515
2000	Tony Touch	The Piece Maker	0.235849056603774	0.254716981132075	0.273584905660377	0.235849056603774
2000	Compton's Most Wanted	Represent	0.286885245901639	0.204918032786885	0.204918032786885	0.30327868852459
2000	SFDK	Dese Los Chiqueros	0.2421875	0.2265625	0.2265625	0.3046875
2000	JS16	Stomping System	0.245098039215686	0.245098039215686	0.264705882352941	0.245098039215686
2000	B.B. Jay	Universal Concussion	0.259615384615385	0.240384615384615	0.259615384615385	0.240384615384615
2000	Outlawz	Ride Wit Us or Collide Wit Us	0.267241379310345	0.21551724137931	0.21551724137931	0.301724137931034
2000	DJ Squeeky	During the Mission	0.289473684210526	0.219298245614035	0.219298245614035	0.271929824561404
2000	Spooks	S.I.O.S.O.S., Vol. 1	0.245098039215686	0.245098039215686	0.245098039215686	0.264705882352941
2000	Spice 1	The Playa Rich Project	0.269230769230769	0.192307692307692	0.253846153846154	0.284615384615385
2000	The Murderers	Irv Gotti Presents...Murderers	0.219298245614035	0.219298245614035	0.219298245614035	0.342105263157895
2000	Pupa Rico	Rico Thentik	0.254385964912281	0.307017543859649	0.219298245614035	0.219298245614035
2000	Baby D	Off Da Chain	0.310606060606061	0.28030303030303	0.189393939393939	0.21969696969697
2000	E.S.G.	City Under Siege	0.296610169491525	0.211864406779661	0.211864406779661	0.279661016949153
2000	Bad Boy Joe	The Best of Freestyle Megamix	0.219298245614035	0.307017543859649	0.254385964912281	0.219298245614035
2000	A.K.P.	All Kinds of Problems	0.254716981132075	0.235849056603774	0.273584905660377	0.235849056603774
2000	J. Dubb	Money, Trees & Real Estate [Remix]	0.25	0.21551724137931	0.232758620689655	0.301724137931034
2000	Caz	Thundadome	0.301724137931034	0.232758620689655	0.232758620689655	0.232758620689655
2000	Manson Family	Heltah Skeltah	0.204225352112676	0.204225352112676	0.232394366197183	0.359154929577465
2000	Le Rat Luciano	Mode de Vie...Bêton Style	0.245454545454545	0.281818181818182	0.245454545454545	0.227272727272727
2000	Mo Thugs Family	Mo Thugs III: The Mothership	0.305555555555556	0.231481481481481	0.231481481481481	0.231481481481481
2000	Rasheeda	Dirty South	0.25	0.25	0.25	0.25
2000	The Noise	The Noise, Vol. 6: Creation	0.291666666666667	0.258333333333333	0.225	0.225
2000	Sottotono	Sotto Lo Stesso Effetto	0.245098039215686	0.245098039215686	0.264705882352941	0.245098039215686
2000	Gangsta Pat	Show Ya Grill	0.289473684210526	0.236842105263158	0.236842105263158	0.236842105263158
2000	DJ Clue?	The Perfect Desert Storm	0.254716981132075	0.273584905660377	0.235849056603774	0.235849056603774
2000	Skull Duggrey	3rd Ward Stepper: The Album	0.267241379310345	0.232758620689655	0.21551724137931	0.28448275862069
2000	KDD	Une Couleur de Plus au Drapeau	0.231481481481481	0.231481481481481	0.305555555555556	0.231481481481481
2000	Richie Rich	The Game	0.25	0.232758620689655	0.232758620689655	0.28448275862069
2000	Yannick	C'est Ç� Qu'on Aime	0.235849056603774	0.254716981132075	0.273584905660377	0.235849056603774
2000	Southside Playaz	Street Game	0.261904761904762	0.23015873015873	0.214285714285714	0.293650793650794
2000	Dibiase	Dibiase, Vol. 1	0.289473684210526	0.254385964912281	0.236842105263158	0.219298245614035
2000	H.O.T.	Hot Girls 4 Life	0.26271186440678	0.228813559322034	0.279661016949153	0.228813559322034
2000	Mr. Dibbs	Primitive Tracks, Soundtrack to Photosynthesis	0.217741935483871	0.314516129032258	0.25	0.217741935483871
2000	Ram-Z	Let Me Be the One	0.227272727272727	0.227272727272727	0.318181818181818	0.227272727272727
2000	Invisibl Skratch Piklz	The Shiggar Fraggar Show!, Vol. 2	0.245098039215686	0.245098039215686	0.264705882352941	0.245098039215686
2000	Tha Boss King	Political Views and Ghetto News	0.287037037037037	0.231481481481481	0.231481481481481	0.25
2000	Micranots	Obelisk Movements	0.225	0.208333333333333	0.308333333333333	0.258333333333333
2000	The Psycho Realm	A War Story	0.236842105263158	0.236842105263158	0.236842105263158	0.289473684210526
2000	Ballin' A$$ Dame	The Streets of Sacramento	0.235849056603774	0.235849056603774	0.235849056603774	0.292452830188679
2000	Take Fo' Superstars	Party at the Luau	0.273584905660377	0.235849056603774	0.235849056603774	0.254716981132075
2000	Toyster	Playtime	0.237704918032787	0.270491803278689	0.221311475409836	0.270491803278689
2000	Mr. Dé	Electronic Funkyshit	0.254716981132075	0.254716981132075	0.235849056603774	0.254716981132075
2000	Lost Island	Forbidden Ground	0.25	0.231481481481481	0.25	0.268518518518519
2000	Profound, Ltd.	Possession with Intent to Distribute	0.259615384615385	0.240384615384615	0.259615384615385	0.240384615384615
2000	Lil' Zane	Young World: The Future	0.235849056603774	0.254716981132075	0.273584905660377	0.235849056603774
2000	Yungstar	Throwed Yung Playas, Pt. 2	0.305555555555556	0.231481481481481	0.231481481481481	0.231481481481481
2000	Crystal Sierra	Morena	0.25	0.25	0.268518518518519	0.231481481481481
2000	Mr. Complex	Complex Catalog	0.263636363636364	0.245454545454545	0.263636363636364	0.227272727272727
2000	5th Ward Boyz	Recognize the Mob	0.273584905660377	0.235849056603774	0.235849056603774	0.254716981132075
2000	Mr. Sandman	Quicksand	0.276785714285714	0.223214285714286	0.223214285714286	0.276785714285714
2000	The Grand Reaper	Tha After Party	0.254716981132075	0.235849056603774	0.235849056603774	0.273584905660377
2000	Big Baller Click	Hood Times	0.261904761904762	0.214285714285714	0.214285714285714	0.30952380952381
2000	Unda Dogs	The Soundtrack	0.268518518518519	0.231481481481481	0.231481481481481	0.268518518518519
2000	Hydroponic Sound System	Routine Insanity	0.231481481481481	0.268518518518519	0.268518518518519	0.231481481481481
2000	Assassin	Touche d'Espoir	0.2265625	0.2109375	0.2890625	0.2734375
2000	Caponiac	Caponiac	0.25	0.25	0.25	0.25
2000	Lil' Sin	My Secret	0.259615384615385	0.240384615384615	0.240384615384615	0.259615384615385
2000	Spice 1	The Last Dance [Mobb Status]	0.269230769230769	0.238461538461538	0.207692307692308	0.284615384615385
2000	Fatal Konnektion	Hostile Intentions	0.245762711864407	0.211864406779661	0.228813559322034	0.313559322033898
2000	Mr. Sandman	Mississippi Burning, Pt. 2	0.281818181818182	0.227272727272727	0.227272727272727	0.263636363636364
2000	C-Note	Third Coast Born 2000	0.270491803278689	0.221311475409836	0.204918032786885	0.30327868852459
2000	San Quinn	Young Baby Bot (Don't Cross Me)	0.271929824561404	0.219298245614035	0.219298245614035	0.289473684210526
2000	Cheeba	Concrete Jungle	0.223214285714286	0.223214285714286	0.223214285714286	0.330357142857143
2000	Josephine Johnny	Trouble Will Find U	0.259615384615385	0.240384615384615	0.259615384615385	0.240384615384615
2000	Yungstar	Throwed Yung Playas, Pt. 2: Chopped & Screwed	0.305555555555556	0.231481481481481	0.231481481481481	0.231481481481481
2000	Young Life	I'm Heated	0.287037037037037	0.231481481481481	0.231481481481481	0.25
2000	Yungstar	Throwed Yung Playas, Pt. 3: Chopped & Screwed	0.305555555555556	0.231481481481481	0.231481481481481	0.231481481481481
2000	Mista Madd	Can I Live?	0.2734375	0.2421875	0.2421875	0.2421875
2000	Mr. Lil One	Karma	0.276785714285714	0.223214285714286	0.223214285714286	0.276785714285714
2000	Underground Rebellion	Warriors	0.263636363636364	0.227272727272727	0.227272727272727	0.281818181818182
2000	Bass Funk	Turn Up the Bass Funk	0.221311475409836	0.352459016393443	0.221311475409836	0.204918032786885
2000	Bad Boys Blue	Tonite	0.231481481481481	0.287037037037037	0.25	0.231481481481481
2000	The End Crowd	Arapaphobia	0.268518518518519	0.231481481481481	0.231481481481481	0.268518518518519
2000	Mr. Bigg	Only If U Knew	0.301724137931034	0.21551724137931	0.21551724137931	0.267241379310345
2000	Busta Flex	Sexe, Violence, Rap Et Flooze	0.240384615384615	0.240384615384615	0.278846153846154	0.240384615384615
2000	Mass 187	One Eighty Seven Thugs	0.278846153846154	0.240384615384615	0.240384615384615	0.240384615384615
2000	Mr. Shadow	Experkt the Unexpekted	0.276785714285714	0.223214285714286	0.223214285714286	0.276785714285714
2000	Mr. Shadow	Can't Hide From Shadow	0.281818181818182	0.227272727272727	0.227272727272727	0.263636363636364
2000	Shazam	Bringing the Heat	0.273584905660377	0.254716981132075	0.235849056603774	0.235849056603774
2000	The Nextmen	Moving Amongst the Madness	0.245098039215686	0.245098039215686	0.264705882352941	0.245098039215686
2000	The Grouch	Fuck the Dumb	0.240384615384615	0.240384615384615	0.278846153846154	0.240384615384615
2000	Afroman	Sell Your Dope	0.241071428571429	0.258928571428571	0.258928571428571	0.241071428571429
2000	113	Les Prince de la Ville	0.235849056603774	0.254716981132075	0.273584905660377	0.235849056603774
2000	Spezializtz	G.B.Z. Oholika II	0.257352941176471	0.198529411764706	0.227941176470588	0.316176470588235
2000	Skanbino Mob	Playin Fa Keeps	0.282258064516129	0.217741935483871	0.201612903225806	0.298387096774194
2000	E-Dubb	Smili'n Faces	0.259615384615385	0.259615384615385	0.240384615384615	0.240384615384615
2000	Da Weasel	Iniciação a Uma Vida Banal - O Manual	0.272151898734177	0.234177215189873	0.19620253164557	0.29746835443038
2000	Stomy Bugsy	Trop Jeune Pour Mourir	0.245098039215686	0.245098039215686	0.264705882352941	0.245098039215686
2000	DarkRoom Familia	Homicide Kings	0.268518518518519	0.231481481481481	0.231481481481481	0.268518518518519
2000	Toxic Lounge	Low Noon	0.240384615384615	0.259615384615385	0.259615384615385	0.240384615384615
2000	DJ Abilities	...For Persons with DJ Abilities	0.276785714285714	0.241071428571429	0.241071428571429	0.241071428571429
2000	José Luis Meléndez	Classic Freestyle, Vol. 1	0.245098039215686	0.264705882352941	0.245098039215686	0.245098039215686
2000	Duke	Kill Them Slowly	0.268518518518519	0.231481481481481	0.231481481481481	0.268518518518519
2001	Fat Joe	Jealous Ones Still Envy (J.O.S.E.)	0.3203125	0.2578125	0.2265625	0.1953125
2001	Jermaine Dupri	Instructions	0.25	0.268518518518519	0.25	0.231481481481481
2001	Dabrye	One/Three	0.1953125	0.2578125	0.3515625	0.1953125
2001	AZ	9 Lives	0.25	0.231481481481481	0.268518518518519	0.25
2001	UGK	Dirty Money	0.271929824561404	0.219298245614035	0.289473684210526	0.219298245614035
2001	Roots Manuva	Run Come Save Me	0.228813559322034	0.296610169491525	0.211864406779661	0.26271186440678
2001	Buck 65	Man Overboard	0.219298245614035	0.236842105263158	0.307017543859649	0.236842105263158
2001	Michael Franti & Spearhead	Stay Human	0.227272727272727	0.227272727272727	0.263636363636364	0.281818181818182
2001	Too $hort	Chase the Cat	0.330357142857143	0.223214285714286	0.223214285714286	0.223214285714286
2001	Arthur Baker	Breakin'	0.245762711864407	0.296610169491525	0.245762711864407	0.211864406779661
2001	KRS-One	The Sneak Attack	0.271929824561404	0.236842105263158	0.236842105263158	0.254385964912281
2001	Tha Alkaholiks	X.O. Experience	0.263636363636364	0.245454545454545	0.227272727272727	0.263636363636364
2001	Kool Keith	Spankmaster	0.236842105263158	0.307017543859649	0.219298245614035	0.236842105263158
2001	Erick Sermon	Music	0.225	0.258333333333333	0.225	0.291666666666667
2001	The Coup	Party Music	0.2421875	0.2265625	0.2578125	0.2734375
2001	DJ Logic	The Anomaly	0.227272727272727	0.281818181818182	0.263636363636364	0.227272727272727
2001	Pete Rock	PeteStrumentals	0.2421875	0.2890625	0.2265625	0.2421875
2001	Beanie Sigel	The Reason	0.254385964912281	0.219298245614035	0.236842105263158	0.289473684210526
2001	De La Soul	AOI: Bionix	0.225	0.291666666666667	0.275	0.208333333333333
2001	2Pac	Until the End of Time	0.266129032258065	0.233870967741935	0.201612903225806	0.298387096774194
2001	Lil' Keke	Screwed Down Version: Platinum in Da Ghetto	0.318181818181818	0.227272727272727	0.227272727272727	0.227272727272727
2001	Aceyalone	Accepted Eclectic	0.263636363636364	0.263636363636364	0.245454545454545	0.227272727272727
2001	Cormega	The Realness	0.271929824561404	0.236842105263158	0.219298245614035	0.271929824561404
2001	Tha Dogg Pound	2002	0.267241379310345	0.267241379310345	0.232758620689655	0.232758620689655
2001	Aesop Rock	Labor Days	0.245762711864407	0.211864406779661	0.245762711864407	0.296610169491525
2001	Petey Pablo	Diary of a Sinner: 1st Entry	0.28448275862069	0.25	0.21551724137931	0.25
2001	DJ Hi-Tek	Hi-Teknology	0.219298245614035	0.289473684210526	0.271929824561404	0.219298245614035
2001	Caparezza	Caparezza ?!	0.25	0.25	0.25	0.25
2001	Killah Priest	Priesthood	0.211864406779661	0.211864406779661	0.26271186440678	0.313559322033898
2001	Mix Master Mike	Spin Psycle	0.21551724137931	0.336206896551724	0.232758620689655	0.21551724137931
2001	C-Murder	C-P-3.com	0.289473684210526	0.236842105263158	0.219298245614035	0.254385964912281
2001	MC Breed	The Fharmacist	0.292452830188679	0.235849056603774	0.235849056603774	0.235849056603774
2001	Cannibal Ox	The Cold Vein	0.208333333333333	0.208333333333333	0.291666666666667	0.291666666666667
2001	Pastor Troy	Face Off	0.281818181818182	0.227272727272727	0.227272727272727	0.263636363636364
2001	Foxy Brown	Broken Silence	0.301724137931034	0.232758620689655	0.25	0.21551724137931
2001	C-BO	Life as a Rider	0.245454545454545	0.227272727272727	0.227272727272727	0.3
2001	MC Hammer	Active Duty	0.235849056603774	0.292452830188679	0.235849056603774	0.235849056603774
2001	The Beatnuts	Take It or Squeeze It	0.219298245614035	0.342105263157895	0.219298245614035	0.219298245614035
2001	Bizzy Bone	The Gift	0.219298245614035	0.236842105263158	0.324561403508772	0.219298245614035
2001	Kardinal Offishall	Quest for Fire: Firestarter, Vol. 1	0.227272727272727	0.281818181818182	0.263636363636364	0.227272727272727
2001	Jackie Leven	Creatures of Light and Darkness	0.231481481481481	0.231481481481481	0.305555555555556	0.231481481481481
2001	Dark Lotus	Tales From the Lotus Pod	0.227272727272727	0.227272727272727	0.245454545454545	0.3
2001	Luke	Somethin' Nasty	0.25	0.25	0.231481481481481	0.268518518518519
2001	Grand Puba	Understand This	0.281818181818182	0.263636363636364	0.227272727272727	0.227272727272727
2001	BT	Still Life in Motion	0.236842105263158	0.271929824561404	0.271929824561404	0.219298245614035
2001	Afroman	The Good Times	0.236842105263158	0.254385964912281	0.271929824561404	0.236842105263158
2001	Vanilla Ice	Bipolar	0.268518518518519	0.268518518518519	0.231481481481481	0.231481481481481
2001	Kurupt	Space Boogie: Smoke Oddessey	0.289473684210526	0.271929824561404	0.219298245614035	0.219298245614035
2001	Swollen Members	Bad Dreams	0.227272727272727	0.263636363636364	0.281818181818182	0.227272727272727
2001	Brotha Lynch Hung	Blocc Movement	0.246268656716418	0.201492537313433	0.186567164179104	0.365671641791045
2001	Project Pat	Mista Don't Play: Everythangs Workin	0.316176470588235	0.257352941176471	0.227941176470588	0.198529411764706
2001	James Lavelle	Fabriclive.01	0.227272727272727	0.263636363636364	0.281818181818182	0.227272727272727
2001	JT Money	Blood Sweat and Years	0.289473684210526	0.236842105263158	0.236842105263158	0.236842105263158
2001	Yukmouth	Thug Lord: The New Testament	0.259615384615385	0.240384615384615	0.240384615384615	0.259615384615385
2001	Timbaland & Magoo	Indecent Proposal	0.258928571428571	0.258928571428571	0.258928571428571	0.223214285714286
2001	Five Deez	Koolmotor	0.217741935483871	0.330645161290323	0.25	0.201612903225806
2001	MC Eiht	Tha8t'z Gangsta	0.243421052631579	0.203947368421053	0.335526315789474	0.217105263157895
2001	Mr. Cheeks	John P. Kelly	0.281818181818182	0.245454545454545	0.245454545454545	0.227272727272727
2001	St. Lunatics	Free City	0.281818181818182	0.227272727272727	0.263636363636364	0.227272727272727
2001	E.S.G.	Boss Hogg Outlaws	0.268518518518519	0.231481481481481	0.268518518518519	0.231481481481481
2001	Buck 65	Synesthesia	0.219298245614035	0.236842105263158	0.307017543859649	0.236842105263158
2001	Keak da Sneak	The Appearances Of: Keak da Sneak	0.258928571428571	0.223214285714286	0.223214285714286	0.294642857142857
2001	Bad Boy Joe	The Best of Freestyle Megamix, Vol. 2	0.241071428571429	0.258928571428571	0.276785714285714	0.223214285714286
2001	Philly's Most Wanted	Get Down or Lay Down	0.278846153846154	0.240384615384615	0.240384615384615	0.240384615384615
2001	cLOUDDEAD	cLOUDDEAD	0.198412698412698	0.198412698412698	0.404761904761905	0.198412698412698
2001	Lil Jon & the East Side Boyz	Put Yo Hood Up	0.245454545454545	0.281818181818182	0.227272727272727	0.245454545454545
2001	Keak da Sneak	Hi-Tek [X]	0.263636363636364	0.227272727272727	0.227272727272727	0.281818181818182
2001	RedCloud	Is This Thing On?	0.216417910447761	0.201492537313433	0.246268656716418	0.335820895522388
2001	El Gran Silencio	Chuntaros Radio Poder	0.232758620689655	0.301724137931034	0.21551724137931	0.25
2001	Philadelphia Experiment	Philadelphia Experiment	0.227272727272727	0.263636363636364	0.281818181818182	0.227272727272727
2001	Lil' Romeo	Lil' Romeo	0.227272727272727	0.318181818181818	0.227272727272727	0.227272727272727
2001	Dungeon Family	Even in Darkness	0.281818181818182	0.263636363636364	0.227272727272727	0.227272727272727
2001	Mystic	Cuts for Luck and Scars for Freedom	0.236842105263158	0.236842105263158	0.289473684210526	0.236842105263158
2001	Fonky Family	Art de Rue	0.231481481481481	0.25	0.287037037037037	0.231481481481481
2001	Dirty	The Pimp & da Gangsta	0.241666666666667	0.308333333333333	0.241666666666667	0.208333333333333
2001	Benzino	The Benzino Project	0.273584905660377	0.235849056603774	0.235849056603774	0.254716981132075
2001	Adam F	Kaos: The Anti-Acoustic Warfare	0.254098360655738	0.221311475409836	0.221311475409836	0.30327868852459
2001	DJ Food	Now, Listen!	0.211864406779661	0.313559322033898	0.228813559322034	0.245762711864407
2001	DJ Laz	XXX Breaks	0.241666666666667	0.341666666666667	0.208333333333333	0.208333333333333
2001	Krayzie Bone	Thug on da Line	0.245098039215686	0.245098039215686	0.264705882352941	0.245098039215686
2001	Brotha Lynch Hung	The Virus	0.223214285714286	0.258928571428571	0.223214285714286	0.294642857142857
2001	Tha Eastsidaz	Duces n' Trays: The Old Fashioned Way	0.275	0.275	0.208333333333333	0.241666666666667
2001	RJD2	Your Face or Your Kneecaps	0.227272727272727	0.227272727272727	0.318181818181818	0.227272727272727
2001	P. Diddy & the Bad Boy Family	The Saga Continues	0.246031746031746	0.246031746031746	0.293650793650794	0.214285714285714
2001	Ruff Ryders	Ryde or Die, Vol. 3: In the "R" We Trust	0.289473684210526	0.219298245614035	0.219298245614035	0.271929824561404
2001	Sunny Ledfurd	The White Disk	0.296610169491525	0.228813559322034	0.228813559322034	0.245762711864407
2001	Ty	Awkward	0.207692307692308	0.315384615384615	0.284615384615385	0.192307692307692
2001	Arsonists	Date of Birth	0.240384615384615	0.259615384615385	0.259615384615385	0.240384615384615
2001	Da Beatminerz	Brace 4 Impak	0.236842105263158	0.324561403508772	0.219298245614035	0.219298245614035
2001	Angie Martinez	Up Close and Personal	0.268518518518519	0.25	0.25	0.231481481481481
2001	Odd Nosdam	Plan 9... Meat Your Hypnotis.	0.198412698412698	0.198412698412698	0.404761904761905	0.198412698412698
2001	Kam	Kamnesia	0.258928571428571	0.223214285714286	0.223214285714286	0.294642857142857
2001	South Park Mexican	Never Change	0.3	0.227272727272727	0.227272727272727	0.245454545454545
2001	DJ Red Alert	Beats, Rhymes & Battles, Vol. 1	0.305555555555556	0.231481481481481	0.231481481481481	0.231481481481481
2001	El Gant	It's Over	0.281818181818182	0.245454545454545	0.227272727272727	0.245454545454545
2001	Lil' Keke	Peepin' in My Window	0.318181818181818	0.227272727272727	0.227272727272727	0.227272727272727
2001	Fredro Starr	Firestarr	0.279661016949153	0.211864406779661	0.211864406779661	0.296610169491525
2001	Daz Dillinger	Dillinger & Young Gotti	0.294642857142857	0.223214285714286	0.223214285714286	0.258928571428571
2001	8Ball	Almost Famous	0.289473684210526	0.219298245614035	0.219298245614035	0.271929824561404
2001	Lil' Troy	Back to Ballin'	0.3	0.227272727272727	0.227272727272727	0.245454545454545
2001	Kéry James	Si C'Etait a Refaire	0.235849056603774	0.235849056603774	0.292452830188679	0.235849056603774
2001	Soulja Slim	The Streets Made Me	0.267241379310345	0.21551724137931	0.21551724137931	0.301724137931034
2001	Sindicato Argentino del Hip Hop	Un Paso a la Eternidad	0.254716981132075	0.273584905660377	0.235849056603774	0.235849056603774
2001	DJ Jelly	Down South Bounce	0.276785714285714	0.223214285714286	0.241071428571429	0.258928571428571
2001	Neffa	107 Elementi	0.245098039215686	0.245098039215686	0.264705882352941	0.245098039215686
2001	Remedy	The Genuine Article	0.25	0.21551724137931	0.21551724137931	0.318965517241379
2001	Brotha Lynch Hung	Trigganometry	0.2890625	0.2421875	0.1953125	0.2734375
2001	Cappadonna	The Yin and the Yang	0.28448275862069	0.21551724137931	0.21551724137931	0.28448275862069
2001	Onry Ozzborn	Alone	0.233870967741935	0.201612903225806	0.298387096774194	0.266129032258065
2001	Grand Agent	By Design	0.245098039215686	0.245098039215686	0.264705882352941	0.245098039215686
2001	G. Dep	Child of the Ghetto	0.268518518518519	0.268518518518519	0.231481481481481	0.231481481481481
2001	Little-T and One Track Mike	Fome Is Dape	0.26271186440678	0.279661016949153	0.211864406779661	0.245762711864407
2001	Outsidaz	The Bricks	0.276785714285714	0.223214285714286	0.223214285714286	0.276785714285714
2001	Snypaz	Livin' in the Scope	0.241666666666667	0.208333333333333	0.241666666666667	0.308333333333333
2001	Silkk the Shocker	My World, My Way	0.28448275862069	0.232758620689655	0.21551724137931	0.267241379310345
2001	Techno Animal	The Brotherhood of the Bomb	0.21551724137931	0.21551724137931	0.232758620689655	0.336206896551724
2001	The Click	Money & Muscle	0.276785714285714	0.241071428571429	0.223214285714286	0.258928571428571
2001	Bootleg	Hated By Many Loved By Few	0.289473684210526	0.219298245614035	0.236842105263158	0.254385964912281
2001	El General	Is Back	0.237704918032787	0.352459016393443	0.204918032786885	0.204918032786885
2001	Dorasel	Unleash the Beast	0.271929824561404	0.236842105263158	0.219298245614035	0.271929824561404
2001	All Natural	Second Nature	0.25	0.287037037037037	0.231481481481481	0.231481481481481
2001	Esham	Tongues	0.2265625	0.2265625	0.2265625	0.3203125
2001	Baby Beesh	Savage Dreams	0.313559322033898	0.228813559322034	0.211864406779661	0.245762711864407
2001	Shoestring	Cross Addicted	0.281818181818182	0.263636363636364	0.227272727272727	0.227272727272727
2001	Outlawz	Novakane	0.267241379310345	0.21551724137931	0.21551724137931	0.301724137931034
2001	Ms. Toi	That Girl	0.263636363636364	0.263636363636364	0.245454545454545	0.227272727272727
2001	Queen Pen	Conversations with Queen	0.258928571428571	0.223214285714286	0.241071428571429	0.276785714285714
2001	L-Burna	Thug By Nature	0.26271186440678	0.245762711864407	0.245762711864407	0.245762711864407
2001	Turk	Young and Thuggin'	0.254716981132075	0.254716981132075	0.235849056603774	0.254716981132075
2001	Lil' Bow Wow	Doggy Bag	0.235849056603774	0.292452830188679	0.235849056603774	0.235849056603774
2001	Moochie Mack	Broke Pimpin'	0.25	0.287037037037037	0.231481481481481	0.231481481481481
2001	Backbone	Concrete Law	0.3	0.227272727272727	0.227272727272727	0.245454545454545
2001	Domino	D-Freaked It	0.241071428571429	0.241071428571429	0.294642857142857	0.223214285714286
2001	Disiz la Peste	Le Poisson Rouge	0.240384615384615	0.240384615384615	0.278846153846154	0.240384615384615
2001	DJ Assault	Jefferson Ave.	0.275	0.275	0.208333333333333	0.241666666666667
2001	Daz Dillinger	Longbeach 2 Fillmoe	0.278846153846154	0.240384615384615	0.240384615384615	0.240384615384615
2001	Jigmastas	Infectious	0.241071428571429	0.258928571428571	0.276785714285714	0.223214285714286
2001	DJ Screw	The Legend	0.268518518518519	0.231481481481481	0.25	0.25
2001	La' Chat	Murder She Spoke	0.3	0.227272727272727	0.227272727272727	0.245454545454545
2001	Mr. Dead	Metabolics, Vol. 2: Dawn of the Dead	0.21551724137931	0.25	0.267241379310345	0.267241379310345
2001	T-Bone	The Last Street Preacha	0.254716981132075	0.235849056603774	0.273584905660377	0.235849056603774
2001	Chico & Coolwadda	Wild 'n tha West	0.287037037037037	0.231481481481481	0.25	0.231481481481481
2001	Ministry Offer	Big Club Mix	0.214285714285714	0.357142857142857	0.23015873015873	0.198412698412698
2001	8Ball	Lay It Down	0.268518518518519	0.231481481481481	0.231481481481481	0.268518518518519
2001	DJ Jelly	Down South Bounce, Vol. 2	0.258928571428571	0.223214285714286	0.241071428571429	0.276785714285714
2001	Gangsta Boo	Both Worlds *69	0.289473684210526	0.236842105263158	0.236842105263158	0.236842105263158
2001	O.C.	Bon Appetit	0.3125	0.223214285714286	0.241071428571429	0.223214285714286
2001	Kingpins Only	Kingpins Only	0.28448275862069	0.21551724137931	0.21551724137931	0.28448275862069
2001	8Ball	The Slab	0.272058823529412	0.316176470588235	0.213235294117647	0.198529411764706
2001	Ram Squad	R.andom A.ccess M.oney	0.263636363636364	0.227272727272727	0.227272727272727	0.281818181818182
2001	Camoflauge	Strictly 4 da Streets: Drugs Sex and Violence, Vol. 1	0.241071428571429	0.223214285714286	0.241071428571429	0.294642857142857
2001	El General	Back to the Original	0.237704918032787	0.352459016393443	0.204918032786885	0.204918032786885
2001	D.S.G.B.	The Last Supper	0.276785714285714	0.223214285714286	0.223214285714286	0.276785714285714
2001	Mr. Complex	Hold This Down	0.263636363636364	0.245454545454545	0.263636363636364	0.227272727272727
2001	Iconz	Street Money	0.25	0.217741935483871	0.201612903225806	0.330645161290323
2001	Rob Swift	Airwave Invasion	0.268518518518519	0.231481481481481	0.268518518518519	0.231481481481481
2001	Saul Williams	Amethyst Rock Star	0.227272727272727	0.227272727272727	0.3	0.245454545454545
2001	Radioinactive	Pyramidi	0.223214285714286	0.241071428571429	0.3125	0.223214285714286
2001	Bad Azz	Personal Business	0.289473684210526	0.219298245614035	0.219298245614035	0.271929824561404
2001	Street Vibes	Street Vibes, Vol. 7	0.25	0.268518518518519	0.25	0.231481481481481
2001	DJ Smash	Phonography	0.240384615384615	0.240384615384615	0.278846153846154	0.240384615384615
2001	Stretch Armstrong	Spit	0.3125	0.223214285714286	0.223214285714286	0.241071428571429
2001	B. Down	Independent Game	0.254716981132075	0.235849056603774	0.254716981132075	0.254716981132075
2001	Krazy	Breather Life	0.258928571428571	0.223214285714286	0.241071428571429	0.276785714285714
2001	Bullet Proof Space Travelers	Built to Last	0.268518518518519	0.268518518518519	0.231481481481481	0.231481481481481
2001	Ben Hated	Mr. Ghetto Fame	0.25	0.25	0.25	0.25
2001	Sway & King Tech	Wake Up Show: Freestyles, Vol. 1	0.254716981132075	0.273584905660377	0.235849056603774	0.235849056603774
2001	Stone Rivers	All My Life	0.240384615384615	0.240384615384615	0.259615384615385	0.259615384615385
2001	Ghetto E	Ghetto Theater	0.228813559322034	0.211864406779661	0.26271186440678	0.296610169491525
2001	Mr. Short Khop	Da Khop Shop	0.271929824561404	0.254385964912281	0.236842105263158	0.236842105263158
2001	Assassin	Anthology Chapter One	0.268518518518519	0.231481481481481	0.25	0.25
2001	Backwood Boys	Backwood Project	0.254716981132075	0.254716981132075	0.235849056603774	0.254716981132075
2001	The Tunnel Rats	Tunnel Vision	0.245098039215686	0.264705882352941	0.245098039215686	0.245098039215686
2001	Coo Coo Cal	Disturbed	0.258928571428571	0.241071428571429	0.241071428571429	0.258928571428571
2001	Esso	The Product	0.268518518518519	0.268518518518519	0.231481481481481	0.231481481481481
2001	The Wild Pair	I Want It All	0.254716981132075	0.235849056603774	0.235849056603774	0.273584905660377
2001	IMx	IMx	0.228813559322034	0.245762711864407	0.313559322033898	0.211864406779661
2001	Lil' Blunt	Bluntnatized	0.305555555555556	0.231481481481481	0.231481481481481	0.231481481481481
2001	Criminalz	Criminal Activity	0.236842105263158	0.219298245614035	0.236842105263158	0.307017543859649
2001	Problem Solvaz	Problem Solvaz	0.227272727272727	0.245454545454545	0.245454545454545	0.281818181818182
2001	Chocolate Bandit	Lyrical Warfare	0.259615384615385	0.240384615384615	0.240384615384615	0.259615384615385
2001	Lethal	Da Chosen Few	0.296610169491525	0.228813559322034	0.245762711864407	0.228813559322034
2001	City Side Crew	City Side Crooks	0.2578125	0.1953125	0.2109375	0.3359375
2001	DarkRoom Familia	Smile Now Cry Later	0.281818181818182	0.245454545454545	0.227272727272727	0.245454545454545
2001	Screw Heads	Forever and a Day	0.241071428571429	0.258928571428571	0.258928571428571	0.241071428571429
2001	Kawcajun	Street Politics	0.254716981132075	0.235849056603774	0.254716981132075	0.254716981132075
2001	Young Life	Thugg Muzikk	0.263636363636364	0.227272727272727	0.227272727272727	0.281818181818182
2001	2Wice	Off Da Hook 2001	0.3	0.227272727272727	0.227272727272727	0.245454545454545
2001	Soopafly	Dat Whoopty Woop	0.245454545454545	0.227272727272727	0.3	0.227272727272727
2001	Vico C	Emboscada	0.270491803278689	0.319672131147541	0.204918032786885	0.204918032786885
2001	Quantic	The 5th Exotic	0.21551724137931	0.353448275862069	0.21551724137931	0.21551724137931
2001	Looptroop	Modern Day City Symphony	0.245098039215686	0.245098039215686	0.264705882352941	0.245098039215686
2001	TKA	Forever	0.227272727272727	0.245454545454545	0.281818181818182	0.245454545454545
2001	Lucky Luciano	Lucky Me	0.313559322033898	0.26271186440678	0.211864406779661	0.211864406779661
2001	Mr. Lil One	No Condolences	0.25	0.232758620689655	0.232758620689655	0.28448275862069
2001	Co-Ed	Utopia	0.21551724137931	0.25	0.318965517241379	0.21551724137931
2001	Knightowl	Bald Headed Kingpin	0.258928571428571	0.223214285714286	0.241071428571429	0.276785714285714
2001	Mr. Shadow	The Mahem Clique	0.281818181818182	0.227272727272727	0.227272727272727	0.263636363636364
2001	Ballin' A$$ Dame	Get Rich Quick Schemes	0.25	0.21551724137931	0.21551724137931	0.318965517241379
2001	Messy Marv	Still Explosive	0.263636363636364	0.227272727272727	0.227272727272727	0.281818181818182
2001	Venom	Millennium VY2K	0.236842105263158	0.219298245614035	0.219298245614035	0.324561403508772
2001	DTTX	Back 2 Da Brown	0.223214285714286	0.276785714285714	0.258928571428571	0.241071428571429
2001	San Quinn	The Mighty Quinn	0.258928571428571	0.223214285714286	0.223214285714286	0.294642857142857
2001	Tony D.	Master of the Moaning Beats	0.245454545454545	0.263636363636364	0.263636363636364	0.227272727272727
2001	Unda Presha	Under Pressure	0.263636363636364	0.245454545454545	0.227272727272727	0.263636363636364
2001	Faust & Shortee	Satisfaction Guaranteed	0.241071428571429	0.223214285714286	0.3125	0.223214285714286
2001	Mark B	The Unknown: The New Version	0.227272727272727	0.227272727272727	0.318181818181818	0.227272727272727
2001	5th Ward Weebie	Ghetto Platinum	0.268518518518519	0.231481481481481	0.231481481481481	0.268518518518519
2001	Bass Hit	Generation Bass	0.227272727272727	0.245454545454545	0.3	0.227272727272727
2001	Gangsta Blac	Down South Flava	0.289473684210526	0.254385964912281	0.219298245614035	0.236842105263158
2001	X-Raided	The Initiation	0.245454545454545	0.227272727272727	0.227272727272727	0.3
2001	Lynden David Hall	The Other Side	0.235849056603774	0.235849056603774	0.292452830188679	0.235849056603774
2001	Mykill Miers	The Second Coming	0.3046875	0.1953125	0.1953125	0.3046875
2001	Ghetto Starz	The SL-UMS	0.241071428571429	0.223214285714286	0.223214285714286	0.3125
2001	Tom Skeemask	You Can't Hold Me Back	0.276785714285714	0.223214285714286	0.223214285714286	0.276785714285714
2001	Screwball	Loyalty	0.296610169491525	0.211864406779661	0.211864406779661	0.279661016949153
2001	Faust & Shortee	Digital Soul	0.241071428571429	0.223214285714286	0.3125	0.223214285714286
2001	Lil' J	Thuggin Under the Influence	0.268518518518519	0.25	0.231481481481481	0.25
2001	Sway & King Tech	Wake Up Show: Freestyles, Vol. 7	0.235849056603774	0.273584905660377	0.254716981132075	0.235849056603774
2001	Rocca	Elevacion	0.231481481481481	0.231481481481481	0.305555555555556	0.231481481481481
2001	J.A.G.	Straight to the Point	0.263636363636364	0.245454545454545	0.227272727272727	0.263636363636364
2001	Sway & King Tech	Wake Up Show: Fresstyles, Vol. 4	0.254716981132075	0.273584905660377	0.235849056603774	0.235849056603774
2001	Khia	Boss Lady	0.293650793650794	0.261904761904762	0.23015873015873	0.214285714285714
2001	Soldierz at War	Whazzup Joe?	0.245454545454545	0.245454545454545	0.263636363636364	0.245454545454545
2001	Sway & King Tech	Wake Up Show: Freestyles, Vol. 2	0.254716981132075	0.273584905660377	0.235849056603774	0.235849056603774
2001	Sway & King Tech	Wake Up Show: Freestyles, Vol. 3	0.254716981132075	0.273584905660377	0.235849056603774	0.235849056603774
2001	The High & Mighty	Eastern Conference, Vol. 2	0.181159420289855	0.195652173913043	0.384057971014493	0.239130434782609
2001	Sottotono	...in Teoria	0.240384615384615	0.240384615384615	0.278846153846154	0.240384615384615
2001	Matt Houston	R&B 2 Rue	0.23015873015873	0.246031746031746	0.325396825396825	0.198412698412698
2001	C.I.A.	C.I.A.	0.305555555555556	0.231481481481481	0.231481481481481	0.231481481481481
2001	MVP	Calikingz	0.254716981132075	0.254716981132075	0.235849056603774	0.254716981132075
2001	Bass Mekanik	Download	0.235849056603774	0.273584905660377	0.235849056603774	0.254716981132075
2001	The Lost Children of Babylon	Where Light Was Created: The Equidivium	0.258928571428571	0.223214285714286	0.241071428571429	0.276785714285714
2001	Loco Locass	Manifestif	0.233870967741935	0.233870967741935	0.298387096774194	0.233870967741935
2001	Bass Mekanik	Flow: Music & Beyond	0.235849056603774	0.273584905660377	0.235849056603774	0.254716981132075
2001	G-Fellas	Gangster 4 Life	0.263636363636364	0.227272727272727	0.227272727272727	0.281818181818182
2001	Old School Players	Old School Players Presents: Old School Booty	0.263636363636364	0.263636363636364	0.245454545454545	0.227272727272727
2001	The Donz	Sex Lies and Audio Tape	0.268518518518519	0.231481481481481	0.268518518518519	0.231481481481481
2001	Baby Blue Soundcrew	Urban Nostalgia	0.208333333333333	0.358333333333333	0.208333333333333	0.225
2001	R.A.P.	Rhythm and Poetry, Vol. 1	0.254385964912281	0.219298245614035	0.236842105263158	0.289473684210526
2001	Kick the Can Crew	Lifeline	0.258928571428571	0.294642857142857	0.223214285714286	0.223214285714286
2001	Screw Heads	Forever and a Day (Chopped & Screwed)	0.28448275862069	0.21551724137931	0.21551724137931	0.28448275862069
2001	3rd Degree	This That and the Third	0.254716981132075	0.273584905660377	0.235849056603774	0.235849056603774
2001	Sqeek da Primadonna	P.M.S.	0.268518518518519	0.231481481481481	0.25	0.25
2001	X-Raided	And He Shall Appear	0.227272727272727	0.227272727272727	0.227272727272727	0.318181818181818
2001	DarkRoom Familia	Men of Honor	0.268518518518519	0.231481481481481	0.231481481481481	0.268518518518519
2001	K-Luv the Pimp	Master of the Game	0.281818181818182	0.227272727272727	0.263636363636364	0.227272727272727
2001	Totally Insane	Da Game of Life	0.289473684210526	0.219298245614035	0.219298245614035	0.271929824561404
2001	Sir Dyno	Through My Eyes: Gangs, Drugs & Murder	0.254385964912281	0.254385964912281	0.219298245614035	0.271929824561404
2001	Phoenix Orion	Secret Wars	0.25	0.25	0.268518518518519	0.231481481481481
2002	Snoop Dogg	Paid tha Cost to Be da Bo$$	0.254385964912281	0.236842105263158	0.254385964912281	0.254385964912281
2002	Missy Elliott	Under Construction	0.274647887323944	0.302816901408451	0.21830985915493	0.204225352112676
2002	The Roots	Phrenology	0.227272727272727	0.281818181818182	0.245454545454545	0.245454545454545
2002	Eminem	The Eminem Show	0.204225352112676	0.204225352112676	0.190140845070423	0.401408450704225
2002	Eminem	8 Mile [Music from and Inspired by the Motion Picture]	0.2578125	0.2265625	0.1953125	0.3203125
2002	Nas	God's Son	0.234848484848485	0.25	0.25	0.265151515151515
2002	Common	Electric Circus	0.227272727272727	0.245454545454545	0.3	0.227272727272727
2002	Wyclef Jean	Masquerade	0.236842105263158	0.254385964912281	0.271929824561404	0.236842105263158
2002	R. Kelly	The Best of Both Worlds	0.263636363636364	0.245454545454545	0.263636363636364	0.227272727272727
2002	Nelly	Nellyville	0.254385964912281	0.307017543859649	0.219298245614035	0.219298245614035
2002	LL Cool J	10	0.236842105263158	0.307017543859649	0.219298245614035	0.236842105263158
2002	Eminem	More Music from 8 Mile	0.2109375	0.2578125	0.1953125	0.3359375
2002	Jay-Z	The Blueprint²: The Gift & the Curse	0.238461538461538	0.253846153846154	0.207692307692308	0.3
2002	Ja Rule	The Last Temptation	0.267241379310345	0.21551724137931	0.25	0.267241379310345
2002	Naughty by Nature	Icons	0.240384615384615	0.240384615384615	0.278846153846154	0.240384615384615
2002	Grandmaster Flash	The Official Adventures of Grandmaster Flash	0.237704918032787	0.336065573770492	0.221311475409836	0.204918032786885
2002	Talib Kweli	Quality	0.245098039215686	0.245098039215686	0.264705882352941	0.245098039215686
2002	Will Smith	Born to Reign	0.245098039215686	0.264705882352941	0.245098039215686	0.245098039215686
2002	Scarface	The Fix	0.245098039215686	0.245098039215686	0.264705882352941	0.245098039215686
2002	Spacemonkeyz	Laika Come Home	0.219298245614035	0.289473684210526	0.271929824561404	0.219298245614035
2002	Diddy	We Invented the Remix	0.294642857142857	0.241071428571429	0.223214285714286	0.241071428571429
2002	Public Enemy	Revolverlution	0.228813559322034	0.211864406779661	0.26271186440678	0.296610169491525
2002	Busta Rhymes	It Ain't Safe No More	0.204918032786885	0.254098360655738	0.204918032786885	0.336065573770492
2002	Eve	Eve-Olution	0.279661016949153	0.245762711864407	0.211864406779661	0.26271186440678
2002	Paul Wall	Get Ya Mind Correct	0.241071428571429	0.276785714285714	0.241071428571429	0.241071428571429
2002	Grandmaster Flash	Essential Mix: Classic Edition	0.232758620689655	0.318965517241379	0.232758620689655	0.21551724137931
2002	Clipse	Lord Willin	0.286885245901639	0.204918032786885	0.237704918032787	0.270491803278689
2002	2Pac	Better Dayz	0.207692307692308	0.192307692307692	0.223076923076923	0.376923076923077
2002	Tech N9ne	Absolute Power	0.305970149253731	0.261194029850746	0.201492537313433	0.23134328358209
2002	Insane Clown Posse	The Wraith: Shangri-La	0.183823529411765	0.198529411764706	0.183823529411765	0.433823529411765
2002	Xzibit	Man vs Machine	0.276785714285714	0.223214285714286	0.223214285714286	0.276785714285714
2002	AZ	Aziatic	0.289473684210526	0.254385964912281	0.219298245614035	0.236842105263158
2002	YoungBloodZ	Drankin' Patnaz	0.276785714285714	0.276785714285714	0.223214285714286	0.223214285714286
2002	Blackalicious	Blazing Arrow	0.211864406779661	0.279661016949153	0.296610169491525	0.211864406779661
2002	Daedelus	Invention	0.1953125	0.3359375	0.2734375	0.1953125
2002	Royce da 5'9"	Rock City	0.281818181818182	0.227272727272727	0.245454545454545	0.245454545454545
2002	Swizz Beatz	Presents G.H.E.T.T.O. Stories	0.258928571428571	0.223214285714286	0.223214285714286	0.294642857142857
2002	E-40	Grit & Grind	0.281818181818182	0.245454545454545	0.245454545454545	0.227272727272727
2002	Fat Joe	Loyalty	0.228813559322034	0.211864406779661	0.228813559322034	0.330508474576271
2002	Nappy Roots	Watermelon, Chicken & Gritz	0.267241379310345	0.28448275862069	0.21551724137931	0.232758620689655
2002	Cam'ron	Come Home with Me	0.281818181818182	0.245454545454545	0.227272727272727	0.245454545454545
2002	Field Mob	From tha Roota to tha Toota	0.240384615384615	0.259615384615385	0.259615384615385	0.240384615384615
2002	Dan the Automator	Wanna Buy a Monkey?: A Mixtape Session	0.227272727272727	0.245454545454545	0.3	0.227272727272727
2002	Trick Daddy	Thug Holiday	0.263636363636364	0.227272727272727	0.245454545454545	0.263636363636364
2002	Dabrye	Instrmntl	0.219298245614035	0.271929824561404	0.289473684210526	0.219298245614035
2002	Mack 10	Presents da Hood	0.279661016949153	0.228813559322034	0.211864406779661	0.279661016949153
2002	Roots Manuva	Dub Come Save Me	0.21551724137931	0.232758620689655	0.301724137931034	0.25
2002	Boot Camp Clik	The Chosen Few	0.228813559322034	0.211864406779661	0.211864406779661	0.347457627118644
2002	Big Tymers	Hood Rich	0.301724137931034	0.25	0.21551724137931	0.232758620689655
2002	Jurassic 5	Power in Numbers	0.190140845070423	0.359154929577465	0.274647887323944	0.176056338028169
2002	DJ Jazzy Jeff	The Magnificent	0.198529411764706	0.316176470588235	0.301470588235294	0.183823529411765
2002	N.O.R.E.	God's Favorite	0.235849056603774	0.235849056603774	0.292452830188679	0.235849056603774
2002	Bone Thugs-N-Harmony	Thug World Order	0.25	0.221428571428571	0.221428571428571	0.307142857142857
2002	Ying Yang Twins	Alley...Return of the Ying Yang Twins	0.235849056603774	0.235849056603774	0.254716981132075	0.273584905660377
2002	The X-ecutioners	Built from Scratch	0.232758620689655	0.21551724137931	0.267241379310345	0.28448275862069
2002	Trina	Diamond Princess	0.267241379310345	0.21551724137931	0.21551724137931	0.301724137931034
2002	Q-Tip	Kamaal the Abstract [Not Released]	0.204545454545455	0.25	0.340909090909091	0.204545454545455
2002	Pastor Troy	Universal Soldier	0.281818181818182	0.227272727272727	0.245454545454545	0.245454545454545
2002	Kool G Rap	The Giancana Story	0.221311475409836	0.204918032786885	0.204918032786885	0.368852459016393
2002	Devin the Dude	Just Tryin' Ta Live	0.268518518518519	0.268518518518519	0.231481481481481	0.231481481481481
2002	Mr. Lif	Emergency Rations	0.236842105263158	0.219298245614035	0.271929824561404	0.271929824561404
2002	Mr. Lif	I Phantom	0.228813559322034	0.211864406779661	0.296610169491525	0.26271186440678
2002	Atmosphere	God Loves Ugly	0.26271186440678	0.279661016949153	0.228813559322034	0.228813559322034
2002	MC Eiht	Underground Hero	0.243421052631579	0.190789473684211	0.348684210526316	0.217105263157895
2002	The Herbaliser	Something Wicked This Way Comes	0.223214285714286	0.258928571428571	0.276785714285714	0.241071428571429
2002	KRS-One	Spiritual Minded	0.254385964912281	0.236842105263158	0.236842105263158	0.271929824561404
2002	Cormega	The True Meaning	0.245454545454545	0.227272727272727	0.3	0.227272727272727
2002	GZA	Legend of the Liquid Sword	0.245454545454545	0.227272727272727	0.227272727272727	0.3
2002	Erick Sermon	React	0.246031746031746	0.214285714285714	0.23015873015873	0.30952380952381
2002	Roots Manuva	Badmeaningood 2	0.245454545454545	0.281818181818182	0.245454545454545	0.227272727272727
2002	Baby Bash	Get Wiggy!	0.254385964912281	0.254385964912281	0.254385964912281	0.236842105263158
2002	DJ Quik	Under tha Influence	0.25	0.232758620689655	0.25	0.267241379310345
2002	Ol' Dirty Bastard	The Trials and Tribulations of Russell Jones	0.245454545454545	0.245454545454545	0.245454545454545	0.263636363636364
2002	Kool Keith	Game	0.25	0.301724137931034	0.21551724137931	0.232758620689655
2002	Gonzales	Presidential Suite	0.245098039215686	0.245098039215686	0.264705882352941	0.245098039215686
2002	J-Live	All of the Above	0.228813559322034	0.279661016949153	0.279661016949153	0.211864406779661
2002	DJ Spooky	Modern Mantra	0.227272727272727	0.245454545454545	0.263636363636364	0.263636363636364
2002	Coolio	El Cool Magnifico	0.232758620689655	0.318965517241379	0.21551724137931	0.232758620689655
2002	Amanda Perez	Where You At?	0.240384615384615	0.259615384615385	0.259615384615385	0.240384615384615
2002	Styles P	A Gangster and a Gentleman	0.281818181818182	0.227272727272727	0.227272727272727	0.263636363636364
2002	Princess Superstar	Princess Superstar Is	0.308333333333333	0.225	0.241666666666667	0.225
2002	Peanut Butter Wolf	Jukebox 45's	0.236842105263158	0.324561403508772	0.219298245614035	0.219298245614035
2002	Playgroup	Party-Mix	0.219298245614035	0.342105263157895	0.219298245614035	0.219298245614035
2002	Juicy J	Chronicles of the Juice Man	0.231481481481481	0.231481481481481	0.268518518518519	0.268518518518519
2002	Lil' Keke	Birds Fly South	0.318181818181818	0.227272727272727	0.227272727272727	0.227272727272727
2002	C-Murder	Tru Dawgs	0.3	0.227272727272727	0.227272727272727	0.245454545454545
2002	Twiztid	Mirror Mirror	0.231481481481481	0.231481481481481	0.231481481481481	0.305555555555556
2002	Lil' Flip	Undaground Legend	0.267241379310345	0.21551724137931	0.21551724137931	0.301724137931034
2002	C-BO	West Coast Mafia	0.245454545454545	0.227272727272727	0.227272727272727	0.3
2002	Jungle Brothers	All That We Do	0.2578125	0.3359375	0.2109375	0.1953125
2002	Project Pat	Layin' da Smack Down	0.3	0.192307692307692	0.192307692307692	0.315384615384615
2002	Rick Wakeman	In Concert	0.21551724137931	0.232758620689655	0.318965517241379	0.232758620689655
2002	Antipop Consortium	Arrhythmia	0.245454545454545	0.263636363636364	0.263636363636364	0.227272727272727
2002	Lil Jon & the East Side Boyz	Kings of Crunk	0.275	0.291666666666667	0.208333333333333	0.225
2002	KJ-52	Collaborations	0.240384615384615	0.259615384615385	0.259615384615385	0.240384615384615
2002	DJ /rupture	Minesweeper Suite	0.228813559322034	0.26271186440678	0.26271186440678	0.245762711864407
2002	Scratch	The Embodiment of Instrumentation	0.216417910447761	0.350746268656716	0.246268656716418	0.186567164179104
2002	Mala Rodríguez	Lujo Ibérico	0.271929824561404	0.219298245614035	0.219298245614035	0.289473684210526
2002	Keak da Sneak	Retaliation	0.3	0.227272727272727	0.227272727272727	0.245454545454545
2002	The Beatnuts	The Originators	0.245454545454545	0.3	0.227272727272727	0.227272727272727
2002	Insane Clown Posse	Pendulum CD + Graphic Novel	0.186567164179104	0.201492537313433	0.186567164179104	0.425373134328358
2002	SFDK	2001 Odisea en el Lodo	0.2734375	0.1953125	0.2109375	0.3203125
2002	Irv Gotti	Irv Gotti Presents: The Inc.	0.245098039215686	0.245098039215686	0.264705882352941	0.245098039215686
2002	Boom Bip	Seed to Sun	0.223214285714286	0.241071428571429	0.294642857142857	0.241071428571429
2002	Yohimbe Brothers	Front End Lifter	0.25	0.318965517241379	0.21551724137931	0.21551724137931
2002	Onyx	Bacdafucup, Pt. II	0.245098039215686	0.245098039215686	0.264705882352941	0.245098039215686
2002	Large Professor	1st Class	0.25	0.28448275862069	0.25	0.21551724137931
2002	Rick Wakeman	Classical Variations	0.21551724137931	0.232758620689655	0.318965517241379	0.232758620689655
2002	Alias	The Other Side of the Looking Glass	0.258928571428571	0.223214285714286	0.276785714285714	0.241071428571429
2002	Speech	Spiritual People	0.223214285714286	0.241071428571429	0.3125	0.223214285714286
2002	Afu-Ra	Life Force Radio	0.263636363636364	0.227272727272727	0.227272727272727	0.281818181818182
2002	Northern State	Dying in Stereo	0.229166666666667	0.326388888888889	0.256944444444444	0.1875
2002	New Flesh	Understanding	0.240384615384615	0.240384615384615	0.278846153846154	0.240384615384615
2002	Non-Phixion	The Future Is Now	0.235714285714286	0.178571428571429	0.221428571428571	0.364285714285714
2002	Z-Ro	Life: The Making Of A Prophet	0.286885245901639	0.270491803278689	0.204918032786885	0.237704918032787
2002	Brotha Lynch Hung	The Appearances: Book 1	0.263636363636364	0.245454545454545	0.227272727272727	0.263636363636364
2002	Big Moe	Purple World	0.245454545454545	0.281818181818182	0.245454545454545	0.227272727272727
2002	Z-Ro	Screwed Up Click Representa	0.270491803278689	0.254098360655738	0.221311475409836	0.254098360655738
2002	Gemelli DiVersi	Fuego	0.240384615384615	0.240384615384615	0.278846153846154	0.240384615384615
2002	Will Smith	Complete Set: Interview CD and Book	0.219298245614035	0.342105263157895	0.219298245614035	0.219298245614035
2002	Jazzkantine	Futter für die Seele	0.219298245614035	0.289473684210526	0.271929824561404	0.219298245614035
2002	Cex	Tall, Dark & Handcuffed	0.25	0.28448275862069	0.232758620689655	0.232758620689655
2002	Gym Class Heroes	...For the Kids	0.229166666666667	0.284722222222222	0.256944444444444	0.229166666666667
2002	WC	Ghetto Heisman	0.236842105263158	0.307017543859649	0.236842105263158	0.219298245614035
2002	DSP	In the Red	0.225	0.258333333333333	0.291666666666667	0.225
2002	Khia	Thug Misses	0.277777777777778	0.261904761904762	0.246031746031746	0.214285714285714
2002	Al-D	Unconditional Luv: A Memorial to DJ Screw	0.241666666666667	0.208333333333333	0.325	0.225
2002	Furthermore	She and I	0.231481481481481	0.287037037037037	0.25	0.231481481481481
2002	Mac Dre	Mac Dre Presents the Rompalation, Vol. 3	0.3	0.227272727272727	0.245454545454545	0.227272727272727
2002	MC Breed	Chopped and Screwed	0.273584905660377	0.235849056603774	0.235849056603774	0.254716981132075
2002	Infamous Mobb	Special Edition	0.231481481481481	0.231481481481481	0.231481481481481	0.305555555555556
2002	The Dayton Family	Welcome to the Dopehouse	0.263636363636364	0.227272727272727	0.227272727272727	0.281818181818182
2002	Yukmouth	United Ghettos of America	0.254385964912281	0.236842105263158	0.219298245614035	0.289473684210526
2002	Haystak	The Natural	0.245454545454545	0.281818181818182	0.227272727272727	0.245454545454545
2002	Mac Dre	Thizzelle Washington	0.245454545454545	0.227272727272727	0.227272727272727	0.3
2002	DJ Magic Mike	Bootyz in Motion II	0.246031746031746	0.357142857142857	0.198412698412698	0.198412698412698
2002	Disturbing tha Peace	Golden Grain	0.276785714285714	0.241071428571429	0.223214285714286	0.258928571428571
2002	Lil' Romeo	Gametime	0.240384615384615	0.259615384615385	0.259615384615385	0.240384615384615
2002	Spice 1	Spiceberg Slim	0.275	0.241666666666667	0.225	0.258333333333333
2002	Ali	Heavy Starch	0.235849056603774	0.235849056603774	0.292452830188679	0.235849056603774
2002	Weapon of Choice	Illoominutty	0.254385964912281	0.289473684210526	0.219298245614035	0.236842105263158
2002	Cage	Movies for the Blind	0.254385964912281	0.254385964912281	0.236842105263158	0.254385964912281
2002	Benzino	Redemption	0.21551724137931	0.21551724137931	0.21551724137931	0.353448275862069
2002	Smilez & Southstar	Crash the Party	0.231481481481481	0.305555555555556	0.231481481481481	0.231481481481481
2002	Jazzyfatnastees	The Tortoise & the Hare	0.26271186440678	0.245762711864407	0.279661016949153	0.211864406779661
2002	Restiform Bodies	Restiform Bodies	0.227272727272727	0.245454545454545	0.3	0.227272727272727
2002	B-Legit	Hard 2 B-Legit	0.267241379310345	0.232758620689655	0.25	0.25
2002	The Killa Beez	The Sting	0.254716981132075	0.235849056603774	0.235849056603774	0.273584905660377
2002	South Park Mexican	Reveille Park	0.289473684210526	0.236842105263158	0.236842105263158	0.236842105263158
2002	DJ Screw	Sentimental Value	0.225	0.208333333333333	0.325	0.241666666666667
2002	Journalist	Scribes of Life	0.223214285714286	0.241071428571429	0.241071428571429	0.294642857142857
2002	Fog	Fog	0.235849056603774	0.273584905660377	0.254716981132075	0.235849056603774
2002	Aceyalone	Hip Hop and the World We Live In	0.263636363636364	0.263636363636364	0.245454545454545	0.227272727272727
2002	Darkleaf	F--- the People	0.21969696969697	0.204545454545455	0.310606060606061	0.265151515151515
2002	Grits	The Art of Translation	0.263636363636364	0.263636363636364	0.245454545454545	0.227272727272727
2002	Bongo Maffin	Bongolution	0.227272727272727	0.263636363636364	0.263636363636364	0.245454545454545
2002	DJ Paul	Underground 16: For da Summa	0.210144927536232	0.239130434782609	0.282608695652174	0.268115942028986
2002	John Forté	I, John	0.25	0.25	0.268518518518519	0.231481481481481
2002	DJ Screw	All Work No Play, Vol. 2	0.241666666666667	0.208333333333333	0.308333333333333	0.241666666666667
2002	54th Platoon	All or N.O.thin'	0.292452830188679	0.235849056603774	0.235849056603774	0.235849056603774
2002	Oldominion	One	0.2109375	0.1953125	0.3046875	0.2890625
2002	Lil' J	All About J	0.21551724137931	0.353448275862069	0.21551724137931	0.21551724137931
2002	DJ Screw	As the World Turns Slow	0.241666666666667	0.208333333333333	0.325	0.225
2002	Intricate Dialect	Solomon's Treasure	0.245454545454545	0.245454545454545	0.281818181818182	0.227272727272727
2002	New Breed	Stop the Music	0.245098039215686	0.245098039215686	0.264705882352941	0.245098039215686
2002	Angie Martinez	Animal House	0.273584905660377	0.254716981132075	0.235849056603774	0.235849056603774
2002	DJ Babu	Duck Season, Vol. 1	0.25	0.301724137931034	0.21551724137931	0.232758620689655
2002	El General	El General de Fiesta	0.221311475409836	0.368852459016393	0.204918032786885	0.204918032786885
2002	Baby Beesh	On tha Cool	0.263636363636364	0.245454545454545	0.245454545454545	0.245454545454545
2002	Da Entourage	Entourage, Vol. 2	0.313559322033898	0.211864406779661	0.211864406779661	0.26271186440678
2002	Fieldy's Dreams	Rock N Roll Gangster	0.235849056603774	0.235849056603774	0.235849056603774	0.292452830188679
2002	Geri King	Deja Vu	0.236842105263158	0.236842105263158	0.307017543859649	0.219298245614035
2002	T-Bone	Gospel Alpha Mega Funky Boogie Disco Music	0.258928571428571	0.258928571428571	0.258928571428571	0.223214285714286
2002	K-Otix	The Black Album	0.259615384615385	0.240384615384615	0.240384615384615	0.259615384615385
2002	No Good	Game Day, PBB	0.271929824561404	0.289473684210526	0.219298245614035	0.219298245614035
2002	Raphi	Cali Quake	0.273584905660377	0.235849056603774	0.254716981132075	0.235849056603774
2002	Caural	Stars on My Ceiling	0.208333333333333	0.208333333333333	0.375	0.208333333333333
2002	Pugslee Atomz	24 Years Later	0.263636363636364	0.245454545454545	0.263636363636364	0.227272727272727
2002	Spectre	Psychic Wars	0.211864406779661	0.211864406779661	0.26271186440678	0.313559322033898
2002	DJ Graffiti	Bling Free, Vol. 2: Wake Up!	0.258928571428571	0.276785714285714	0.223214285714286	0.241071428571429
2002	Gold Chains	Straight From Your Radio	0.284615384615385	0.315384615384615	0.207692307692308	0.192307692307692
2002	Deadly Avenger	Fabriclive.04	0.223214285714286	0.330357142857143	0.223214285714286	0.223214285714286
2002	Sixtoo	Duration	0.198412698412698	0.214285714285714	0.373015873015873	0.214285714285714
2002	Bavu Blakes	Create & Hustle	0.258928571428571	0.223214285714286	0.294642857142857	0.223214285714286
2002	Funkmaster Flex	Fastlane, Pt. 1	0.2578125	0.3046875	0.2109375	0.2265625
2002	Black Nasty	AIDS Can't Stop Me	0.268518518518519	0.231481481481481	0.231481481481481	0.268518518518519
2002	Spice 1	The Playa Rich Project, Vol. 2	0.263636363636364	0.245454545454545	0.227272727272727	0.263636363636364
2002	G.I. Joe Killaz	G.I. Joe Killaz	0.231481481481481	0.287037037037037	0.25	0.231481481481481
2002	K-Otix	Hustlers Theme	0.259615384615385	0.240384615384615	0.240384615384615	0.259615384615385
2002	Thirstin Howl III	Skilligan's Island	0.276785714285714	0.258928571428571	0.241071428571429	0.223214285714286
2002	Gangsta Blac	Da Underground King	0.245454545454545	0.227272727272727	0.227272727272727	0.3
2002	504 Boyz	Ballers	0.240384615384615	0.240384615384615	0.278846153846154	0.240384615384615
2002	The Opus	0	0.263636363636364	0.263636363636364	0.227272727272727	0.245454545454545
2002	5th Ward Boyz	Word Is Bond	0.291666666666667	0.208333333333333	0.208333333333333	0.291666666666667
2002	Mo Cheda Mobstaz	Mo Cheda Mobstas	0.276785714285714	0.241071428571429	0.223214285714286	0.258928571428571
2002	71 North	Watch Us Roll	0.268518518518519	0.268518518518519	0.231481481481481	0.231481481481481
2002	TTC	Ceci N'Est Pas un Disque	0.227272727272727	0.245454545454545	0.3	0.227272727272727
2002	Lil Spade	Full Decc	0.263636363636364	0.227272727272727	0.227272727272727	0.281818181818182
2002	The Impossebulls	Special Edition	0.227272727272727	0.227272727272727	0.318181818181818	0.227272727272727
2002	T-Rock	Conspiracy Theory	0.245454545454545	0.227272727272727	0.245454545454545	0.281818181818182
2002	Hustlematic	The Gameplan	0.223214285714286	0.223214285714286	0.223214285714286	0.330357142857143
2002	Don Choa	Vapeurs Toxiques	0.240384615384615	0.259615384615385	0.259615384615385	0.240384615384615
2002	Koopsta Knicca	Da K Project	0.223214285714286	0.223214285714286	0.223214285714286	0.330357142857143
2002	Mr. Sandman	10% Love Me 90% Hate Me	0.245454545454545	0.227272727272727	0.227272727272727	0.3
2002	Baby	Birdman	0.279661016949153	0.228813559322034	0.245762711864407	0.245762711864407
2002	Mr. Shadow	A Name You Kan't Touch	0.301724137931034	0.21551724137931	0.232758620689655	0.25
2002	Pocos Pero Locos	Pocos Pero Locos	0.22463768115942	0.181159420289855	0.253623188405797	0.340579710144928
2002	Jay Tee	High Caliber	0.263636363636364	0.263636363636364	0.227272727272727	0.245454545454545
2002	Mystik Journeymen	Living Legends: Live	0.245454545454545	0.281818181818182	0.227272727272727	0.245454545454545
2002	Youngstah	Kursed	0.3	0.227272727272727	0.227272727272727	0.245454545454545
2002	Black Dynasty	Reality Check: Deep East	0.25	0.231481481481481	0.231481481481481	0.287037037037037
2002	Mr. Kee	The Latin Plague	0.281818181818182	0.227272727272727	0.227272727272727	0.263636363636364
2002	Half-A-Mill	Da Hustle Don't Stop	0.271929824561404	0.219298245614035	0.219298245614035	0.289473684210526
2002	Busta Flex	Eclipse	0.227272727272727	0.245454545454545	0.3	0.227272727272727
2002	Nilo MC	Guajiro del Asfalto	0.25	0.231481481481481	0.25	0.268518518518519
2002	Andre Nickatina	Midnight Machine Gun Rhymes And Alibis	0.3	0.245454545454545	0.227272727272727	0.227272727272727
2002	Musab	Respect the Life	0.232758620689655	0.25	0.301724137931034	0.21551724137931
2002	Big Syke	Street Commando	0.3	0.227272727272727	0.227272727272727	0.245454545454545
2002	Scienz of Life	Project Overground: The Scienz Experiment	0.245454545454545	0.245454545454545	0.263636363636364	0.245454545454545
2002	Juan Gotti	No Sett Trippin	0.221311475409836	0.204918032786885	0.204918032786885	0.368852459016393
2002	Fatal	Fatal	0.231481481481481	0.231481481481481	0.25	0.287037037037037
2002	Snypaz	Snypaz	0.263636363636364	0.227272727272727	0.245454545454545	0.263636363636364
2002	Articolo 31	Domani Smetto	0.240384615384615	0.259615384615385	0.259615384615385	0.240384615384615
2002	Andre Nickatina	Hell's Kitchen	0.281818181818182	0.245454545454545	0.227272727272727	0.245454545454545
2002	RBL Posse	Ghetto Vietnam	0.263636363636364	0.227272727272727	0.227272727272727	0.281818181818182
2002	Ill Harmonics	Take 2	0.240384615384615	0.240384615384615	0.278846153846154	0.240384615384615
2002	Speech	Down South Produckshuns	0.227272727272727	0.263636363636364	0.281818181818182	0.227272727272727
2002	Oliver Hart	The Many Faces of Oliver Hart or How Eye One the Write Too Think	0.208333333333333	0.208333333333333	0.375	0.208333333333333
2002	X-Raided	Deadly Game	0.263636363636364	0.245454545454545	0.227272727272727	0.263636363636364
2002	Coo Coo Cal	Still Walkin'	0.263636363636364	0.227272727272727	0.245454545454545	0.263636363636364
2002	Don Dinero	Que Bola!	0.241071428571429	0.241071428571429	0.258928571428571	0.258928571428571
2002	Spice 1	Thug Disease [Lovin' Paper Music]	0.269230769230769	0.223076923076923	0.207692307692308	0.3
2002	Latin Legacy	Under Surveillance	0.258333333333333	0.325	0.208333333333333	0.208333333333333
2002	C-Blunt	Julius Caesar	0.25	0.231481481481481	0.287037037037037	0.231481481481481
2002	Mob Figaz	90% Street 10% Rap	0.245454545454545	0.245454545454545	0.227272727272727	0.281818181818182
2002	C.I.A.	Criminalz In Action	0.287037037037037	0.25	0.231481481481481	0.231481481481481
2002	Mob Figaz	The Comp	0.281818181818182	0.227272727272727	0.227272727272727	0.263636363636364
2002	Bam	100% Freestyle, Vol 1	0.263636363636364	0.245454545454545	0.245454545454545	0.245454545454545
2002	Moot Ditty	110 Bandits	0.281818181818182	0.227272727272727	0.227272727272727	0.263636363636364
2002	X-Raided	City of Kings: The Sac-A-Indo Project	0.245454545454545	0.227272727272727	0.227272727272727	0.3
2002	Messy Marv	Turf Politics	0.281818181818182	0.227272727272727	0.227272727272727	0.263636363636364
2002	Pimpsta	Country B-4 Country Was Cool	0.273584905660377	0.235849056603774	0.235849056603774	0.254716981132075
2002	Captain Save'm	Freaky Tales: The Soundtrack	0.3	0.245454545454545	0.227272727272727	0.227272727272727
2002	Lil Ric	The Thug Nut (On One) [2002]	0.281818181818182	0.227272727272727	0.245454545454545	0.245454545454545
2002	Lucky	Lucky Tales	0.263636363636364	0.227272727272727	0.227272727272727	0.281818181818182
2002	Delano	No Pain No Fame	0.254716981132075	0.235849056603774	0.273584905660377	0.235849056603774
2002	X-Raided	Troubled Man	0.245454545454545	0.227272727272727	0.227272727272727	0.3
2002	Skratch Comando	Incredible DJ's	0.245454545454545	0.227272727272727	0.281818181818182	0.245454545454545
2002	Screwston	The Screwston: World That Screw Built	0.26271186440678	0.228813559322034	0.245762711864407	0.26271186440678
2002	Natas	Godlike	0.245454545454545	0.227272727272727	0.227272727272727	0.3
2002	Boom Box 2000	Boom Box 2000	0.25	0.25	0.268518518518519	0.231481481481481
2002	Bass 305	Techno Bass Essentials	0.223214285714286	0.294642857142857	0.258928571428571	0.223214285714286
2002	Tom Skeemask	Da Memphis Squad	0.267241379310345	0.232758620689655	0.232758620689655	0.267241379310345
2002	Screw Heads	Forever and a Day, Vol. 2	0.267241379310345	0.232758620689655	0.21551724137931	0.28448275862069
2002	Power House	Family Business	0.273584905660377	0.235849056603774	0.235849056603774	0.254716981132075
2002	Angel Symphony	Love and Light	0.235849056603774	0.235849056603774	0.292452830188679	0.235849056603774
2002	Kool Whip	King Pin	0.263636363636364	0.227272727272727	0.245454545454545	0.263636363636364
2002	Immortal Soldierz	Without Warning 1.5	0.233870967741935	0.201612903225806	0.217741935483871	0.346774193548387
2002	Steve Austin	Built for This	0.245454545454545	0.263636363636364	0.227272727272727	0.263636363636364
2002	Bass Mekanik	Faster Harder Louder	0.235849056603774	0.273584905660377	0.235849056603774	0.254716981132075
2002	Kool Whip	The Now	0.245454545454545	0.227272727272727	0.263636363636364	0.263636363636364
2002	Ampichino	Intergalactical	0.243055555555556	0.256944444444444	0.1875	0.3125
2002	Young Trojenz	Whatcha Hood Like	0.254716981132075	0.254716981132075	0.235849056603774	0.254716981132075
2002	Luckyiam	Justify the Mean$	0.23015873015873	0.246031746031746	0.293650793650794	0.23015873015873
2002	X-Raided	These Walls Can Talk	0.245454545454545	0.227272727272727	0.227272727272727	0.3
2002	Heiruspecs	Small Steps	0.23134328358209	0.246268656716418	0.305970149253731	0.216417910447761
2002	Sol	This is For Your Soul	0.231481481481481	0.25	0.287037037037037	0.231481481481481
2002	Black Panther Fugitives	All of Us	0.227272727272727	0.227272727272727	0.263636363636364	0.281818181818182
2002	Southern XXX	Money Murda and Muzik	0.245454545454545	0.227272727272727	0.227272727272727	0.3
2002	DarkRoom Familia	1958-2002 Exit the Darkroom: End of a Dynasty	0.231481481481481	0.231481481481481	0.25	0.287037037037037
2002	Karon the Don	E of S: Enemies of the States	0.318181818181818	0.227272727272727	0.227272727272727	0.227272727272727
2002	Sir Dyno	Engrave These Words on My Stone	0.236842105263158	0.254385964912281	0.219298245614035	0.289473684210526
2002	Caz	Goin Head Up	0.287037037037037	0.231481481481481	0.231481481481481	0.25
2002	Libretto	Dirty Thangs	0.245454545454545	0.245454545454545	0.281818181818182	0.227272727272727
2002	4th Avenue Jones	No Plan B	0.241071428571429	0.3125	0.223214285714286	0.223214285714286
2002	Smilez & Southstar	Smilez & Southstar	0.241071428571429	0.276785714285714	0.223214285714286	0.258928571428571
2003	Wyclef Jean	The Preacher's Son	0.25	0.268518518518519	0.231481481481481	0.25
2003	T.I.	Trap Muzik	0.282608695652174	0.239130434782609	0.210144927536232	0.268115942028986
2003	Jay-Z	The Black Album	0.261904761904762	0.277777777777778	0.23015873015873	0.23015873015873
2003	Ludacris	Chicken-N-Beer	0.291666666666667	0.291666666666667	0.208333333333333	0.208333333333333
2003	50 Cent	Get Rich or Die Tryin'	0.243055555555556	0.256944444444444	0.1875	0.3125
2003	Missy Elliott	This Is Not a Test!	0.245762711864407	0.330508474576271	0.211864406779661	0.211864406779661
2003	The Black Eyed Peas	Elephunk	0.253246753246753	0.279220779220779	0.279220779220779	0.188311688311688
2003	Jay-Z	The Blueprint 2.1	0.254098360655738	0.221311475409836	0.204918032786885	0.319672131147541
2003	Mark Ronson	Here Comes the Fuzz	0.21551724137931	0.336206896551724	0.232758620689655	0.21551724137931
2003	Chingy	Jackpot	0.305970149253731	0.291044776119403	0.216417910447761	0.186567164179104
2003	OutKast	Speakerboxxx/The Love Below	0.204918032786885	0.30327868852459	0.286885245901639	0.204918032786885
2003	Gang Starr	The Ownerz	0.23015873015873	0.261904761904762	0.246031746031746	0.261904761904762
2003	DMX	Grand Champ	0.203488372093023	0.215116279069767	0.273255813953488	0.308139534883721
2003	Lil' Kim	La Bella Mafia	0.268518518518519	0.231481481481481	0.231481481481481	0.268518518518519
2003	Lyrics Born	Later That Day...	0.2109375	0.2890625	0.3046875	0.1953125
2003	Baby Bash	Tha Smokin' Nephew	0.216417910447761	0.186567164179104	0.380597014925373	0.216417910447761
2003	50 Cent	The New Breed	0.221311475409836	0.204918032786885	0.204918032786885	0.368852459016393
2003	Nelly	Da Derrty Versions: The Reinvention	0.25	0.314516129032258	0.233870967741935	0.201612903225806
2003	Timbaland & Magoo	Under Construction, Pt. II	0.206666666666667	0.326666666666667	0.273333333333333	0.193333333333333
2003	k-os	Exit	0.223214285714286	0.241071428571429	0.3125	0.223214285714286
2003	Bubba Sparxxx	Deliverance	0.19620253164557	0.310126582278481	0.272151898734177	0.221518987341772
2003	Scarface	Balls and My Word	0.267241379310345	0.21551724137931	0.21551724137931	0.301724137931034
2003	Joe Budden	Joe Budden	0.232758620689655	0.28448275862069	0.232758620689655	0.25
2003	David Banner	MTA2: Baptised in Dirty Water	0.234177215189873	0.170886075949367	0.246835443037975	0.348101265822785
2003	David Banner	Mississippi: The Album	0.204545454545455	0.189393939393939	0.189393939393939	0.416666666666667
2003	Ying Yang Twins	Me & My Brother	0.282608695652174	0.253623188405797	0.195652173913043	0.268115942028986
2003	Ja Rule	Blood in My Eye	0.254716981132075	0.235849056603774	0.235849056603774	0.273584905660377
2003	Fabolous	Street Dreams	0.279661016949153	0.228813559322034	0.211864406779661	0.279661016949153
2003	Bow Wow	Unleashed	0.254716981132075	0.254716981132075	0.254716981132075	0.235849056603774
2003	Raekwon	The Lex Diamond Story	0.241666666666667	0.241666666666667	0.241666666666667	0.275
2003	Buck 65	Talkin' Honky Blues	0.240384615384615	0.240384615384615	0.278846153846154	0.240384615384615
2003	Westside Connection	Terrorist Threats	0.276785714285714	0.223214285714286	0.223214285714286	0.276785714285714
2003	Fun Lovin' Criminals	Welcome to Poppy's	0.25	0.266129032258065	0.282258064516129	0.201612903225806
2003	Killer Mike	Monster	0.258928571428571	0.276785714285714	0.223214285714286	0.241071428571429
2003	DJ Krush	The Message at the Depth	0.208333333333333	0.208333333333333	0.275	0.308333333333333
2003	Nappy Roots	Wooden Leather	0.25	0.298387096774194	0.233870967741935	0.217741935483871
2003	Murs	The End of the Beginning	0.25	0.25	0.25	0.25
2003	Madlib	Shades of Blue	0.223214285714286	0.294642857142857	0.258928571428571	0.223214285714286
2003	Juvenile	Juve the Great	0.26271186440678	0.245762711864407	0.279661016949153	0.211864406779661
2003	Da Brat	Limelite, Luv & Niteclubz	0.28448275862069	0.267241379310345	0.21551724137931	0.232758620689655
2003	G-Unit	Beg for Mercy	0.287037037037037	0.231481481481481	0.231481481481481	0.25
2003	Yo Gotti	Life	0.263636363636364	0.227272727272727	0.227272727272727	0.281818181818182
2003	2Pac	Resurrection	0.245454545454545	0.227272727272727	0.3	0.227272727272727
2003	RZA	The Birth of a Prince	0.230263157894737	0.269736842105263	0.30921052631579	0.190789473684211
2003	Kid Koala	Some of My Best Friends Are DJ's	0.2109375	0.3515625	0.2265625	0.2109375
2003	Prince Paul	Politics of the Business	0.236842105263158	0.289473684210526	0.254385964912281	0.219298245614035
2003	Three 6 Mafia	Da Unbreakables	0.2578125	0.1953125	0.2421875	0.3046875
2003	Too $hort	Married to the Game	0.3125	0.241071428571429	0.223214285714286	0.223214285714286
2003	Luny Tunes	Mas Flow	0.243055555555556	0.270833333333333	0.229166666666667	0.256944444444444
2003	Atmosphere	Seven's Travels	0.281818181818182	0.263636363636364	0.227272727272727	0.227272727272727
2003	E-40	Breakin News	0.236842105263158	0.307017543859649	0.236842105263158	0.219298245614035
2003	Bone Crusher	AttenCHUN!	0.267241379310345	0.21551724137931	0.21551724137931	0.301724137931034
2003	RZA	The World According to RZA	0.21969696969697	0.21969696969697	0.340909090909091	0.21969696969697
2003	Freeway	Philadelphia Freeway	0.236842105263158	0.219298245614035	0.254385964912281	0.289473684210526
2003	Big Tymers	Big Money Heavy Weights	0.254716981132075	0.273584905660377	0.235849056603774	0.235849056603774
[truncated: 4,287 more rows]
