# Supplementary material for: Explosive and implosive root concepts: An analysis of music moods rooted by two influential rap artists
Source: PLoS One. 2022 Jul 1;17(7):e0270648. doi: 10.1371/journal.pone.0270648 (PMC9249228; doi:10.1371/journal.pone.0270648)
Supplement: S1 File — (ZIP) [file pone.0270648.s009.zip › data_codes/data/collaborators_nwa.csv]

artist_name_1
Eazy-E
MC Hammer
The D.O.C.
Ice Cube
Public Enemy
Too $hort
Above the Law
Del the Funky Homosapien
2Pac
De La Soul
Yo-Yo
Compton's Most Wanted
Dr. Dre
DJ Quik
MC Ren
Kool G Rap & DJ Polo
Da Lench Mob
Frost
Sister Souljah
Snoop Dogg
Domino
MC Breed
Erick Sermon
Shaquille O'Neal
Kam
Scarface
MC Eiht
Willie D
Saafir
Bone Thugs-N-Harmony
Mack 10
Goodie Mob
Tha Dogg Pound
WC and the Maad Circle
Spice 1
South Circle
Nas
Westside Connection
Redman
E-40
Delinquent Habits
Luke
Kris Kross
Yella
Mr. Mike
Shyheim
Shorty Mac
Funkmaster Flex
Brotha Lynch Hung
Warren G
DJ Muggs
Ant Banks
OutKast
Cypress Hill
Big Pun
Yukmouth
WC
Eminem
Jay-Z
The Notorious B.I.G.
Kurupt
Kid Fresh
The Cali Kings
DJ Melo-Mix
Xzibit
C-Murder
Tha Eastsidaz
Flesh-N-Bone
Def Squad
T.W.D.Y.
DJ Clue?
DJ Abilities
C-BO
P. Diddy & the Bad Boy Family
Ms. Toi
8Ball
Camoflauge
Bad Azz
Ben Hated
Mr. Short Khop
Lethal
Sqeek da Primadonna
Eve
Roots Manuva
Coolio
Disturbing tha Peace
50 Cent
G-Unit
Prince Paul
Three 6 Mafia
Big Tymers
DJ Kayslay
Boo-Yaa T.R.I.B.E.
Obie Trice
Keith Murray
Thirstin Howl III
Suga Free
Tony Smallz
Lil Jon
D12
Big Hutch
Mr. Capone-E
The Shape Shifters
Knoc-Turn'al
DJ Z-Trip
The Game
The Relativez
Mr. Criminal
Lil Bandit
Kokane
RBX
Spanky Loco
310 West Gang
Boyz N da Hood
True Blue
Dido Brown
Natural Born
Urban Infantry
Lil Al
Kay Slay
Unwrapped
Mobb Deep
Busta Rhymes
A.G.
Young Buck
Daz Dillinger
Farmboyz
Organized Cartel
Messy Marv
Lil Coner
Travieso
Crazy Toones
Court Dog
Rasaq
OG Ron C
The Alchemist
Mister One
Timbaland
Ghostface Killah
Killer Mike
Mike Jones
DJ Whoo Kid
Jonny U
UGK
Tech N9ne
Crips
Stomper
Mixmaster Throwback
Tha Sire
Biznis Men
DJ Yoda
Devin the Dude
Chino Brown
Tash
2 High
Pimpin Young
Kendrick Lamar
Rick Ross
Insane Clown Posse
40 Glocc
Cashis
14KT
