# Supplementary material for: Explosive and implosive root concepts: An analysis of music moods rooted by two influential rap artists
Source: PLoS One. 2022 Jul 1;17(7):e0270648. doi: 10.1371/journal.pone.0270648 (PMC9249228; doi:10.1371/journal.pone.0270648)
Supplement: S1 File — (ZIP) [file pone.0270648.s009.zip › data_codes/data/artist_novelty_influence.csv]

year	album_name	artist_name_1	n_moods	n_pairs	novel_pairs	pagerank	n_origins	n_followers
1970	Right On!	The Last Poets	12	66	66	0.00669415592086939	7	33
1980	Blowfly's Party [X-Rated]	Blowfly	10	45	44	0.00150253174233948	9	13
1980	Kurtis Blow	Kurtis Blow	8	28	17	0.0089559275873719	7	39
1980	The Sugarhill Gang	The Sugarhill Gang	18	153	147	0.007177220815664	9	32
1982	Drop the Bomb	Trouble Funk	2	1	0	0.00315787981925575	8	7
1982	The Message	Grandmaster Flash	13	78	71	0.00184205408697419	1	16
1983	Death Mix Live!!!	Afrika Bambaataa	12	66	21	0.0123303182570484	10	74
1983	Whodini	Whodini	14	91	30	0.0033800817887257	5	24
1984	Fat Boys	The Fat Boys	19	171	121	0.0013807012026566	5	17
1984	Run-D.M.C.	Run-D.M.C.	26	325	136	0.0133246097677286	6	114
1985	Mantronix: The Album	Mantronix	14	91	4	0.00226699099380832	11	20
1985	Radio	LL Cool J	26	325	126	0.00503650922303028	8	63
1985	UTFO	U.T.F.O.	7	21	0	0.000127892954213055	1	0
1986	Hot, Cool & Vicious	Salt-N-Pepa	14	91	36	0.00122992603172262	8	23
1986	Kool Moe Dee	Kool Moe Dee	14	91	27	0.00385540881365313	11	33
1986	Licensed to Ill	Beastie Boys	27	351	104	0.00603897683615537	24	93
1986	On Fire	Stetsasonic	17	136	39	0.00269774475362294	13	35
1986	Schoolly D	Schoolly D	11	55	8	0.00419114369586283	8	26
1986	The 2 Live Crew Is What We Are	The 2 Live Crew	20	190	60	0.00276356253472394	10	51
1986	Whistle	Whistle	8	28	22	0.000127892954213055	1	0
1987	Criminal Minded	Boogie Down Productions	11	55	6	0.00599166981469266	14	81
1987	Dana Dane with Fame	Dana Dane	6	15	1	0.000176331883405961	3	1
1987	Dynamite	Masters of Ceremony	14	91	44	0.000127892954213055	2	0
1987	Living Large	Heavy D & the Boyz	9	36	15	0.000212442315437682	7	3
1987	Paid in Full	Eric B. & Rakim	24	276	88	0.00729838737952688	16	97
1987	Rhyme Pays	Ice-T	14	91	2	0.00790926661370399	11	77
1987	Rock the House	DJ Jazzy Jeff & the Fresh Prince	11	55	10	0.000455895804168524	8	8
1987	Yo! Bum Rush the Show	Public Enemy	28	378	67	0.006811777478547	21	118
1988	2 Hype	Kid 'N Play	14	91	5	0.000175548351319938	3	1
1988	Bass Is the Name of the Game	DJ Magic Mike	8	28	2	0.000846508583708159	8	11
1988	Chubb Rock Featuring Hitman Howie Tee	Chubb Rock	8	28	0	0.000521065941431638	5	8
1988	Critical Beatdown	Ultramagnetic MC's	13	78	4	0.00219714210803868	8	34
1988	Eazy-Duz-It	Eazy-E	10	45	0	0.00186800085416156	12	38
1988	Goin' Off	Biz Markie	11	55	1	0.00218739101456365	13	34
1988	It Takes Two	Rob Base & DJ E-Z Rock	8	28	0	0.000127892954213055	7	0
1988	Let's Get It Started	MC Hammer	13	78	0	0.000495116685899655	12	6
1988	Life Is... Too $hort	Too $hort	12	66	3	0.0048227415454862	6	75
1988	Long Live the Kane	Big Daddy Kane	8	28	0	0.00443758215405063	12	64
1988	Lyte as a Rock	MC Lyte	2	1	1	0.00137707922934848	7	22
1988	Making Trouble	Geto Boys	15	105	6	0.00509690787306574	9	114
1988	Straight Out the Jungle	Jungle Brothers	12	66	22	0.00196822283427178	19	46
1988	Straight Outta Compton	N.W.A	28	378	60	0.0112695866791029	18	210
1988	Strictly Business	EPMD	18	153	19	0.00507790736559691	18	86
1988	Swass	Sir Mix-A-Lot	12	66	1	0.000551504873340976	7	9
1988	The Great Adventures of Slick Rick	Slick Rick	25	300	32	0.00336362915829513	5	43
1988	What More Can I Say?	Audio Two	5	10	2	0.0004210132725416	6	6
1989	3 Feet High and Rising	De La Soul	17	136	1	0.00391766143892074	19	96
1989	All Hail the Queen	Queen Latifah	14	91	17	0.00136032465265639	14	21
1989	Brother Arab	The Arabian Prince	2	1	0	0.000182247459753604	3	1
1989	Kwamé the Boy Genius: Featuring a New Beginning	Kwamé	3	3	2	0.000154254889400222	11	1
1989	Loc-ed After Dark	Tone-Loc	16	120	6	0.000173793649709302	1	2
1989	Move to Move	Kon Kan	4	6	4	0.000127892954213055	1	0
1989	No More Mr. Nice Guy	Gang Starr	18	153	84	0.00266949296118104	17	60
1989	No One Can Do It Better	The D.O.C.	15	105	1	0.000330462711544851	1	6
1989	Road to the Riches	Kool G Rap & DJ Polo	17	136	22	0.00128077507710426	2	23
1989	Stone Cold Rhymin'	Young MC	17	136	6	0.000587171147521977	8	5
1989	Stop the World	Black, Rock & Ron	12	66	29	0.000127892954213055	5	0
1989	The Cactus Album	3rd Bass	14	91	3	0.00107978480627872	10	19
1989	Wild & Loose	Oaktown's 357	7	21	0	0.000127892954213055	1	0
1990	2 Low Life Muthas	Poison Clan	8	28	2	0.000359185485576843	2	6
1990	AmeriKKKa's Most Wanted	Ice Cube	17	136	3	0.0035879175407252	9	89
1990	Boomin' Words from Hell	Esham	12	66	31	0.000360695564416852	9	8
1990	Call Me D-Nice	D-Nice	8	28	0	0.000154254889400221	2	1
1990	Forever Everlasting	Everlast	9	36	0	0.000161540981452443	15	2
1990	Hispanic Causing Panic	Kid Frost	10	45	5	0.000363701813908181	2	7
1990	Holy Intellect	Poor Righteous Teachers	3	3	2	0.000422897674113775	4	9
1990	It's a Compton Thang	Compton's Most Wanted	10	45	0	0.000625493200882075	7	16
1990	Livin' Like Hustlers	Above the Law	8	28	6	0.000796472534448909	2	14
1990	Mental Floss for the Globe	Urban Dance Squad	3	3	0	0.000127892954213055	4	0
1990	One for All	Brand Nubian	7	21	3	0.00102154790889294	11	27
1990	People's Instinctive Travels and the Paths of Rhythm	A Tribe Called Quest	19	171	3	0.0037974911935781	14	93
1990	Sex Packets	Digital Underground	11	55	0	0.00107061766769164	22	17
1990	Supernatural	Stereo MC's	13	78	41	0.000149246509961128	6	2
1990	Take a Look Around	Masta Ace	7	21	4	0.000432246105473174	5	6
1990	The Devil Made Me Do It	Paris	25	300	31	0.000321139812161043	6	7
1990	The Music Ain't Loud Enuff	DJ Kool	9	36	0	0.000203513225933233	2	2
1990	To the East, Blackwards	X Clan	8	28	7	0.000405935189477247	4	10
1990	To the Extreme	Vanilla Ice	8	28	9	0.00059208043152934	5	4
1991	2Pacalypse Now	2Pac	8	28	0	0.00436647861079355	18	111
1991	A Future Without a Past...	Leaders of the New School	5	10	0	0.000741216896980356	13	11
1991	And Now, The Legacy Begins	Dream Warriors	10	45	13	0.000197777318479475	3	2
1991	Bazerk Bazerk Bazerk	Son of Bazerk	8	28	0	0.000218964190741311	2	3
1991	Breaking Atoms	Main Source	8	28	6	0.000962399556142843	9	16
1991	Cypress Hill	Cypress Hill	25	300	38	0.00184579829909721	17	39
1991	Get Away Clean	Master P	8	28	0	0.00243344696426626	18	67
1991	Ghetto Dope	5th Ward Boyz	7	21	1	0.000127892954213055	6	0
1991	Give in to the Rhythm	Arthur Baker	8	28	4	0.00141972733932892	6	13
1991	I Wish My Brother George Was Here	Del the Funky Homosapien	15	105	70	0.00110380400706606	9	26
1991	Life of a Kid in the Ghetto	Ed O.G & da Bulldogs	27	351	66	0.000155158437696051	1	2
1991	Make Way for the Motherlode	Yo-Yo	7	21	3	0.000256391021319239	4	2
1991	MC Breed & DFC	MC Breed	3	3	0	0.000578375519446078	10	10
1991	Mr. Scarface Is Back	Scarface	12	66	0	0.00266094604809623	3	66
1991	Naughty by Nature	Naughty by Nature	14	91	0	0.00114359562135665	8	10
1991	Of the Heart, Of the Soul and of the Cross: The Utopian Experience	P.M. Dawn	6	15	12	0.000401021219359041	12	9
1991	Quik Is the Name	DJ Quik	7	21	2	0.000968830009480141	6	20
1991	Rappin' 4-Tay Is Back	Rappin' 4-Tay	2	1	0	0.000127892954213055	5	0
1991	To Whom It May Concern...	Freestyle Fellowship	5	10	0	0.00114552836153973	14	22
1992	3 Years, 5 Months & 2 Days in the Life Of...	Arrested Development	12	66	22	0.000563337992646059	10	11
1992	A Totally Krossed Out World	Kris Kross	10	45	0	0.000168033325169786	2	2
1992	Bitch Betta Have My Money	AMG	16	120	16	0.000145943230924413	2	1
1992	Bizarre Ride II the Pharcyde	The Pharcyde	9	36	0	0.00119836498580698	12	29
1992	Body Count	Body Count	22	231	6	0.000607441851107578	9	5
1992	Born Gangstaz	Boss	8	28	1	0.000127892954213055	3	0
1992	Can I Borrow a Dollar?	Common	6	15	1	0.0011123975724456	14	36
1992	Carnival of Carnage	Insane Clown Posse	17	136	14	0.000236601965294153	17	1
1992	Dead Serious	Das EFX	12	66	3	0.000690973418139288	13	9
1992	F.U. Don't Take It Personal	Fu-Schnickens	10	45	0	0.00047211283911846	6	6
1992	Guerillas in tha Mist	Da Lench Mob	14	91	0	0.000149634756429275	2	1
1992	Hip Hop Locos	Lighter Shade of Brown	2	1	0	0.000182247459753604	1	2
1992	House of Pain	House of Pain	19	171	4	0.000671413950732182	10	11
1992	Hypocrisy Is the Greatest Luxury	The Disposable Heroes of Hiphoprisy	12	66	0	0.00042262580731376	6	7
1992	Kizz My Black Azz	MC Ren	8	28	0	0.000287887340915946	5	5
1992	Life After Death	Natas	9	36	13	0.000208888716705353	4	4
1992	Little Big Man	Bushwick Bill	9	36	3	0.000161112500040481	2	2
1992	Mecca and the Soul Brother	Pete Rock & C.L. Smooth	14	91	35	0.000686139827861936	7	13
1992	Play with Toys	Basehead	6	15	4	0.00015507020698333	3	2
1992	Reel to Reel	Grand Puba	3	3	0	0.000453155956815517	5	6
1992	Runaway Slave	Showbiz & A.G.	13	78	2	0.000141481580598193	1	1
1992	South Central Madness	South Central Cartel	5	10	0	0.000145943230924413	1	1
1992	Spice 1	Spice 1	7	21	0	0.000371793771993767	4	7
1992	The Chronic	Dr. Dre	27	351	42	0.00435650522952497	18	113
1992	Vier Gewinnt	Die Fantastischen Vier	4	6	3	0.000236601965294153	2	1
1992	Whut? Thee Album	Redman	5	10	1	0.000582429774312752	12	13
1992	You Hear It! You Fear It!	Dynamix II	5	10	0	0.000127892954213055	5	0
1993	21 & Over	Tha Alkaholiks	9	36	0	0.00034372189171468	12	7
1993	93 'Til Infinity	Souls of Mischief	7	21	0	0.000487627412469938	3	11
1993	Babel	D*Note	15	105	33	0.000127892954213055	1	0
1993	Bacdafucup	Onyx	7	21	0	0.000496971747827706	10	8
1993	Comin' Out Hard	8Ball and MJG	20	190	39	0.00253767444582687	6	78
1993	Doggystyle	Snoop Dogg	9	36	0	0.00263801938735723	22	71
1993	Domino	Domino	6	15	0	0.000345198711361622	5	5
1993	Enta da Stage	Black Moon	6	15	0	0.000901864180479294	13	11
1993	Enter the Wu-Tang (36 Chambers)	Wu-Tang Clan	34	561	68	0.0029885450388164	15	68
1993	Hand on the Torch	Us3	13	78	9	0.000310886456199569	2	4
1993	In a Word or 2	Monie Love	8	28	4	0.000363763939228095	12	5
1993	Intoxicated Demons	The Beatnuts	5	10	0	0.000467617281798179	12	7
1993	Juvenile Hell	Mobb Deep	21	210	33	0.00129532845794035	11	39
1993	My Field Trip to Planet 9	Justin Warfield	2	1	0	0.000127892954213055	1	0
1993	Neva Again	Kam	7	21	0	0.000127892954213055	4	0
1993	No Pressure	Erick Sermon	13	78	1	0.00105042951625185	5	15
1993	Pyramix	The Egyptian Lover	6	15	4	0.0025809080049312	9	13
1993	Reachin' (A New Refutation of Time and Space)	Digable Planets	16	120	57	0.000549648190486756	15	16
1993	Represent	Fat Joe	14	91	1	0.000679473213084844	13	20
1993	Return of the Boom Bap	KRS-One	5	10	0	0.00262791569371384	12	65
1993	Sittin' on Something Phat	Ant Banks	18	153	19	0.000173654889179483	5	1
1993	SlaughtaHouse	Masta Ace Incorporated	6	15	0	0.000127892954213055	5	0
1993	Vagina Diner	Akinyele	4	6	0	0.000127892954213055	2	0
1993	Which Doobie U B?	Funkdoobiest	7	21	1	0.000294389494846029	9	6
1993	Whoomp! (There It Is)	Tag Team	14	91	7	0.000184878954954799	2	1
1994	6 Feet Deep	Gravediggaz	14	91	4	0.000487163176657707	4	11
1994	Bangin' on Wax, Vol. 2: The Saga Continues	Bloods & Crips	8	28	0	0.000127892954213055	1	0
1994	Between a Rock and a Hard Place	The Artifacts	7	21	0	0.000160096559142744	2	1
1994	Blunted on Reality	Fugees	13	78	3	0.000913349353070296	19	21
1994	Detroit 4 Life	A.W.O.L.	5	10	0	0.000127892954213055	6	0
1994	Federal	E-40	5	10	0	0.00108066236712772	10	30
1994	Funkdafied	Da Brat	14	91	5	0.000738769501772259	9	13
1994	G. Love & Special Sauce	G. Love & Special Sauce	6	15	0	0.000884437463434502	8	8
1994	Heat 4 Yo Azz	Celly Cel	13	78	1	0.000127892954213055	7	0
1994	Home	Spearhead	6	15	11	0.00020955811097103	12	5
1994	Illmatic	Nas	16	120	0	0.0028272034286336	22	97
1994	It Takes a Thief	Coolio	10	45	0	0.000402814549548357	14	7
1994	Jazzkantine	Jazzkantine	7	21	18	0.000127892954213055	3	0
1994	Nut-Meg Sez "Bozo the Town"	Weapon of Choice	7	21	0	0.000127892954213055	1	0
1994	Play Witcha Mama	Willie D	7	21	0	0.000322669845026242	1	8
1994	Project: Funk Da World	Craig Mack	2	1	0	0.000247754675357704	8	5
1994	Ready to Die	The Notorious B.I.G.	18	153	2	0.00222212632842067	15	70
1994	Regulate...G Funk Era	Warren G	13	78	12	0.000264551074761809	9	6
1994	Riders of the Storm: The Underwater Album	Boogiemonsters	5	10	0	0.000127892954213055	2	0
1994	Somethin' Serious	Big Mike	8	28	2	0.000127892954213055	4	0
1994	Southernplayalisticadillacmuzik	OutKast	12	66	2	0.0030852709008774	15	90
1994	The Autopsy	C-BO	6	15	0	0.000592213276036125	11	7
1994	The Most Beautifullest Thing in This World	Keith Murray	6	15	0	0.000127892954213055	5	0
1994	The Sun Rises in the East	Jeru the Damaja	21	210	12	0.000396317640464331	10	7
1994	Tical	Method Man	18	153	2	0.000377489570741768	11	10
1994	To the Death	M.O.P.	8	28	0	0.000432625813083351	7	6
1994	Understanding the Criminal Mind	Tru	4	6	0	0.000322373768645038	4	6
1994	We Come Strapped	MC Eiht	27	351	66	0.000419453139012903	4	8
1995	3 'n the Mornin', Pt. 1	DJ Screw	10	45	5	0.000896658346592877	9	19
1995	4, 5, 6	Kool G Rap	2	1	0	0.00236272451417331	9	41
1995	All Balls Don't Bounce	Aceyalone	5	10	0	0.000795800812868569	16	14
1995	All in the Game	Crime Boss	11	55	0	0.000289341587163968	11	6
1995	Anotha Day Anotha Balla	South Circle	6	15	0	0.000136952038469814	2	1
1995	Being Myself	Juvenile	10	45	0	0.00034868132540751	19	12
1995	Curb Servin'	WC and the Maad Circle	7	21	1	0.000171376558645494	3	2
1995	Do You Want More?!!!??!	The Roots	17	136	27	0.0010502364191425	19	30
1995	Doe or Die	AZ	11	55	13	0.00038534242735736	10	10
1995	Dogg Food	Tha Dogg Pound	8	28	0	0.000297298675245892	14	7
1995	E 1999 Eternal	Bone Thugs-N-Harmony	7	21	0	0.0014880065796382	17	26
1995	Jazzmatazz, Vol. 2 (The New Reality)	Guru	10	45	0	0.000895300737569056	6	17
1995	Legal Drug Money	The Lost Boyz	2	1	0	0.000592538997420325	10	10
1995	Lifestylez Ov Da Poor & Dangerous	Big L	9	36	2	0.000392778449549149	11	13
1995	Liquid Swords	GZA	23	253	57	0.000489172774864488	10	10
1995	Live N Direct [Priority/Get Low]	San Quinn	5	10	0	0.000146011122726572	1	1
1995	Livin' Proof	Group Home	15	105	15	0.000127892954213055	2	0
1995	Mack 10	Mack 10	19	171	7	0.000235461059567279	7	3
1995	Mystic Stylez	Three 6 Mafia	13	78	6	0.00135350065006317	14	46
1995	Mystikal	Mystikal	8	28	0	0.000283474386516494	11	8
1995	Ocean of Funk	E.S.G.	6	15	0	0.000175414014331358	8	5
1995	One Mo' Gen	95 South	6	15	1	0.000137775591584064	3	1
1995	Only Built 4 Cuban Linx	Raekwon	16	120	0	0.000583946091672437	8	19
1995	Operation Stackola	Luniz	14	91	17	0.000191306544010362	3	2
1995	Prophecy	Capleton	12	66	12	0.000139603879497701	6	1
1995	Return to the 36 Chambers: The Dirty Version	Ol' Dirty Bastard	17	136	19	0.000341173966158613	16	10
1995	Season of da Siccness	Brotha Lynch Hung	12	66	0	0.000310017389588446	6	6
1995	Simple & Funky	Alliance Ethnik	9	36	6	0.000127892954213055	4	0
1995	Soul Food	Goodie Mob	4	6	0	0.00084817615405414	16	25
1995	The Mix Tape, Vol. 1: 60 Minutes of Funk	Funkmaster Flex	11	55	0	0.000703858265885908	7	9
1995	True Story	B.G.	5	10	0	0.000127892954213055	3	0
1995	What's on My Mind?	The Dayton Family	2	1	0	0.000205717917923833	2	4
1996	At the Speed of Life	Xzibit	6	15	0	0.000288753117313726	13	6
1996	Barrio Love [1996]	DarkRoom Familia	4	6	0	0.000127892954213055	2	0
1996	Black a Da Berry	Alfonzo Hunter	3	3	3	0.000127892954213055	4	0
1996	Bow Down	Westside Connection	7	21	0	0.000658936239743237	9	8
1996	Can It Be	Gangsta Blac	13	78	3	0.000127892954213055	4	0
1996	Chronicle of Two Losers	Ill Biskits	9	36	1	0.000127892954213055	4	0
1996	Come Find Yourself	Fun Lovin' Criminals	7	21	1	0.000127892954213055	7	0
1996	Comparison	Beyond	8	28	2	0.000127892954213055	2	0
1996	Controversee...That's Life...And That's the Way It Is	Freak Nasty	7	21	0	0.000127892954213055	1	0
1996	Coolin' Off	Galactic	4	6	0	0.000127892954213055	14	0
1996	Delinquent Habits	Delinquent Habits	7	21	0	0.000137775591584064	7	1
1996	Get on Up and Dance	Quad City DJ's	9	36	4	0.000127892954213055	4	0
1996	Gravity	Da Bush Babees	8	28	0	0.000152481897195685	1	2
1996	Hard Core	Lil' Kim	16	120	3	0.00070759521939226	16	16
1996	Here to Save You All	Chino XL	9	36	1	0.000127892954213055	3	0
1996	Ill Na Na	Foxy Brown	8	28	0	0.000485872609672936	13	12
1996	Ironman	Ghostface Killah	7	21	0	0.000371789461843802	9	9
1996	Kollage	Bahamadia	2	1	0	0.000157244387204952	2	1
1996	Mista	Mista	8	28	8	0.000127892954213055	2	0
1996	Nocturnal	Heltah Skeltah	2	1	1	0.000592526914967709	7	7
1996	On the Run	Tommy Wright III	9	36	0	0.000127892954213055	4	0
1996	Piece of Mind	Tela	11	55	0	0.000127892954213055	3	0
1996	Psychoanalysis: What Is It?	Prince Paul	12	66	10	0.00176568990944905	7	29
1996	Reasonable Doubt	Jay-Z	15	105	1	0.00337397082977141	19	103
1996	Ridin' Dirty	UGK	6	15	0	0.00113960781175895	9	43
1996	Speech	Speech	4	6	2	0.000127892954213055	2	0
1996	The Coming	Busta Rhymes	18	153	0	0.000811449277695895	16	18
1996	The Illness	Spectre	6	15	1	0.000127892954213055	3	0
1996	The Lost Generation	Shyheim	2	1	1	0.000127892954213055	2	0
1996	Wicked Wayz	Mr. Mike	8	28	0	0.000127892954213055	2	0
1997	2 Much Booty (In da Pants)	Soundmaster T	7	21	1	0.000127892954213055	1	0
1997	Based on a True Story	Trick Daddy	6	51	0	0.000650560554723415	15	18
1997	Belle Isle Tech	DJ Assault	15	105	3	0.000148694165604255	6	1
1997	Big Willie Style	Will Smith	17	136	7	0.000416103545383435	16	8
1997	Can't Get Enough	Impromp2	16	120	28	0.000127892954213055	3	0
1997	Don't Mess Wit Texas	Lil' Keke	5	10	0	0.000524432117954424	12	7
1997	F' Real	Murs	8	28	0	0.000416752534384206	11	8
1997	Funcrusher Plus	Company Flow	21	210	3	0.000501783196205363	20	12
1997	Get Crunk, Who U Wit: Da Album	Lil Jon & the East Side Boyz	5	10	0	0.000343943115254607	2	7
1997	Get It How U Live!	The Hot Boys	7	21	0	0.000305124878612271	4	8
1997	Harlem World	Mase	16	120	9	0.000439364714299025	6	7
1997	Homicidal Lifestyle	Gangsta Pat	5	10	0	0.000127892954213055	9	0
1997	Japan X-Clusive	The X-ecutioners	8	28	0	0.000583827250212149	8	8
1997	L' École du Micro d'Argent	IAM	3	3	1	0.000146011122726572	3	1
1997	No More Glory	MJG	20	190	12	0.000134287601923708	6	1
1997	On a Mission	DJ Squeeky	5	10	0	0.000127892954213055	4	0
1997	Presents the Carnival	Wyclef Jean	13	78	36	0.000451866984314806	16	6
1997	Scouts Honor...By Way of Blood	Rampage	2	1	0	0.000127892954213055	1	0
1997	Severe Damage	DJ Hurricane	7	21	0	0.00015507020698333	2	1
1997	Sex Style	Kool Keith	22	231	37	0.00151031584764078	16	31
1997	Silent Weapons for Quiet Wars	Killarmy	20	190	18	0.000127892954213055	1	0
1997	Supa Dupa Fly	Missy Elliott	12	66	14	0.00150660255184576	11	35
1997	The 18th Letter	Rakim	12	66	6	0.00205536472803004	1	50
1997	The Psycho-Social, Chemical, Biological and Electo-Magnetic Manipulation of Human Consciousness	Jedi Mind Tricks	13	78	14	0.000164129291240088	8	1
1997	The War Report	Capone-N-Noreaga	7	21	0	0.000461999460641797	14	11
1997	Thought of Many Ways	Botany Boyz	3	3	0	0.000127892954213055	5	0
1997	Top Authority: Uncut (The New Year)	Top Authority	8	28	0	0.000149634756429275	2	1
1997	Uptown Saturday Night	Camp Lo	14	91	6	0.000211734258814051	4	4
1997	Waterbed Hev	Heavy D	10	45	1	0.000483194982104985	3	7
1997	Wildstylus	DJ Babu	8	28	0	0.00015507020698333	1	1
1998	12 Soulful Nights of Christmas	Jermaine Dupri	6	15	0	0.000632903410383065	10	12
1998	2 Wild for the World	Tom Skeemask	6	15	0	0.000127892954213055	4	0
1998	A Million Words, A Million Dollars	Lunasicc	4	6	0	0.000127892954213055	3	0
1998	Angry Samoans	Boo-Yaa T.R.I.B.E.	20	190	1	0.000366357771010854	8	7
1998	Anti-Theft Device	Mix Master Mike	16	120	1	0.000349976150649733	5	6
1998	Aquel Que Habia Muerto	Vico C	11	55	0	0.000533318396793044	1	9
1998	Behind the Front	The Black Eyed Peas	9	36	0	0.000278191397563815	16	4
1998	Black Star	Black Star	12	66	2	0.000244031936919863	5	6
1998	Body Parts	Prophet Posse	6	15	0	0.000127892954213055	2	0
1998	Can-I-Bus	Canibus	9	36	0	0.000143422812938926	18	1
1998	Capital Punishment	Big Pun	8	28	0	0.000296525933080074	7	9
1998	Charge It 2 da Game	Silkk the Shocker	11	55	0	0.000166029887914635	4	2
1998	Confessions of Fire	Cam'ron	8	28	0	0.000346409966670793	11	10
1998	Crazyndalazdayz	Tear Da Club Up Thugs	6	15	0	0.000127892954213055	2	0
1998	Devil Without a Cause	Kid Rock	17	136	0	0.00187870215756122	21	24
1998	Flesh of My Flesh, Blood of My Blood	DMX	29	406	12	0.000792755102832904	15	18
1998	G Funk Classics, Vols. 1 & 2	Nate Dogg	8	28	0	0.000333108830032473	8	8
1998	Give It 2 'Em Raw	Soulja Slim	16	120	2	0.000185871093456307	1	2
1998	Heaven'z Movie	Bizzy Bone	5	10	0	0.000127892954213055	8	0
1998	Heavy Mental	Killah Priest	14	91	7	0.000327192807861733	5	3
1998	Hip Hop Forever	Kenny "Dope" Gonzalez	8	28	3	0.000127892954213055	4	0
1998	How You Luv That?	Big Tymers	6	15	0	0.000194682239204657	3	2
1998	Hustle Town	South Park Mexican	6	15	0	0.000127892954213055	3	0
1998	Jurassic 5	Jurassic 5	13	78	3	0.000626717527611888	17	11
1998	Kuruption!	Kurupt	7	21	0	0.00021453167883399	8	3
1998	Let's Ride	Montell Jordan	4	6	2	0.000872367733705544	9	7
1998	Life or Death	C-Murder	8	28	0	0.000187488460608393	11	2
1998	Lost	8Ball	7	21	0	0.000250681448535487	4	2
1998	Make It Reign	Lord Tariq & Peter Gunz	13	78	0	0.000127892954213055	1	0
1998	No Additives, No Preservatives	All Natural	4	6	0	0.000127892954213055	1	0
1998	Poly Sci	John Forté	3	3	1	0.000127892954213055	1	0
1998	Raw Sylk	Sylk-E. Fyne	2	1	1	0.000127892954213055	4	0
1998	Retaliation, Revenge and Get Back	Daz Dillinger	6	15	0	0.000138763855321165	6	1
1998	Royal Highness	Kottonmouth Kings	7	21	0	0.000135657883575991	7	1
1998	RZA as Bobby Digital in Stereo	RZA	9	36	0	0.000724116297735397	7	16
1998	Sittin' Fat Down South	Lil' Troy	6	15	0	0.000161416250682341	3	1
1998	Soul Survivor, Vol. 1	Pete Rock	5	10	0	0.00147899173838835	10	29
1998	The Dude	Devin the Dude	6	15	0	0.000370427318083204	8	8
1998	The Imperial Album	Flipmode Squad	21	210	1	0.000127892954213055	2	0
1998	The Pillage	Cappadonna	5	10	0	0.000127892954213055	2	0
1998	The Professional	DJ Clue?	19	171	0	0.000165164615155146	1	2
1998	The Rude Awakening	Cocoa Brovaz	5	10	0	0.000127892954213055	2	0
1998	The Shadiest One	WC	7	21	0	0.000127892954213055	1	0
1998	Thugged Out: The Albulation	Yukmouth	7	21	0	0.000139971733222066	7	1
1998	Tim's Bio	Timbaland	21	210	6	0.00150092224369308	19	26
1998	XIV Till Eternity	GUN	4	6	0	0.000127892954213055	2	0
1999	Against Da Grain	YoungBloodZ	10	45	0	0.00026919214741553	11	9
1999	Amplified	Q-Tip	19	171	1	0.000843512529091918	7	9
1999	As the World Burns	Arsonists	9	36	12	0.000127892954213055	1	0
1999	Balance	Swollen Members	5	10	0	0.000127892954213055	2	0
1999	Black on Both Sides	Mos Def	4	6	0	0.000538845829250978	14	14
1999	Blockbleeders	Screwed Up Click	3	3	0	0.000314340673261626	9	5
1999	Brand New Second Hand	Roots Manuva	6	15	0	0.000480257953557818	8	9
1999	Coming of Age	Memphis Bleek	7	21	0	0.000332024319465338	3	5
1999	Country Versatile	Dirty	10	45	0	0.000127892954213055	1	0
1999	Da Devil's Playground: Underground Solo	Koopsta Knicca	9	36	0	0.000127892954213055	2	0
1999	Death Before Dishonesty	Bootleg	8	28	0	0.000127892954213055	3	0
1999	Dirty Harriet	Rah Digga	8	28	1	0.000127892954213055	3	0
1999	File Under Futurism	DJ Spooky	10	45	9	0.000161085945731734	22	2
1999	Float	Aesop Rock	9	36	0	0.000222288612168475	22	3
1999	Forever	Puff Daddy	11	55	2	0.000672782076803043	12	15
1999	Ghetty Green	Project Pat	7	21	0	0.000344347158260366	11	9
1999	Hardest Pit in the Litter	Big Pokey	6	15	0	0.000127892954213055	4	0
1999	Internal Affairs	Pharoahe Monch	7	21	1	0.000575266213924047	18	15
1999	Let There Be Eve...Ruff Ryder's First Lady	Eve	7	21	0	0.000315922241271708	7	4
1999	Libres y Locos	El Gran Silencio	11	55	0	0.000127892954213055	2	0
1999	Life Story	Black Rob	8	28	1	0.000149140383913611	7	1
1999	Middle Finger U	Sauce Money	4	6	0	0.000127892954213055	1	0
1999	Mostasteless	Twiztid	3	3	0	0.000127892954213055	9	0
1999	Music for the Advancement of Hip Hop	Anticon	4	6	0	0.000127892954213055	4	0
1999	Nia	Blackalicious	8	28	1	0.000403915015985332	19	5
1999	Operation: Doomsday	MF Doom	11	55	0	0.000218415853648711	13	5
1999	Point Blank Range Compilation	Sac Sin	5	10	0	0.000127892954213055	2	0
1999	Project Logic	DJ Logic	2	1	0	0.000127892954213055	10	0
1999	Quannum Spectrum	Quannum	8	28	0	0.000127892954213055	1	0
1999	Representin' Till the World Ends	Shoestring	5	10	0	0.000127892954213055	2	0
1999	Resurrection	Lords of the Underground	6	15	0	0.000127892954213055	3	0
1999	Rise to Power	Kane & Abel	5	10	0	0.000127892954213055	1	0
1999	Sneakacydal	Keak da Sneak	8	28	7	0.000178170871838063	8	1
1999	So...How's Your Girl?	Handsome Boy Modeling School	9	36	0	0.000146959835325361	7	1
1999	Terror Squad	Terror Squad	2	1	0	0.000159266144739079	1	2
1999	Tha Block Is Hot	Lil Wayne	22	231	17	0.0015437933194783	18	40
1999	The Slim Shady LP	Eminem	20	190	2	0.00294821538209491	32	61
1999	The Truth	Beanie Sigel	7	21	0	0.000284233422286063	12	6
1999	Thug Mentality 1999	Krayzie Bone	4	6	0	0.000127892954213055	2	0
1999	Venni Vetti Vecci	Ja Rule	8	28	0	0.000338466193361329	18	5
1999	We Ready - I Declare War	Pastor Troy	5	10	0	0.000486704065383911	8	6
2000	23 Skidoo	23 Skidoo	5	10	0	0.00108187153113936	4	8
2000	613: Ashy to Classy	Field Mob	5	10	0	0.000487396834038529	1	1
2000	Back for the First Time	Ludacris	17	136	0	0.000582476399010356	19	22
2000	Baller Blockin	Cash Money Millionaires	16	120	0	0.000169412408949906	3	3
2000	Because I Got High	Afroman	6	15	0	0.000139971733222066	5	1
2000	Black Trash: The Autobiography of Kirk Jones	Sticky Fingaz	8	28	0	0.000127892954213055	2	0
2000	Body of the Life Force	Afu-Ra	5	10	0	0.000127892954213055	2	0
2000	Car Fulla White Boys	Haystak	4	6	0	0.000127892954213055	4	0
2000	Carpal Tunnel Syndrome	Kid Koala	17	136	10	0.000160709486933162	9	1
2000	Country Grammar	Nelly	6	15	0	0.000258527213966571	20	5
2000	Da Baddest Bitch	Trina	9	36	0	0.00035215857829874	11	6
2000	Da Fat Rat Wit Da Cheeze	Lil O	5	10	0	0.000127892954213055	4	0
2000	Deltron 3030	Deltron 3030	3	3	0	0.000149634756429275	5	1
2000	Dibiase, Vol. 1	Dibiase	7	21	0	0.000127892954213055	2	0
2000	Electronic Funkyshit	Mr. Dé	3	3	0	0.000127892954213055	3	0
2000	Emotional	Carl Thomas	5	10	6	0.000127892954213055	6	0
2000	Exercices des Styles	Les Gammas	2	1	0	0.000127892954213055	2	0
2000	Fantastic, Vol. 2	Slum Village	20	190	31	0.000579202700189639	14	13
2000	For All Seasons	Nature	7	21	0	0.000127892954213055	1	0
2000	From the Darkness into the Light	Mellow Man Ace	5	10	0	0.000222533794415106	3	3
2000	H.N.I.C.	Prodigy	31	465	26	0.000312103850109342	2	6
2000	Heltah Skeltah	Manson Family	21	210	4	0.000127892954213055	3	0
2000	Hood Times	Big Baller Click	13	78	0	0.000127892954213055	4	0
2000	How the West Was One	Cali Agents	7	21	0	0.000127892954213055	2	0
2000	Iniciação a Uma Vida Banal - O Manual	Da Weasel	29	406	6	0.000127892954213055	2	0
2000	Irv Gotti Presents...Murderers	The Murderers	7	21	2	0.000127892954213055	1	0
2000	Journey To Anywhere	Ugly Duckling	7	21	0	0.000182247459753604	4	1
2000	Kill Them Slowly	Duke	4	6	0	0.000127892954213055	2	0
2000	Last of the Great 20th Century Composers	Princess Superstar	8	28	0	0.000164083995818804	9	2
2000	Le Code de l'Horreur	Rohff	16	120	0	0.000127892954213055	6	0
2000	Lead the Way	T.W.D.Y.	10	45	0	0.000127892954213055	2	0
2000	Let's Get Free	Dead Prez	8	28	0	0.000197671433079071	9	4
2000	Money, Trees & Real Estate [Remix]	J. Dubb	8	28	0	0.000127892954213055	2	0
2000	Obelisk Movements	Micranots	10	45	7	0.000127892954213055	2	0
2000	Opposite of H2O	Drag-On	6	15	0	0.000127892954213055	1	0
2000	Playtime	Toyster	11	55	0	0.000127892954213055	1	0
2000	Primitive Tracks, Soundtrack to Photosynthesis	Mr. Dibbs	12	66	0	0.000127892954213055	2	0
2000	Ride Wit Us or Collide Wit Us	Outlawz	8	28	0	0.000127892954213055	6	0
2000	Sexe, Violence, Rap Et Flooze	Busta Flex	2	1	0	0.000127892954213055	3	0
2000	Shyne	Shyne	14	91	2	0.000127892954213055	16	0
2000	Southern Discomfort	Rehab	8	28	2	0.000127892954213055	6	0
2000	Street Game	Southside Playaz	13	78	0	0.000127892954213055	4	0
2000	Tha Eastsidaz	Tha Eastsidaz	16	120	4	0.000127892954213055	11	0
2000	The Best of Freestyle Megamix	Bad Boy Joe	7	21	0	0.000127892954213055	3	0
2000	The Game	Richie Rich	8	28	0	0.000127892954213055	5	0
2000	The Platform	Dilated Peoples	8	28	0	0.000127892954213055	16	0
2000	The Skinny	Slimm Calhoun	3	3	1	0.000127892954213055	4	0
2000	The Streets of Sacramento	Ballin' A$$ Dame	3	3	0	0.000127892954213055	4	0
2000	The Undaground Emperor	Pop Da Brown Hornet	9	36	0	0.000127892954213055	3	0
2000	The Unseen	Quasimoto	20	190	45	0.000127892954213055	3	0
2000	Themindzi	Mastamind	5	10	0	0.000127892954213055	3	0
2000	Throwed Yung Playa (Original)	Yungstar	16	120	0	0.000127892954213055	8	0
2000	Thug Walkin'	Ying Yang Twins	2	1	0	0.000313622230128643	7	8
2000	Thundadome	Caz	8	28	0	0.000127892954213055	6	0
2000	Tragic Epilogue	Antipop Consortium	12	66	19	0.000200236212777738	11	3
2000	Universal Concussion	B.B. Jay	2	1	0	0.000127892954213055	3	0
2000	We Are the Streets	The LOX	3	3	0	0.000204344520175971	3	4
2000	Young World: The Future	Lil' Zane	3	3	0	0.000127892954213055	1	0
2000	Z-Ro vs. the World	Z-Ro	11	55	0	0.000671438009618541	13	5
2001	Airwave Invasion	Rob Swift	4	6	0	0.000149634756429275	6	1
2001	Alone	Onry Ozzborn	12	66	0	0.000127892954213055	1	0
2001	Amethyst Rock Star	Saul Williams	5	10	0	0.000206836402736233	4	3
2001	Backwood Project	Backwood Boys	3	3	0	0.000127892954213055	2	0
2001	Bluntnatized	Lil' Blunt	4	6	0	0.000127892954213055	3	0
2001	Bon Appetit	O.C.	6	15	0	0.00015507020698333	1	1
2001	Brace 4 Impak	Da Beatminerz	7	21	0	0.000176895896711437	2	2
2001	Child of the Ghetto	G. Dep	4	6	0	0.000127892954213055	4	0
2001	Concrete Law	Backbone	5	10	0	0.000127892954213055	2	0
2001	Creatures of Light and Darkness	Jackie Leven	4	6	2	0.000780147020699638	7	6
2001	Dat Whoopty Woop	Soopafly	5	10	0	0.000127892954213055	6	0
2001	Diary of a Sinner: 1st Entry	Petey Pablo	8	28	0	0.000224972785064703	9	5
2001	Firestarr	Fredro Starr	9	36	0	0.000127892954213055	2	0
2001	Ghetto Theater	Ghetto E	9	36	1	0.000127892954213055	2	0
2001	Hi-Teknology	DJ Hi-Tek	7	21	3	0.000624958519645492	15	7
2001	Infectious	Jigmastas	6	15	0	0.000135140221618462	1	1
2001	It's Over	El Gant	5	10	0	0.000127892954213055	1	0
2001	Livin' in the Scope	Snypaz	10	45	0	0.000127892954213055	3	0
2001	Loyalty	Screwball	9	36	0	0.000127892954213055	3	0
2001	Off Da Hook 2001	2Wice	5	10	0	0.000127892954213055	9	0
2001	One/Three	Dabrye	14	91	43	0.000644260756848267	3	8
2001	Party Music	The Coup	14	91	0	0.000300402428971082	11	9
2001	Philadelphia Experiment	Philadelphia Experiment	5	10	0	0.000127892954213055	4	0
2001	Plan 9... Meat Your Hypnotis.	Odd Nosdam	13	78	21	0.000127892954213055	2	0
2001	Quest for Fire: Firestarter, Vol. 1	Kardinal Offishall	5	10	0	0.000127892954213055	7	0
2001	R&B 2 Rue	Matt Houston	13	78	30	0.000127892954213055	2	0
2001	Ryde or Die, Vol. 3: In the "R" We Trust	Ruff Ryders	7	21	0	0.00014067989739442	3	1
2001	Stay Human	Michael Franti & Spearhead	5	10	0	0.000127892954213055	2	0
2001	Still Explosive	Messy Marv	5	10	0	0.000146011122726572	2	1
2001	Tales From the Lotus Pod	Dark Lotus	5	10	0	0.000127892954213055	8	0
2001	The Benzino Project	Benzino	3	3	0	0.000127892954213055	1	0
2001	The Bricks	Outsidaz	6	15	0	0.000143422812938926	4	1
2001	The Cold Vein	Cannibal Ox	10	45	12	0.000197259656521946	10	3
2001	The Genuine Article	Remedy	8	28	0	0.000127892954213055	2	0
2001	The Last Street Preacha	T-Bone	3	3	0	0.000182247459753604	1	1
2001	The Last Supper	D.S.G.B.	6	15	0	0.000127892954213055	1	0
2001	The Realness	Cormega	7	21	0	0.00040936734231522	15	7
2001	This That and the Third	3rd Degree	3	3	0	0.000127892954213055	5	0
2001	Through My Eyes: Gangs, Drugs & Murder	Sir Dyno	7	21	5	0.000127892954213055	3	0
2001	Thug By Nature	L-Burna	9	36	2	0.000127892954213055	3	0
2001	Thuggin Under the Influence	Lil' J	4	6	0	0.000127892954213055	2	0
2001	Up Close and Personal	Angie Martinez	4	6	0	0.000127892954213055	1	0
2001	Young and Thuggin'	Turk	3	3	0	0.000127892954213055	2	0
2001	Your Face or Your Kneecaps	RJD2	5	10	0	0.000149634756429275	11	1
2002	...For the Kids	Gym Class Heroes	22	231	10	0.000127892954213055	12	0
2002	1st Class	Large Professor	8	28	0	0.000554738925466348	1	12
2002	A Gangster and a Gentleman	Styles P	5	10	0	0.000127892954213055	11	0
2002	Absolute Power	Tech N9ne	17	136	10	0.000589906251307718	10	5
2002	AIDS Can't Stop Me	Black Nasty	4	6	0	0.000127892954213055	1	0
2002	All of the Above	J-Live	9	36	0	0.000127892954213055	9	0
2002	All of Us	Black Panther Fugitives	5	10	0	0.000127892954213055	4	0
2002	Built for This	Steve Austin	5	10	0	0.000127892954213055	1	0
2002	Chronicles of the Juice Man	Juicy J	4	6	0	0.000411121155632816	10	5
2002	Classical Variations	Rick Wakeman	8	28	0	0.00122719341644724	12	10
2002	Collaborations	KJ-52	2	1	0	0.000127892954213055	2	0
2002	Dying in Stereo	Northern State	22	231	5	0.000127892954213055	6	0
2002	Emergency Rations	Mr. Lif	7	21	0	0.000127892954213055	14	0
2002	Fatal	Fatal	4	6	0	0.000127892954213055	3	0
2002	Get Wiggy!	Baby Bash	7	21	1	0.000127892954213055	6	0
2002	Get Ya Mind Correct	Paul Wall	6	15	1	0.000197777318479475	11	2
2002	God Loves Ugly	Atmosphere	9	36	0	0.000192393634121173	16	3
2002	God's Favorite	N.O.R.E.	3	3	0	0.000243203488218708	13	3
2002	Invention	Daedelus	14	91	18	0.00015507020698333	11	1
2002	Jukebox 45's	Peanut Butter Wolf	7	21	0	0.000786850413827884	4	12
2002	Lord Willin	Clipse	11	55	0	0.000279444174695612	12	7
2002	Mac Dre Presents the Rompalation, Vol. 3	Mac Dre	5	10	0	0.00107512209100909	13	17
2002	Minesweeper Suite	DJ /rupture	9	36	0	0.00034531097637525	11	2
2002	No Sett Trippin	Juan Gotti	11	55	0	0.000127892954213055	3	0
2002	Party-Mix	Playgroup	7	21	0	0.000127892954213055	6	0
2002	Presents G.H.E.T.T.O. Stories	Swizz Beatz	6	15	0	0.000182247459753604	2	2
2002	Reality Check: Deep East	Black Dynasty	4	6	0	0.000127892954213055	6	0
2002	Respect the Life	Musab	8	28	0	0.000127892954213055	1	0
2002	Restiform Bodies	Restiform Bodies	5	10	0	0.000127892954213055	5	0
2002	Rock City	Royce da 5'9"	5	10	0	0.000291635107497444	10	5
2002	Scribes of Life	Journalist	6	15	0	0.000127892954213055	2	0
2002	Seed to Sun	Boom Bip	6	15	0	0.000127892954213055	1	0
2002	Small Steps	Heiruspecs	17	136	2	0.000127892954213055	2	0
2002	Something Wicked This Way Comes	The Herbaliser	6	15	4	0.000127892954213055	11	0
2002	Special Edition	The Impossebulls	5	16	0	0.000127892954213055	5	0
2002	Stars on My Ceiling	Caural	10	45	1	0.000127892954213055	2	0
2002	Street Commando	Big Syke	5	10	0	0.000127892954213055	4	0
2002	Tall, Dark & Handcuffed	Cex	8	28	0	0.000127892954213055	3	0
2002	The Best of Both Worlds	R. Kelly	5	10	0	0.00251080764460694	14	30
2002	The Chosen Few	Boot Camp Clik	9	36	0	0.000627414735847868	8	9
2002	The Embodiment of Instrumentation	Scratch	17	136	2	0.000127892954213055	2	0
2002	The Future Is Now	Non-Phixion	20	190	1	0.000136952038469814	5	1
2002	The Magnificent	DJ Jazzy Jeff	18	153	17	0.000425225772455913	1	6
2002	The Tortoise & the Hare	Jazzyfatnastees	9	36	3	0.000127892954213055	1	0
2002	Undaground Legend	Lil' Flip	8	28	0	0.000178623826050901	7	4
2002	Underground 16: For da Summa	DJ Paul	19	171	5	0.000127892954213055	1	0
2002	Wanna Buy a Monkey?: A Mixtape Session	Dan the Automator	5	10	1	0.000179900333377989	3	3
2002	Watermelon, Chicken & Gritz	Nappy Roots	8	28	0	0.000127892954213055	7	0
2002	We Invented the Remix	Diddy	6	15	0	0.000628412733596015	5	12
2003	1st Round Draft Picks	Mike Jones	16	120	0	0.000179564279970956	9	2
2003	8 Million Stories	Soul Position	17	136	29	0.000127892954213055	2	0
2003	A Lil' Light	Dudley Perkins	8	28	0	0.000127892954213055	5	0
2003	AttenCHUN!	Bone Crusher	8	28	0	0.000178286781659707	1	2
2003	Balance	Akrobatik	6	15	0	0.000127892954213055	2	0
2003	Based on a True Story	Skinny Pimp	8	28	0	0.000127892954213055	1	0
2003	Beats as Politics	Ghislain Poirier	8	28	0	0.000127892954213055	1	0
2003	Beg for Mercy	G-Unit	4	6	0	0.000291991794749759	7	4
2003	Both Sides of the Gate	J-Diggs	12	66	0	0.000127892954213055	1	0
2003	Cheers	Obie Trice	4	6	0	0.000127892954213055	19	0
2003	Da Syndicate	Kingpin Skinny Pimp	3	3	0	0.00020807405619269	4	1
2003	Dat Bomb	Naja Shiri	9	36	0	0.000127892954213055	4	0
2003	Deep Rooted	Iomos Marad	10	45	0	0.000127892954213055	1	0
2003	Deep Water Slang V2.0	Zion I	19	171	37	0.000127892954213055	2	0
2003	Deliverance	Bubba Sparxxx	29	406	37	0.00019001238911654	13	3
2003	DJ Yoda's How to Cut and Paste: 80's Edition	DJ Yoda	9	36	2	0.000127892954213055	1	0
2003	Doubt Me Now	Lil Wyte	15	105	0	0.000127892954213055	1	0
2003	Escape from Alcatraz	Rasco	4	6	0	0.000127892954213055	2	0
2003	Ethnomusicology, Vol. 3	Russell Gunn	8	28	1	0.000127892954213055	9	0
2003	Exit	k-os	6	15	2	0.000127892954213055	8	0
2003	Fight the Powda	DJ Powda	8	28	7	0.000127892954213055	3	0
2003	Freeze	DJ Shadow	15	105	7	0.00188137538185953	22	32
2003	From Me to U	Juelz Santana	8	28	0	0.000278298394107309	2	3
2003	Full Circle	Hieroglyphics	11	55	0	0.000310334693142587	2	6
2003	Get Rich or Die Tryin'	50 Cent	22	231	7	0.000472828371913235	25	17
2003	Hard Groove	The RH Factor	8	28	1	0.000127892954213055	1	0
2003	Hatchet Warrior	ABK	10	45	0	0.000127892954213055	3	0
2003	Here Comes the Fuzz	Mark Ronson	8	28	0	0.000386076855530661	10	4
2003	Ill Bill Is the Future	Ill Bill	13	78	0	0.000127892954213055	3	0
2003	Jackpot	Chingy	17	136	0	0.000146291522953567	10	1
2003	Joe Budden	Joe Budden	8	28	0	0.000127892954213055	9	0
2003	La Historia Live	Hector & Tito	9	36	0	0.000699287251174929	5	5
2003	Later That Day...	Lyrics Born	14	91	2	0.000127892954213055	14	0
2003	Life	Yo Gotti	5	10	0	0.000471653541056676	5	6
2003	Liquid Hip Hop	DJ Cam	9	36	2	0.000127892954213055	4	0
2003	Long Road Back	Mic Geronimo	10	45	0	0.000143876080010674	5	1
2003	Long Way Back	T-Love	8	28	1	0.000127892954213055	3	0
2003	Mas Flow	Luny Tunes	22	231	0	0.000223599084198584	5	3
2003	Memphis Drama, Vol. 3: Outta Town Luv	Al Kapone	3	3	0	0.00020807405619269	7	1
2003	Mississippi: The Album	David Banner	16	120	0	0.000266123900266841	8	5
2003	Monster	Killer Mike	6	15	0	0.000127892954213055	12	0
2003	Murphy's Law	Murphy Lee	5	10	0	0.000127892954213055	3	0
2003	Neighborhood Dope Manne	Criminal Manne	3	3	1	0.000127892954213055	3	0
2003	North by Northwest	SoulStice	17	136	0	0.000127892954213055	5	0
2003	Oaklandazulasylum	Why?	7	21	6	0.000127892954213055	4	0
2003	Only the Strong	Big Noyd	3	3	0	0.000127892954213055	2	0
2003	Or Stay Tuned	People Under the Stairs	6	15	2	0.000127892954213055	6	0
2003	Philadelphia Freeway	Freeway	7	21	0	0.000137040269182535	14	1
2003	Pole	Pole	8	28	6	0.000127892954213055	2	0
2003	Project Poetry	JT the Bigga Figga	4	6	0	0.000135236356907283	3	1
2003	Proyecto Akwid	Akwid	5	10	0	0.000127892954213055	11	0
2003	Ravipops (The Substance)	C-Rayz Walz	9	36	0	0.000127892954213055	2	0
2003	Secondary Protocol	Wildchild	4	6	0	0.000127892954213055	1	0
2003	Shades of Blue	Madlib	6	15	0	0.00114371728613109	15	22
2003	So Stylistic	Fannypack	11	55	0	0.000127892954213055	3	0
2003	Spirit In Stone	Lifesavas	19	171	6	0.000127892954213055	3	0
2003	Street Dreams	Fabolous	9	36	0	0.000283757087160366	10	5
2003	The Anti-Album	Semi Official	11	55	0	0.000127892954213055	1	0
2003	The Blackout	Maspyke	12	66	9	0.000127892954213055	7	0
2003	The Desert Storm Mixtape: DJ Envy - Blok Party, Vol. 1	DJ Envy	7	21	0	0.000149634756429275	1	1
2003	The Listening	Little Brother	8	28	0	0.000190484235457484	4	4
2003	The Message at the Depth	DJ Krush	10	45	0	0.000201110627084319	13	4
2003	The Neptunes Present...Clones	The Neptunes	8	28	1	0.00107356303406348	11	21
2003	The Original	Sarai	4	6	0	0.000127892954213055	4	0
2003	The Outer Marker	Just Jack	10	45	1	0.000127892954213055	8	0
2003	The Same Streets	Sleepy Malo	13	78	2	0.000127892954213055	1	0
2003	The Streetsweeper, Vol. 1	DJ Kayslay	7	21	0	0.000127892954213055	1	0
2003	Trap Muzik	T.I.	19	171	0	0.000691734740773051	13	15
2003	Unleashed	Bow Wow	3	3	0	0.000303035249843712	14	3
2003	Wizard of the Hood	Violent J	12	66	0	0.000127892954213055	6	0
2003	Worldwide 2	Gilles Peterson	3	3	0	0.000127892954213055	4	0
2003	You, Me and She	Wayne Wonder	3	3	0	0.000137775591584064	10	1
2003	Young Roscoe Philaphornia	Roscoe	4	6	0	0.000127892954213055	2	0
2004	1st Infantry	The Alchemist	18	153	32	0.000127892954213055	4	0
2004	4th Dimension Rocketships Going Up	Gift of Gab	12	66	0	0.000127892954213055	1	0
2004	A Grand Don't Come for Free	The Streets	13	78	6	0.000588531912733599	16	8
2004	A New White	Subtle	5	10	0	0.000127892954213055	9	0
2004	Always and Forever	Mr. Capone-E	12	66	1	0.000164129291240088	1	1
2004	Anti-Social	Garcia	14	91	0	0.000127892954213055	7	0
2004	Apothecary RX	Carl Hancock Rux	6	15	0	0.000127892954213055	3	0
2004	Barrio Fino	Daddy Yankee	16	120	0	0.00044724832197442	17	6
2004	Blend Crafters	DJ Nu-Mark	7	21	0	0.000127892954213055	1	0
2004	Blue Scholars	Blue Scholars	8	28	0	0.000127892954213055	5	0
2004	Boy in da Corner	Dizzee Rascal	19	171	10	0.000622518954632047	9	8
2004	Cee-Lo Green...Is the Soul Machine	Cee Lo Green	14	91	1	0.000446805401068014	11	8
2004	Champion	Brother Ali	17	136	0	0.000172463648756305	14	1
2004	Connected	The Foreign Exchange	13	78	6	0.000127892954213055	1	0
2004	Control Freaks	Sirens	10	45	2	0.000127892954213055	2	0
2004	Crime Mob	Crime Mob	12	66	0	0.000136255185834678	3	1
2004	Crunk Juice	Lil Jon	18	153	0	0.00081474847452594	16	27
2004	Crunk: Da Mix Tape	DJ Crunk Mix	9	36	0	0.000127892954213055	2	0
2004	D12 World	D12	22	231	6	0.00024377633319567	12	7
2004	Dem Franchize Boyz	Dem Franchize Boyz	9	36	0	0.00015507020698333	11	1
2004	Diplomatic Immunity, Vol. 2	The Diplomats	13	78	0	0.000165478088229427	11	2
2004	E&A	Eyedea & Abilities	10	45	5	0.000127892954213055	3	0
2004	El Enemy de los Guasíbiri	Tego Calderón	13	78	0	0.000558199456409065	9	8
2004	Enemy of the State	The Kaze	4	6	0	0.000127892954213055	1	0
2004	Esperanza	Jae-P	8	28	0	0.000127892954213055	2	0
2004	F-Action 37	OG Ron C	11	55	0	0.000172270760003198	1	1
2004	Florida	Diplo	10	45	0	0.000330816441564437	13	4
2004	Flow la Diskoteka	DJ Nelson	10	45	0	0.000165904798526815	1	1
2004	Fly or Die	N.E.R.D	33	528	22	0.00070305558626315	13	13
2004	Folks Music	Mars Black	19	171	1	0.000127892954213055	1	0
2004	Get in Where You Fit In	Young Gunz	6	15	0	0.000127892954213055	2	0
2004	Grown Man Style	50/50 Twin	11	55	0	0.000127892954213055	1	0
2004	Guerilla City	Guerilla Black	17	136	0	0.000127892954213055	7	0
2004	Innersection	Kaboose	16	120	1	0.000127892954213055	1	0
2004	Ipecac Neat	P.O.S	13	78	17	0.000127892954213055	15	0
2004	Kamikaze	Twista	12	66	0	0.00129255098854238	6	25
2004	Keep It Solid Steel, Vol. 1	Mr. Scruff	9	36	0	0.000127892954213055	7	0
2004	Kiss of Death	Jadakiss	17	136	0	0.000251424761303468	15	7
2004	Konnectid Project, Vol. 1	Suga Free	4	6	0	0.000127892954213055	5	0
2004	Kut Masta Kurt Presents Dopestyle 1231	Dopestyle 1231	2	1	0	0.000127892954213055	5	0
2004	Los Bacatranes	Trébol Clan	12	66	0	0.00026036041329793	1	2
2004	Los MVP's	Angel y Khriz	10	45	0	0.000127892954213055	2	0
2004	Madvillainy	Madvillain	8	28	0	0.000127892954213055	1	0
2004	Motivando a la Yal	Zion & Lennox	11	55	0	0.000127892954213055	2	0
2004	Murder-Show: Real Hip Hop from the Underground	Killa Tay	19	171	9	0.000127892954213055	3	0
2004	My Claim	Y@K Ballz	14	91	0	0.000127892954213055	5	0
2004	Neighborhood Music	Lil Rob	14	91	0	0.000127892954213055	5	0
2004	Nostalgialator	Mike Ladd	9	36	1	0.00020036562826712	1	2
2004	On My Way to Church	Jim Jones	24	276	2	0.000127892954213055	10	0
2004	Party in My Pants	Romanowski	7	21	0	0.000127892954213055	3	0
2004	Poe Little Rich Girl	Jacki-O	6	15	0	0.00015507020698333	1	1
2004	Pre-Fix for Death	Necro	11	55	1	0.000200225967384828	2	3
2004	Rage of the Age	Won-G	8	28	0	0.000127892954213055	2	0
2004	Real	Ivy Queen	9	36	0	0.000127892954213055	8	0
2004	Represent the Brown	Brown Boy	6	15	0	0.000127892954213055	6	0
2004	Scavengers	Food for Animals	14	91	19	0.000127892954213055	4	0
2004	Shock City Maverick	Beans	20	190	18	0.000127892954213055	13	0
2004	Since the Gray Tapes	Fat Pat	6	15	0	0.00019897192299685	8	2
2004	Split Personality	Cassidy	17	136	0	0.000146011122726572	1	1
2004	Straight Outta Ca$hville	Young Buck	14	91	1	0.000134287601923708	14	1
2004	Street Signs	Ozomatli	6	15	3	0.000127892954213055	15	0
2004	The Album	Federation	16	120	0	0.000127892954213055	2	0
2004	The Beautiful Struggle	Talib Kweli	18	153	1	0.000297599799289657	29	7
2004	The Brown Album	Kev Brown	5	10	0	0.000127892954213055	4	0
2004	The College Dropout	Kanye West	18	153	2	0.00311701693968297	23	53
2004	The College Kicked-Out	Danny!	14	91	1	0.000127892954213055	4	0
2004	The Disrupt	Oh No	10	45	0	0.000127892954213055	4	0
2004	The Hard Way	213	13	78	6	0.000127892954213055	2	0
2004	The Hunger for More	Lloyd Banks	13	78	0	0.00016714898599234	12	2
2004	The Hustle	G. Love	30	435	50	0.000127892954213055	10	0
2004	The King of Crunk & BME Recordings Present: Trillville	Lil Scrappy	16	120	1	0.000127892954213055	9	0
2004	The Last Don: Live	Don Omar	9	36	0	0.000460021171351462	8	5
2004	The Litmus Test	Cut Chemist	12	66	0	0.000185871093456307	4	2
2004	The Way I Am	Knoc-Turn'al	5	10	1	0.000127892954213055	2	0
2004	This Week	Jean Grae	15	105	0	0.00034531097637525	10	3
2004	Treddin' on Thin Ice	Wiley	17	136	11	0.000638825306294212	9	6
2004	Undisputed	Saigon	8	28	0	0.000127892954213055	8	0
2004	Vida Escante	Nicky Jam	12	66	0	0.000127892954213055	7	0
2004	Voltage/AC	Voltio	6	15	0	0.000127892954213055	3	0
2004	Where's Your Album?!!	Apathy	16	120	1	0.000127892954213055	5	0
2004	Worth Tha Weight	Shawnna	19	171	0	0.000139971733222066	1	1
2004	Wreckin' 2004	Big Hawk	16	120	0	0.000127892954213055	6	0
2004	Wylde Tymes at Washington High	The Wylde Bunch	11	55	0	0.000127892954213055	3	0
2004	You Figure It Out...	Iswhat?!	8	28	1	0.000127892954213055	3	0
2005	1988	Blueprint	19	171	4	0.000183334549864415	2	2
2005	7 Day Cycle	Ebony Eyez	9	36	0	0.000127892954213055	1	0
2005	A Healthy Distrust	Sage Francis	13	78	1	0.000127892954213055	5	0
2005	A Tribe Called Quence: 1995-2004	Consequence	16	120	2	0.000127892954213055	5	0
2005	Already Platinum	Slim Thug	20	190	0	0.000512709240118484	13	6
2005	Black Dialogue	The Perceptionists	17	136	2	0.000127892954213055	3	0
2005	Bluestars	Pretty Ricky	17	136	13	0.000182247459753604	14	1
2005	Boyz N Da Hood	Boyz N da Hood	25	300	0	0.000127892954213055	15	0
2005	Brings the Heat, Vol. 1	Wendy Williams	5	10	0	0.000127892954213055	1	0
2005	Calle 13	Calle 13	12	66	4	0.000127892954213055	7	0
2005	Coconut FM	Señor Coconut	8	28	0	0.000127892954213055	3	0
2005	Common Man's Anthems	The Presence	15	105	2	0.000127892954213055	3	0
2005	Confessions of a Ghostwriter	Skillz	11	55	0	0.000127892954213055	3	0
2005	D.O.D.	Do or Die	19	171	0	0.000369876233119541	10	6
2005	Da Bomb, Vol. 5	DJ Godfather	10	45	0	0.000127892954213055	5	0
2005	Deadlivers	Grayskul	12	66	0	0.000127892954213055	2	0
2005	Demon Days	Gorillaz	17	136	5	0.000127892954213055	11	0
2005	Destiny	Sullee	8	28	1	0.000127892954213055	4	0
2005	Diary of the Madmen	Len	12	66	0	0.000127892954213055	3	0
2005	Down for Life	D4L	18	153	0	0.00015507020698333	3	1
2005	El Comeback	Big Boy	9	36	0	0.000358781252721547	5	8
2005	Fast Money	Birdman	13	78	0	0.000670423538138156	10	10
2005	Fear of a Black Tangent	Busdriver	10	45	0	0.000127892954213055	10	0
2005	Feeding Einstein	Junk Science	24	276	8	0.000127892954213055	1	0
2005	Flight Risk	Speedy	8	28	0	0.000147219000627473	1	1
2005	Fly School Reunion	Giant Panda	14	91	0	0.000127892954213055	2	0
2005	Georgia Durt	Bohagon	9	36	0	0.000127892954213055	6	0
2005	German Dream Allstars	Eko Fresh	12	66	1	0.000127892954213055	1	0
2005	Gods & Gangsters	Self Scientific	13	78	0	0.000127892954213055	1	0
2005	Hood Reality	Dem Hoodstarz	14	91	0	0.000127892954213055	3	0
2005	Hoodlum Rock, Vol. 1	El Pus	14	91	0	0.000127892954213055	4	0
2005	It's Not a Game	Layzie Bone	19	171	0	0.000127892954213055	1	0
2005	La Moda	Yaga & Mackie	10	45	0	0.000127892954213055	6	0
2005	LateNightTales	Four Tet	16	120	33	0.000955673248948795	13	11
2005	Legends	Bun B	13	78	0	0.000469882649542683	9	11
2005	Let's Get It: Thug Motivation 101	Young Jeezy	19	171	0	0.0002795161475476	16	7
2005	Loco Motive	Cowboy Troy	8	28	0	0.000127892954213055	7	0
2005	Lyrical Octane: Tha Gas Effect	T-Nutty	18	153	0	0.000127892954213055	1	0
2005	Mind.State	Pete Philly & Perquisite	11	55	3	0.000127892954213055	3	0
2005	Molesting Hip Hop	Majik Most	13	78	3	0.000127892954213055	4	0
2005	Monkey Barz	Sean Price	17	136	0	0.00015507020698333	12	1
2005	More Than One Way	Fokis	15	105	0	0.000127892954213055	3	0
2005	Mr. Kane, Pt. 2	Kokane	8	28	0	0.000127892954213055	4	0
2005	Over the Counter Culture	Songodsuns	14	91	0	0.000127892954213055	5	0
2005	Pa'l Mundo	Wisin & Yandel	11	55	0	0.000272838302321185	12	2
2005	Peer Pressure	D-Block	11	55	0	0.000127892954213055	7	0
2005	Player's Paradise	Nitty	19	171	0	0.000127892954213055	3	0
2005	Poor People's Day	Bigg Jus	9	36	0	0.000164129291240088	1	1
2005	Push Comes to Shove	MED	7	21	0	0.000127892954213055	2	0
2005	Reprogram	Boom Bap Project	9	36	0	0.000127892954213055	2	0
2005	Rookie of the Year	Ya Boy	13	78	0	0.000127892954213055	3	0
2005	S.O.N.O.G.R.A.M.	One Be Lo	19	171	0	0.000127892954213055	7	0
2005	Safe as Fuck	Goldie Lookin Chain	4	6	3	0.000127892954213055	4	0
2005	Savage Life	Webbie	14	91	0	0.000127892954213055	20	0
2005	Sloppy Seconds, Vol. 2	CunninLynguists	9	36	0	0.000127892954213055	5	0
2005	Sound of the City	Black Milk	10	45	0	0.000252131824020024	12	2
2005	Soundvision: In Stereo	Lawless Element	9	36	0	0.000127892954213055	4	0
2005	Spring/Summer: Master Katalogue, Edition 1 2005 - Detroit's Finest	Phat Kat	8	28	0	0.000127892954213055	6	0
2005	Straight Out da Pot	Maceo	6	15	0	0.000127892954213055	5	0
2005	Straight to the Pros	Chrome	8	28	0	0.000127892954213055	1	0
2005	Street Code	Lil' Boosie	8	28	0	0.000234756403822798	1	3
2005	Surrounded by Silence	Prefuse 73	15	105	1	0.00169489452430026	9	20
2005	Thanks For Asking	ApSci	7	21	0	0.000127892954213055	3	0
2005	That One Way	Czar*Nok	17	136	0	0.000127892954213055	1	0
2005	The Black Market Militia	Black Market Militia	16	120	0	0.000127892954213055	1	0
2005	The Bone Brothers	The Bone Brothers	14	91	0	0.000127892954213055	1	0
2005	The Documentary	The Game	16	120	0	0.000250539621332472	29	6
2005	The Dutch Masters, Vol. 1	Nicolay	8	28	0	0.000127892954213055	3	0
2005	The Find	Ohmega Watts	9	36	0	0.000127892954213055	6	0
2005	The Hip-Hop Violinist	Miri Ben-Ari	12	66	1	0.000127892954213055	4	0
2005	The Likwit Junkies	Likwit Junkies	12	66	7	0.000127892954213055	1	0
2005	The Mix Tape Messiah	Chamillionaire	21	210	0	0.000134287601923708	18	1
2005	The Now Sound Redesigned	The Free Design	10	45	4	0.00158757019964012	7	13
2005	The Pitbulls	Alexis & Fido	11	55	0	0.000127892954213055	3	0
2005	The Preview	Grafh	6	15	0	0.000127892954213055	6	0
2005	The Purple Album	Purple City	10	45	0	0.000127892954213055	7	0
2005	The Return of the Prodigal Sunn	Prodigal Sunn	8	28	0	0.000127892954213055	1	0
2005	The Rising Tied	Fort Minor	12	66	2	0.000127892954213055	1	0
2005	The Sweet James Jones Stories	Pimp C	13	78	0	0.00126947778818108	8	27
2005	Thoughts of a Predicate Felon	Tony Yayo	16	120	0	0.000127892954213055	3	0
2005	Three Piece Puzzle	Jneiro Jarel	11	55	1	0.000127892954213055	4	0
2005	Thug Matrix	Tragedy Khadafi	11	55	0	0.000149634756429275	2	1
2005	Trap House	Gucci Mane	8	28	0	0.00069112395019316	17	13
2005	Trillville: Reloaded	Trillville	9	36	0	0.000152481897195685	8	2
2005	Triple P	Platinum Pied Pipers	17	136	21	0.000127892954213055	6	0
2005	When Pigs Fly	The Chicharones	15	105	3	0.000127892954213055	5	0
2005	You Can't See Me	John Cena	17	136	0	0.000127892954213055	7	0
2006	1983	Flying Lotus	12	66	2	0.000923280551956416	7	12
2006	5 Sparrows for 2 Cents	The Procussions	20	190	3	0.000127892954213055	4	0
2006	A New Dope	7L & Esoteric	12	66	0	0.000127892954213055	4	0
2006	Acafool	Acafool	17	136	2	0.000127892954213055	3	0
2006	Across the Water	Baby Boy da Prince	14	91	0	0.000127892954213055	1	0
2006	All Flows from Da Garage	Rapid Ric	14	91	0	0.000127892954213055	1	0
2006	All Questions Answered	Roc C.	11	55	0	0.000127892954213055	2	0
2006	Alter Ego	Tyrese	16	120	9	0.000236601965294153	6	1
2006	American Hunger	MF Grimm	12	66	0	0.000127892954213055	1	0
2006	American Me	C.L. Smooth	12	66	0	0.000127892954213055	2	0
2006	Antidote	Smiley the Ghetto Child	12	66	0	0.000127892954213055	1	0
2006	Are Smartyr	2Mex	11	55	0	0.000127892954213055	3	0
2006	As If We Existed	Sol.illaquists of Sound	11	55	0	0.000127892954213055	2	0
2006	Beat'n Down Yo Block	Unk	12	66	0	0.000127892954213055	12	0
2006	Believe the Hype	Asher Roth	19	171	1	0.000127892954213055	9	0
2006	Best Thang Smokin'	Young Dro	16	120	0	0.000164129291240088	3	2
2006	Birdy Nam Nam	Birdy Nam Nam	12	66	3	0.000127892954213055	1	0
2006	Blood in Blood Out	AMB	7	21	0	0.000127892954213055	1	0
2006	Blue Collar	Rhymefest	19	171	1	0.000127892954213055	14	0
2006	Breaking Kayfabe	Cadence Weapon	10	45	0	0.000127892954213055	15	0
2006	Brown Is Beautiful	Ms Krazie	17	136	0	0.000127892954213055	3	0
2006	Cash on Delivery	Ray Cash	17	136	0	0.000127892954213055	9	0
2006	Danger Zone	Lord Kossity	18	153	0	0.000127892954213055	3	0
2006	Danny Krivit Introduces P&P Records	Danny Krivit	17	136	14	0.000236601965294153	3	1
2006	Dead Prez Presents... Confidential	M-1	17	136	0	0.000127892954213055	5	0
2006	Donuts	J Dilla	17	136	17	0.00235558432968415	12	44
2006	Drank Epidemic, Vol. 2	Killa Kyleon	25	300	5	0.000127892954213055	1	0
2006	Dream, Interrupted	Daniel Swain	11	55	0	0.000127892954213055	6	0
2006	El Mariel	Pitbull	19	171	5	0.000127892954213055	11	0
2006	Eye Level	Now On	10	45	0	0.000127892954213055	1	0
2006	Fabric 26	Global Communication	14	91	1	0.000236601965294153	6	1
2006	FEWturistic	Brassmunk	18	153	0	0.000127892954213055	1	0
2006	Food & Liquor	Lupe Fiasco	19	171	1	0.000204469393435432	19	2
2006	Foot in the Door	Oddisee	10	45	0	0.000127892954213055	4	0
2006	For the Hell of It	Hell Rell	14	91	0	0.000127892954213055	7	0
2006	From the Soil to the Soul	Tommy Guerrero	12	66	2	0.000127892954213055	4	0
2006	Gare au Jaguarr	Joeystarr	15	105	0	0.000127892954213055	3	0
2006	Hood Politics, Vol. 4: Show and Prove	Termanology	12	66	0	0.000127892954213055	5	0
2006	Huecco	Huecco	16	120	1	0.000127892954213055	4	0
2006	If They Only Knew	Trip Lee	15	105	6	0.000127892954213055	7	0
2006	In Deux Time	Deux Process	14	91	0	0.000127892954213055	1	0
2006	In My Mind	Pharrell Williams	25	300	3	0.000690803614034213	11	13
2006	It Goes Without Sayin	Trilltown Mafia	12	66	0	0.000127892954213055	1	0
2006	Jahir & the Experiment	Jahir & The Experiment	7	21	0	0.000127892954213055	10	0
2006	Keep on Moving	ESG	13	78	19	0.00157946106424476	7	15
2006	Late Pass	Raydar Ellis	10	45	0	0.000127892954213055	6	0
2006	Listennn: The Album	DJ Khaled	12	66	0	0.000182247459753604	3	1
2006	Live This	Footsoldiers	29	406	27	0.000127892954213055	2	0
2006	Los Rompe Discotekas	Hector el Father	13	78	0	0.000687967251188648	5	7
2006	Ma'at Mama	Ursula Rucker	17	136	3	0.000290956470834701	4	2
2006	Magic City	MC Magic	9	36	0	0.000127892954213055	4	0
2006	Marc Mac Presents: Dirty Old Hip Hop	Visioneers	15	105	13	0.000127892954213055	4	0
2006	Más Grande Que Tu	Miguelito	21	210	10	0.000127892954213055	1	0
2006	Masterpiece	RKM & Ken-Y	10	45	0	0.000127892954213055	3	0
2006	Moonlighting	Tanya Morgan	9	36	0	0.000127892954213055	5	0
2006	Move the Crowd Mixtape	Truth Universal	13	78	0	0.000127892954213055	8	0
2006	Mr. Brown	Sleepy Brown	12	66	1	0.000127892954213055	7	0
2006	My World	Ron Artest	8	28	0	0.000127892954213055	3	0
2006	New Joc City	Yung Joc	13	78	0	0.000486291096351688	10	9
2006	Night Ripper	Girl Talk	15	105	0	0.000127892954213055	15	0
2006	Pigeon John and the Summertime Pool Party	Pigeon John	11	55	3	0.000127892954213055	4	0
2006	Port of Miami	Rick Ross	18	153	0	0.000157026969182789	11	1
2006	Public Warning	Lady Sovereign	26	325	11	0.000203989261969823	12	3
2006	Salsa con Reggaetón	Andy Montañez	18	153	4	0.000258964381392873	2	2
2006	School Was My Hustle	Kidz in the Hall	14	91	0	0.000127892954213055	10	0
2006	Shine Through	Aloe Blacc	13	78	1	0.000127892954213055	10	0
2006	Sidewalk Mindtalk: The Best of the Custom Made Mixtapes	Custom Made	18	153	0	0.000127892954213055	2	0
2006	Slapp Addict	Traxamillion	8	28	0	0.000164129291240088	4	1
2006	Soft Money	Jel	13	78	2	0.000127892954213055	3	0
2006	Soy Diferente	India	4	6	0	0.000127892954213055	2	0
2006	St. Elsewhere	Gnarls Barkley	20	190	18	0.00040376924708411	18	3
2006	Straight Outta Humboldt	Potluck	14	91	0	0.000127892954213055	13	0
2006	Strategize: The Mixtape Album [#1]	Shabaam Sahdeeq	19	171	0	0.000127892954213055	1	0
2006	Symptomatic of a Greater Ill	Darc Mind	12	66	3	0.000127892954213055	4	0
2006	Terrain to Roam	Subtitle	11	55	2	0.000127892954213055	4	0
2006	The Best of Papoose: The Mixtape	Papoose	8	28	0	0.000127892954213055	6	0
2006	The Death of Frequent Flyer	Psalm One	11	55	0	0.000127892954213055	4	0
2006	The Death of Willie Lynch	Black Ice	21	210	4	0.000127892954213055	2	0
2006	The Dusty Foot Philosopher	K'NAAN	11	55	0	0.000127892954213055	7	0
2006	The Dutchess	Fergie	18	153	1	0.000210060370957021	6	3
2006	The Gang Is All Here	State Property	18	153	2	0.000127892954213055	1	0
2006	The Graduate	MC Lars	19	171	0	0.000127892954213055	12	0
2006	The Gunslinger	B Real	9	36	0	0.000613883829158147	10	7
2006	The Hard Road	Hilltop Hoods	18	153	0	0.000127892954213055	5	0
2006	The Healing	Strange Fruit Project	10	45	2	0.000127892954213055	2	0
2006	The Same Channel	Fat Jon	12	66	14	0.000127892954213055	1	0
2006	The Society of Invisibles	The Society of Invisibles	11	55	0	0.000127892954213055	3	0
2006	There's Something About Remy: Based on a True Story	Remy Ma	18	153	0	0.000304274847227305	6	4
2006	Thru	Thavius Beck	16	120	3	0.000127892954213055	1	0
2006	Timeless	Sergio Mendes	17	136	19	0.00104632247336942	10	9
2006	Top of the Line	Tito "El Bambino" El Patrón	13	78	0	0.000376466676981617	5	7
2006	Use Your Confusion	Juggaknots	10	45	0	0.000149634756429275	2	1
2006	Webstar Presents: Caught in the Web	Webstar	13	78	0	0.000127892954213055	1	0
2006	Who Needs Actions When You Got Words	Plan B	22	231	5	0.000165337169140989	8	2
2006	With Voices	Ammoncontact	11	55	0	0.000127892954213055	1	0
2006	Wood Work	Da BackWudz	18	153	0	0.000127892954213055	3	0
2006	Wooden Tongues	Curse ov Dialect	12	66	1	0.000127892954213055	2	0
2006	Young Prince of tha South	J Xavier	14	91	0	0.000127892954213055	2	0
2006	YoYoYoYo	Spank Rock	13	78	0	0.000127892954213055	17	0
2007	11:11	Mac Lethal	11	55	0	0.000127892954213055	1	0
2007	51/50 Ratchet	Hurricane Chris	15	105	0	0.000127892954213055	5	0
2007	A Chaque Frère	Youssoupha	22	231	2	0.000127892954213055	1	0
2007	Abandoned Language	Dälek	11	55	0	0.000149634756429275	4	1
2007	AfroFlow	Mike-E	11	55	0	0.000127892954213055	2	0
2007	All Good Things	Pacha Massive	11	55	0	0.000127892954213055	3	0
2007	Aller-Retour	La Fouine	24	276	6	0.000127892954213055	2	0
2007	American Me	Access Immortal	25	300	6	0.000127892954213055	2	0
2007	Aspettando il Sole	Neffa	2	1	0	0.000127892954213055	3	0
2007	Based Boys	The Pack	9	36	0	0.000127892954213055	3	0
2007	Batterie	Omni	20	190	0	0.000127892954213055	3	0
2007	Below the Heavens	Blu & Exile	13	78	0	0.000127892954213055	2	0
2007	Bobolink Cove	Muck Sticky	17	136	4	0.000127892954213055	1	0
2007	City Cobra	Chakuza	10	45	1	0.000127892954213055	1	0
2007	Cry Now L.A.F. Later	Jozeemo	14	91	1	0.000127892954213055	1	0
2007	Deep Hearted	Strong Arm Steady	18	153	0	0.000127892954213055	2	0
2007	Emergency Powers	Super Chron Flight Brothers	11	55	0	0.000127892954213055	3	0
2007	Epiphany	T-Pain	15	105	0	0.000363429144888766	15	4
2007	Extra Credit	Theory Hazit	19	171	21	0.000127892954213055	3	0
2007	Free Agent	Skipp Whitman	17	136	0	0.000127892954213055	1	0
2007	Ghetto Reality in Texas	Grit Boys	10	45	0	0.000127892954213055	1	0
2007	God Damn It	Petter	9	36	0	0.000127892954213055	4	0
2007	God Walk on Water	Killa Sha	18	153	0	0.000127892954213055	5	0
2007	Hood Is Back	J-Hood	12	66	0	0.000127892954213055	3	0
2007	Hood Nigga Diaries	Gorilla Zoe	16	120	0	0.000127892954213055	12	0
2007	Hood Treason	Nyoil	20	190	0	0.000127892954213055	3	0
2007	Hot 2 Def	Unladylike	13	78	0	0.000127892954213055	9	0
2007	I	Cilvaringz	15	105	0	0.000127892954213055	3	0
2007	I Predict a Riot	Hezekiah	28	378	3	0.000127892954213055	1	0
2007	I'll Sleep When You're Dead	El-P	21	210	9	0.000127892954213055	19	0
2007	Iller Than Theirs	Iller Than Theirs	10	45	0	0.000127892954213055	1	0
2007	Indictment Paper	Blood Raw	14	91	0	0.000127892954213055	3	0
2007	Känslan Kommer Tillbaks	Mange Schmidt	18	153	13	0.000127892954213055	1	0
2007	King Vision	Grand Buffet	17	136	4	0.000127892954213055	8	0
2007	Lifestyle Marketing	Thes One	11	55	0	0.000127892954213055	1	0
2007	Like a Thief in the Night	Amir Sulaiman	17	136	0	0.000127892954213055	4	0
2007	Look What You Made Me	Yung Berg	10	45	0	0.000127892954213055	9	0
2007	Mike & The Fat Man LP	iCON the Mic King	15	105	0	0.000127892954213055	3	0
2007	Moments in Movement	Macromantics	11	55	0	0.000127892954213055	2	0
2007	Music Is My Savior	Mims	12	66	0	0.000127892954213055	7	0
2007	Neighborhood Rapstar	2XL	16	120	1	0.000127892954213055	3	0
2007	Never Forget: A Journey of Revelations	Dr. Cornel West	13	78	10	0.000127892954213055	1	0
2007	No Average Jo	PJo	16	120	1	0.000127892954213055	1	0
2007	Notebook Paper	Huey	16	120	0	0.000127892954213055	2	0
2007	Oberoendeframkallande	Timbuktu	11	55	0	0.000127892954213055	1	0
2007	Off the Credenza	Artfull Dodgers	13	78	0	0.000127892954213055	8	0
2007	Omega Point	Red Ants	15	105	6	0.000127892954213055	1	0
2007	Panic Prevention	Jamie T.	14	91	1	0.000164129291240088	11	1
2007	Perfect Timin'	V-White	26	325	15	0.000127892954213055	3	0
2007	Pick Your Poison: The Mark of the East	Poison Pen	12	66	0	0.000127892954213055	1	0
2007	Poly.Sci.187	Sole	10	45	2	0.000127892954213055	2	0
2007	Port Authority	Marco Polo	29	406	12	0.000127892954213055	3	0
2007	Psychostar World	Kamini	13	78	0	0.000127892954213055	1	0
2007	Rap Music	Brother Reade	13	78	0	0.000127892954213055	1	0
2007	Riding High	Keelay & Zaire	15	105	0	0.000127892954213055	3	0
2007	Rockstar Mentality	Shop Boyz	16	120	0	0.000127892954213055	2	0
2007	Romance Ain't Dead	Kid Acne	11	55	0	0.000127892954213055	2	0
2007	Sabotage Gigante	Rob Sonic	10	45	0	0.000127892954213055	3	0
2007	Sean Kingston	Sean Kingston	13	78	0	0.000127892954213055	11	0
2007	Serve & Collect	Boss Hogg Outlawz	21	210	1	0.000127892954213055	1	0
2007	Show and Prove	Wiz Khalifa	12	66	0	0.000403289115618502	8	5
2007	Sip & Lean	Big Nik	10	45	0	0.000127892954213055	1	0
2007	Songs About Girls	will.i.am	11	55	0	0.000127892954213055	9	0
2007	Souljaboytellem.com	Soulja Boy Tell Em	16	120	0	0.000127892954213055	13	0
2007	Spell My Name Right	Statik Selektah	21	210	0	0.000127892954213055	6	0
2007	Starlight's Rhapsody	Pryde Messiah	16	120	0	0.000127892954213055	3	0
2007	Stereotypez	Special Teamz	15	105	0	0.000127892954213055	1	0
2007	Stick to the Script	Grand Daddy I.U.	14	91	1	0.00015507020698333	5	1
2007	Straight Talk on Raising Kids	Electric Laser People	16	120	4	0.000127892954213055	4	0
2007	Supply & Demand	Playaz Circle	11	55	0	0.000179288158896396	3	2
2007	Sweep the Leg	Hangar 18	12	66	3	0.000127892954213055	1	0
2007	Terra-Fied	Lady Te	16	120	0	0.000127892954213055	5	0
2007	The Black & White Album	Imani Coppola	11	55	0	0.000236601965294153	7	1
2007	The Hollywood Recordings	Sa-Ra	18	153	1	0.0011334513067132	5	13
2007	The Lady Day Experience	Lady Day	18	153	9	0.000127892954213055	1	0
2007	The Man, The Myth, The Legacy	Lord Infamous	12	66	0	0.000164129291240088	2	1
2007	The Manhattan Project	Charlie Manhattan	12	66	1	0.000127892954213055	3	0
2007	The Real Testament	Plies	17	136	0	0.000127892954213055	9	0
2007	The Talented Timothy Taylor	Wise Intelligent	13	78	0	0.000127892954213055	3	0
2007	The Tonite Show	DJ Fresh	26	325	20	0.000127892954213055	3	0
2007	The Weatherman LP	Evidence	10	45	0	0.000127892954213055	2	0
2007	Timbervision	The National Parcs	20	190	18	0.000127892954213055	1	0
2007	Time for a Change	Cupid	15	105	0	0.000127892954213055	1	0
2007	Training Day	Away Team	18	153	1	0.000127892954213055	2	0
2007	Trapped Under an Ohio Sky	MC Homeless	11	55	0	0.000127892954213055	4	0
2007	True Stories	Kruse	14	91	0	0.000127892954213055	3	0
2007	Units in the City	Shawty Lo	14	91	0	0.00015507020698333	2	1
2007	Vermilion	Moka Only	4	6	0	0.000127892954213055	2	0
2007	VYP: Voice of the Young People	Lil Mama	17	136	0	0.000127892954213055	5	0
2007	West Coast Vaccine (The Cure)	Turf Talk	9	36	0	0.000127892954213055	1	0
2007	Wow That's What I Call Gutter Music, Vol. 1	Aaron LaCrate	8	28	0	0.000127892954213055	1	0
2008	All On Y'all	Jib Kidder	12	66	2	0.000127892954213055	6	0
2008	Angles	dan le sac Vs Scroobius Pip	19	171	16	0.000127892954213055	1	0
2008	Atlanta Dope Boy	Rocko	12	66	0	0.000127892954213055	1	0
2008	Black Diamond	Buraka Som Sistema	11	55	0	0.000127892954213055	5	0
2008	Brokelore	Grip Grand	16	120	0	0.000127892954213055	2	0
2008	Clipse Presents: Re-Up Gang	Re-Up Gang	16	120	0	0.000127892954213055	9	0
2008	Conspiracy of Silence	Randam Luck	10	45	0	0.000145331691407315	3	1
2008	Cosmos	Skatebård	16	120	0	0.000127892954213055	3	0
2008	Culcha Candela Live	Culcha Candela	14	91	0	0.000127892954213055	1	0
2008	El Fenómeno	Arcángel	9	36	0	0.000127892954213055	8	0
2008	Empire State	Mighty Joseph	15	105	1	0.000127892954213055	4	0
2008	En Boca De Tantos	Porta	19	171	0	0.000127892954213055	2	0
2008	Excuse Me, This Is the Yah Mos Def	The YMD	25	300	1	0.000127892954213055	2	0
2008	Feature Presentation	Kutt Calhoun	24	276	0	0.000127892954213055	1	0
2008	Fight with Tools	Flobots	13	78	0	0.000146011122726572	6	1
2008	Futuristically Speaking... Never Be Afraid	Yo Majesty	23	253	3	0.000127892954213055	12	0
2008	Gas Nation	J. Stalin	15	105	0	0.000127892954213055	1	0
2008	Grey Hairs	Reks	19	171	0	0.000127892954213055	3	0
2008	Gutta	Ace Hood	11	55	0	0.000127892954213055	5	0
2008	If Tomorrow Comes...	Maino	13	78	0	0.000127892954213055	2	0
2008	In the City	Kevin Rudolf	11	55	0	0.000127892954213055	7	0
2008	Indestructible	Ruste Juxx	15	105	0	0.000127892954213055	2	0
2008	It Is What It Is	ABN	15	483	0	0.000127892954213055	1	0
2008	Junkyard Waltz	Freekbass	14	91	2	0.000127892954213055	7	0
2008	Lemurian	Lone	14	91	20	0.000127892954213055	4	0
2008	Let'emknow	LMNO	17	136	0	0.000127892954213055	2	0
2008	Magic Monday	Michna	18	153	9	0.000127892954213055	1	0
2008	Mail on Sunday	Flo Rida	19	171	0	0.000127892954213055	17	0
2008	Masacre Musical	De la Ghetto	18	153	2	0.000127892954213055	2	0
2008	Meeting of the Minds	Eric Bobo	7	21	0	0.000152239921542845	5	1
2008	My Turn to Eat	Big Kuntry King	17	136	0	0.000127892954213055	7	0
2008	Nightlife	Metermaids	12	66	0	0.000127892954213055	4	0
2008	No Introduction	Tyga	12	66	0	0.000127892954213055	4	0
2008	Ode to the Ghetto	Guilty Simpson	12	66	0	0.000127892954213055	11	0
2008	Pony Down (Prelude)	Drive By	15	105	0	0.000127892954213055	2	0
2008	Rap Beats, Vol. 1	Samiyam	15	105	7	0.000127892954213055	2	0
2008	Ride Through the Country	Colt Ford	13	78	0	0.00015507020698333	7	1
2008	Shine	Estelle	15	105	0	0.000236601965294153	5	1
2008	Shwayze	Shwayze	12	66	4	0.000127892954213055	10	0
2008	Snoop Dogg Presents Dubb Union	Dubb Union	16	120	0	0.000127892954213055	5	0
2008	Soap Box	R-Swift	11	55	0	0.000127892954213055	3	0
2008	Soul Movement, Vol. 1	Slakah the Beatchild	14	91	3	0.000127892954213055	4	0
2008	Street Cinema	Ransom	17	136	0	0.000127892954213055	5	0
2008	Tell Me Something	Connie Price & the Keystones	10	45	0	0.000127892954213055	5	0
2008	The 3rd World	Immortal Technique	13	78	0	0.000127892954213055	14	0
2008	The Construction	Soul Purpose	12	66	0	0.000127892954213055	5	0
2008	The Death of Adam	88-Keys	9	36	0	0.000127892954213055	1	0
2008	The Formula	9th Wonder	16	120	0	0.000200106797288356	3	3
2008	The Gathering	The Living Legends	17	136	0	0.000567421780839779	7	10
2008	The Land of the Lost	J*Davey	17	136	8	0.000236601965294153	3	1
2008	The Movement	D.I.T.C.	16	120	0	0.000664856053520556	6	9
2008	The Truth	Cherish	17	136	1	0.000127892954213055	9	0
2008	The Wonder Years	Ron Browz	15	105	0	0.000127892954213055	8	0
2008	To Serve with Love	Black Spade	17	136	1	0.000127892954213055	6	0
2008	Tonite Show with Mistah Fab, Pt. 2: The Sequal	Mistah F.A.B.	12	66	0	0.000127892954213055	2	0
2008	Troublemakers	Breez Evahflowin	10	45	0	0.000127892954213055	7	0
2008	True Hollywood Squares	Kail	14	91	2	0.000127892954213055	4	0
2008	Ultra Sounds of a Renaissance Child	Hell Razah	12	66	0	0.000127892954213055	1	0
2008	Uncle B	N-Dubz	16	120	58	0.000127892954213055	5	0
2008	Vitiligo	Krizz Kaliko	15	105	0	0.000127892954213055	1	0
2008	Want	3OH!3	19	171	0	0.000127892954213055	6	0
2008	Welcome	James Pants	17	136	5	0.000127892954213055	2	0
2008	White Van Music	Jake One	14	91	0	0.000172463648756305	1	1
2008	Worth the Weight	Winnie Coopers	13	78	0	0.000127892954213055	2	0
2008	Yancey Boys	Illa J	13	78	2	0.000127892954213055	2	0
2008	Yesterday, Today & Tomorrow	K-the-I???	15	105	0	0.000127892954213055	3	0
2009	21 and Up	Lil' Ru	15	105	0	0.000127892954213055	6	0
2009	Ali'yah	D. Black	13	78	3	0.000127892954213055	2	0
2009	American Underdog	Big B	16	120	0	0.000127892954213055	6	0
2009	Back 2 Bizness	Yung Ralph	11	55	0	0.000127892954213055	1	0
2009	Ballon d'Or	Sinik	15	105	0	0.000127892954213055	1	0
2009	Bill Cosby Presents: The Cosnarati State of Emergency	Bill Cosby	13	78	21	0.00121838022162031	6	10
2009	Blaqprint	Blaq Poet	18	153	2	0.000689200041795682	9	8
2009	Boulevard Oldie Jams	Malow Mac	12	66	0	0.000127892954213055	3	0
2009	Da Problem (How's My Rapping?)	Young Problemz	9	36	0	0.000127892954213055	3	0
2009	Dark Touches	Har Mar Superstar	17	136	7	0.000127892954213055	5	0
2009	Dorrough Music	Dorrough	18	153	7	0.000127892954213055	8	0
2009	Echo Party	Edan	31	465	4	0.000127892954213055	1	0
2009	Eviction Notice: Final Call	Yung Redd	12	66	0	0.000127892954213055	1	0
2009	Fabriclive.45	A-Trak	17	136	0	0.000286859294091304	8	4
2009	Fast & Furious [Original Motion Picture Soundtrack]	Brian Tyler	11	55	0	0.000127892954213055	3	0
2009	Felt 3: A Tribute to Rosie Perez	Felt	20	190	20	0.000127892954213055	1	0
2009	For Corners	Diego Bernal	21	210	1	0.000127892954213055	3	0
2009	Futuristic Leland	Yung L.A.	12	66	0	0.000127892954213055	6	0
2009	Georgiavania	Willie Isz	11	55	0	0.000127892954213055	4	0
2009	Jerusalaam Come	Juice Aleem	17	136	0	0.000127892954213055	7	0
2009	Man on the Moon: The End of Day	Kid Cudi	14	91	1	0.000687744361280705	10	10
2009	Monkey Hustle...Return of the King	Da Unda Dogg	14	91	1	0.000127892954213055	2	0
2009	Pt. 50	OJ da Juiceman	8	28	0	0.000127892954213055	8	0
2009	Self Explanatory	Classified	11	55	0	0.000127892954213055	6	0
2009	Skinny Jeanz and a Mic	New Boyz	14	91	0	0.000127892954213055	5	0
2009	Skull Gang	Skull Gang	15	105	0	0.000127892954213055	5	0
2009	Southern Gothic	The Constellations	10	45	0	0.000127892954213055	4	0
2009	Speech Therapy	Speech Debelle	16	120	7	0.000127892954213055	8	0
2009	Terradactyl	Serengeti & Polyphonic	16	120	6	0.000127892954213055	3	0
2009	Tha Connect	Willy Northpole	19	171	3	0.000127892954213055	9	0
2009	The Apartment	Dynas	16	120	0	0.000127892954213055	4	0
2009	The Free Houdini	Themselves	16	120	7	0.000127892954213055	8	0
2009	The Great Depression	Stat Quo	12	66	8	0.000127892954213055	2	0
2009	The Nutcracker Suite	The Conscious Daughters	16	120	0	0.000127892954213055	1	0
2009	The Salvation	Skyzoo	12	66	0	0.000127892954213055	10	0
2009	The Spirit of Apollo	N.A.S.A.	14	91	0	0.000127892954213055	9	0
2009	The Unholy Terror	Army of the Pharaohs	24	276	3	0.000127892954213055	1	0
2009	Thunderheist	Thunderheist	14	91	2	0.000127892954213055	5	0
2009	Ultraviolet	Kid Sister	11	55	7	0.000127892954213055	11	0
2009	Wall Street Generals	Black Wall Street	9	36	0	0.000127892954213055	1	0
2009	We Are Young Money	Young Money	15	105	3	0.000127892954213055	5	0
2010	31 Minutes to Takeoff	Mike Posner	24	276	38	0.000146011122726572	5	1
2010	A Sufi and a Killer	Gonjasufi	16	120	57	0.000127892954213055	4	0
2010	B.o.B Presents: The Adventures of Bobby Ray	B.o.B	14	91	3	0.000127892954213055	7	0
2010	Book of the Wicked: The Mixxtape Chapter 2	DJ Clay	13	78	0	0.000127892954213055	7	0
2010	Controcultura	Fabri Fibra	10	45	0	0.000127892954213055	2	0
2010	Disc-Overy	Tinie Tempah	17	136	19	0.000127892954213055	1	0
2010	Flockaveli	Waka Flocka Flame	14	91	0	0.000138763855321165	11	1
2010	Fonk	Declaime	18	153	13	0.000127892954213055	1	0
2010	Fresh	Tye Tribbett	10	45	0	0.00034531097637525	1	2
2010	Genesis: The Birth of Songz Demo	Trey Songz	18	153	10	0.00132369207610512	4	13
2010	Grey Crow	Eligh	15	105	0	0.000164129291240088	3	1
2010	Lazarus	Travie McCoy	14	91	0	0.000127892954213055	5	0
2010	Love, Life, & Loyalty	GLC	14	91	25	0.000127892954213055	12	0
2010	Marcberg	Roc Marciano	16	120	15	0.000127892954213055	4	0
2010	Mshini Wam	Spoek Mathambo	15	105	19	0.000127892954213055	3	0
2010	Of Mellows and Revelations	Haywyre	27	351	132	0.000127892954213055	5	0
2010	Pilot Talk	Curren$y	12	66	0	0.000127892954213055	9	0
2010	Pink Friday	Nicki Minaj	12	66	7	0.000608024419821234	17	7
2010	Q: Soul Bossa Nostra	Quincy Jones	14	91	13	0.00335759030677965	10	22
2010	RABDARGAB	Fat Tony	44	946	138	0.000127892954213055	8	0
2010	Ready, Fire, Aim!	T. Mills	14	91	5	0.000127892954213055	2	0
2010	Running on Air	Bliss N Eso	15	105	0	0.000127892954213055	2	0
2010	Si Tu Me Vois	Sheryfa Luna	17	136	1	0.000127892954213055	2	0
2010	Sir Lucious Left Foot...The Son of Chico Dusty	Big Boi	24	276	12	0.000146011122726572	7	1
2010	South of Hell	Boondox	14	91	40	0.000127892954213055	14	0
2010	Str8 Killa	Freddie Gibbs	14	91	3	0.000127892954213055	9	0
2010	Thank Me Later	Drake	25	300	25	0.00170262062901638	9	21
2010	Third Strike	Tinchy Stryder	14	91	0	0.000127892954213055	2	0
2010	Trunk Muzik 0-60	Yelawolf	26	325	6	0.000127892954213055	17	0
2010	TSOL	Shad	12	66	0	0.000127892954213055	1	0
2011	Beach Cruiser	Glasses Malone	14	91	0	0.000127892954213055	7	0
2011	Blue Slide Park	Mac Miller	14	91	0	0.000185871093456307	4	2
2011	Camp	Childish Gambino	18	153	2	0.000258343767510372	3	3
2011	Charity Starts at Home	Phonte	10	45	5	0.00038601539857981	4	4
2011	Cole World: The Sideline Story	J. Cole	13	78	2	0.000466702705415808	10	6
2011	Coral	Monster Rally	25	300	0	0.000127892954213055	2	0
2011	Dr. Lecter	Action Bronson	12	66	1	0.000127892954213055	6	0
2011	Eraser	The Knux	14	91	1	0.000127892954213055	11	0
2011	False Hopes XV	Doomtree	12	66	0	0.000127892954213055	1	0
2011	Fear of God II: Let Us Pray	Pusha T	18	153	1	0.000168310407050899	9	2
2011	Finally Famous	Big Sean	14	91	0	0.000171376558645494	5	2
2011	Follow Me Home	Jay Rock	13	78	0	0.000127892954213055	5	0
2011	Give the Drummer Some	Travis Barker	14	91	0	0.000127892954213055	13	0
2011	Goblin	Tyler, The Creator	21	210	46	0.000240225598996856	12	3
2011	Man Up	116 Clique	11	55	0	0.000127892954213055	1	0
2011	Meglio Prima	J-Ax	13	78	0	0.000127892954213055	1	0
2011	Nü Revolution	Les Nubians	18	153	26	0.000127892954213055	10	0
2011	Owed to Mama Rickie	Georgia Anne Muldrow	11	55	3	0.00034531097637525	3	2
2011	P.S. I Love Me	Lil' Mo	9	36	1	0.000127892954213055	9	0
2011	Peanut Butter Blues and Melancholy Jam	Ghostpoet	11	55	4	0.000127892954213055	1	0
2011	Relax	Das Racist	19	171	11	0.000127892954213055	1	0
2011	Return of 4eva	Big K.R.I.T.	17	136	0	0.000127892954213055	6	0
2011	Section.80	Kendrick Lamar	16	120	23	0.000651106836236588	14	10
2011	Setbacks	ScHoolboy Q	14	91	15	0.00018714512704267	8	1
2011	Shotgun & Sleek Rifle	Quelle Chris	21	210	20	0.000127892954213055	5	0
2011	There Goes the Neighborhood	Chris Webby	14	91	4	0.000127892954213055	4	0
2011	This Is Our Science	Astronautalis	10	45	0	0.000127892954213055	2	0
2011	Trip'n 4 Life	Philthy Rich	17	136	0	0.000127892954213055	1	0
2011	Twirligig	Jonti	14	91	9	0.000127892954213055	2	0
2011	When Fish Ride Bicycles	The Cool Kids	10	45	0	0.000127892954213055	11	0
2012	Based on a T.R.U. Story	2 Chainz	19	171	0	0.000160505657537385	9	2
2012	Black Belt Theatre	Planet Asia	9	36	2	0.000127892954213055	7	0
2012	Cabin by the Sea	Dirty Heads	18	153	0	0.000127892954213055	5	0
2012	Dirty Bass	Far East Movement	12	66	0	0.000127892954213055	8	0
2012	Dreams and Nightmares	Meek Mill	16	120	12	0.000334569490756522	11	4
2012	Fantastic Plastic	Lee Bannon	12	66	0	0.000127892954213055	5	0
2012	From Day 1	Travis Porter	15	105	0	0.000127892954213055	2	0
2012	Go! Pop! Bang!	Rye Rye	15	105	0	0.000127892954213055	6	0
2012	Gravity	Lecrae	16	120	2	0.000252131824020024	6	2
2012	Lace Up	MGK	14	91	2	0.000127892954213055	2	0
2012	Lonsdale Boys Club	Lonsdale Boys Club	12	66	10	0.000127892954213055	1	0
2012	No Rest for the Sickest	Kerser	22	231	14	0.000127892954213055	3	0
2012	Perfect Imperfection	Sean Forbes	10	45	0	0.000127892954213055	2	0
2012	Pluto	Future	18	153	7	0.00053555174576717	5	7
2012	Summer in Kingston	Shaggy	14	91	0	0.000371476750714699	16	4
2012	Take Me to Your Leader	Mayday!	16	120	51	0.000127892954213055	2	0
2012	Tha Blackprint Edition	Trae tha Truth	15	105	1	0.000127892954213055	1	0
2012	The Art of Dying	Cashis	11	55	0	0.000127892954213055	1	0
2012	The Heist	Macklemore & Ryan Lewis	14	91	4	0.000127892954213055	10	0
2012	The OF Tape, Vol. 2	Odd Future	17	136	14	0.000258343767510372	8	3
2012	The Only Solution	Cold 187um	13	78	0	0.000127892954213055	2	0
2012	Up & Away	Kid Ink	16	120	1	0.000127892954213055	3	0
2013	8 Miles to Moenart	Tall Black Guy	16	120	14	0.000127892954213055	4	0
2013	Acid Rap	Chance the Rapper	15	105	0	0.000299477771826469	1	4
2013	Back on the Planet	Ras G	13	78	1	0.000127892954213055	1	0
2013	Break the Pot	Rich Boy	19	171	0	0.000127892954213055	11	0
2013	Dirty Gold	Angel Haze	14	91	0	0.000127892954213055	1	0
2013	Don't Look Down	Skylar Grey	13	78	6	0.000164129291240088	12	1
2013	Doris	Earl Sweatshirt	15	105	0	0.000218483796780636	8	2
2013	Excuse My French	French Montana	13	78	0	0.000127892954213055	9	0
2013	Get Home Safely	Dom Kennedy	17	136	0	0.000127892954213055	1	0
2013	Invisible in Your City	Gang Colours	13	78	9	0.000127892954213055	2	0
2013	Lava Diviner (Truestory)	Botany	21	210	41	0.000127892954213055	6	0
2013	Let Me Explain	Kevin Hart	15	105	4	0.000127892954213055	4	0
2013	Lighthouse	G&D	19	171	17	0.000127892954213055	1	0
2013	Long.Live.A$AP	A$AP Rocky	19	171	6	0.000167752924942791	9	2
2013	My Grandma's Basement	Jarren Benton	14	91	0	0.000127892954213055	1	0
2013	Nickel & Dimed	14KT	14	91	4	0.000127892954213055	3	0
2013	NoYork!	Blu	12	66	0	0.000127892954213055	7	0
2013	Old	Danny Brown	20	190	8	0.000182247459753604	10	1
2013	Relief	Mike Stud	21	210	0	0.000127892954213055	1	0
2013	Rich Gang	Rich Gang	18	153	0	0.000127892954213055	2	0
2013	Roaring 20s	Rizzle Kicks	16	120	6	0.000127892954213055	2	0
2013	Trap Lord	A$AP Ferg	15	105	5	0.000127892954213055	5	0
2013	Vessel	Twenty One Pilots	23	253	4	0.000127892954213055	2	0
