# Supplementary material for: Explosive and implosive root concepts: An analysis of music moods rooted by two influential rap artists
Source: PLoS One. 2022 Jul 1;17(7):e0270648. doi: 10.1371/journal.pone.0270648 (PMC9249228; doi:10.1371/journal.pone.0270648)
Supplement: S1 File — (ZIP) [file pone.0270648.s009.zip › data_codes/data/collaborators_dmc.csv]

artist_name_1
Kurtis Blow
Whodini
The Fat Boys
LL Cool J
Beastie Boys
Afrika Bambaataa
Salt-N-Pepa
Public Enemy
Eric B. & Rakim
Ice-T
Grandmaster Flash
Heavy D & the Boyz
Dana Dane
Slick Rick
Ultramagnetic MC's
Sparky D
Doug E. Fresh & the Get Fresh Crew
3rd Bass
Special Ed
Black, Rock & Ron
Geto Boys
Awesome 2
Afros
The Genius
A Tribe Called Quest
Ed O.G & da Bulldogs
Pete Rock & C.L. Smooth
Sir Mix-A-Lot
DJ Quik
Boss
Guru's Jazzmatazz
Souls of Mischief
DJ Jazzy Jeff & the Fresh Prince
Das EFX
Leaders of the New School
Jungle Brothers
Onyx
Kris Kross
Justin Warfield
Warren G
South Central Cartel
Funkmaster Flex
Kool G Rap
The Dayton Family
Luniz
Jayo Felony
Jay-Z
Snoop Dogg
Redman
E-40
Boot Camp Clik
The Last Poets
Chubb Rock
Rakim
Nadanuf
Killarmy
Busta Rhymes
Everlast
Pete Rock
Gang Starr
Jermaine Dupri
RZA
Def Squad
DJ Spade
DJ Nabs
DMX
Ja Rule
Too $hort
Harlem World
The Madd Rapper
X-Raided
DJ Melo-Mix
Wyclef Jean
Da Brat
Rehab
Lil' Keke
2Pac
The LOX
Arthur Baker
Erick Sermon
Mix Master Mike
DJ Red Alert
Saul Williams
Eminem
Lil' Romeo
Baby
Lil' Kim
The Herbaliser
The X-ecutioners
Murphy Lee
Rob Swift
DJ Yoda
Krafty Kuts
Greg Edwards
Xxx Hip Hop
Dujeous?
Lil Jon
T.I.
Nas
Cypress Hill
Federation
The Beatnuts
Young Gunz
DJ Spinbad
I-20
NB Ridaz
DJ Ideal
Kanye West
The Roots
Bow Wow
The Notorious B.I.G.
Rev Run
T-Nutty
Memphis Bleek
Cadillac Don
DMC
Unwrapped
Mos Def
DJ Green Lantern
Daz Dillinger
Liam Howlett
J Xavier
Transito
Garcia
Bow Wow & Omarion
Spank Rock
Baby Elephant
Lil Wayne
DJ Khaled
Scarface
Ace Hood
Jim Jones
T-Pain
Kid Cudi
Birdman
Asher Roth
Peanut Butter Wolf
Young Money
Young Problemz
Kero One
Pitbull
Diddy
Cam'ron
Childish Gambino
Kreayshawn
Pusha T
