# Supplementary material for: Explosive and implosive root concepts: An analysis of music moods rooted by two influential rap artists
Source: PLoS One. 2022 Jul 1;17(7):e0270648. doi: 10.1371/journal.pone.0270648 (PMC9249228; doi:10.1371/journal.pone.0270648)
Supplement: S1 File — (ZIP) [file pone.0270648.s009.zip › data_codes/data/album_novelty.csv]

year	album_name	artist_name_1	n_moods	n_pairs	novel_pairs
1970	Right On!	The Last Poets	12	66	66
1971	The Blue Guerrilla	Kain	7	21	18
1972	Chastisement	The Last Poets	14	91	25
1976	Jazzoetry	The Last Poets	20	190	99
1976	At Last	The Last Poets	14	91	0
1977	Delights of the Garden	The Last Poets	14	91	0
1980	The Sugarhill Gang	The Sugarhill Gang	18	153	147
1980	Kurtis Blow	Kurtis Blow	8	28	17
1980	Blowfly's Party [X-Rated]	Blowfly	10	45	44
1981	Deuce	Kurtis Blow	5	10	0
1982	The Message	Grandmaster Flash	13	78	71
1982	8th Wonder	The Sugarhill Gang	10	45	13
1982	Drop the Bomb	Trouble Funk	2	1	0
1983	Whodini	Whodini	14	91	30
1983	Death Mix Live!!!	Afrika Bambaataa	12	66	21
1983	We've Got the Power	Red Alert	19	171	131
1984	Run-D.M.C.	Run-D.M.C.	26	325	136
1984	Escape	Whodini	17	136	15
1984	Fat Boys	The Fat Boys	19	171	121
1984	Grandmaster Melle Mel and the Furious Five	Grandmaster Melle Mel	17	136	41
1984	Ego Trip	Kurtis Blow	14	91	38
1984	Oh My People	The Last Poets	14	91	0
1984	Jam on Revenge	Newcleus	15	105	63
1985	King of Rock	Run-D.M.C.	23	253	4
1985	Radio	LL Cool J	26	325	126
1985	Mantronix: The Album	Mantronix	14	91	4
1985	They Said It Couldn't Be Done	Grandmaster Flash	20	190	47
1985	UTFO	U.T.F.O.	7	21	0
1985	Space Is the Place	Newcleus	15	105	0
1985	Hot Girls, Bad Boys	Bad Boys Blue	4	6	2
1986	Licensed to Ill	Beastie Boys	27	351	104
1986	Raising Hell	Run-D.M.C.	17	136	0
1986	Kool Moe Dee	Kool Moe Dee	14	91	27
1986	Planet Rock: The Album	Afrika Bambaataa	11	55	24
1986	The 2 Live Crew Is What We Are	The 2 Live Crew	20	190	60
1986	The Source	Grandmaster Flash	18	153	49
1986	Back in Black	Whodini	17	136	0
1986	Hot, Cool & Vicious	Salt-N-Pepa	14	91	36
1986	Beware (The Funk Is Everywhere)	Afrika Bambaataa	7	21	1
1986	On Fire	Stetsasonic	17	136	39
1986	Kingdom Blow	Kurtis Blow	5	10	0
1986	Schoolly D	Schoolly D	11	55	8
1986	Brrr Watch 'em!	The Fat Boys	3	3	0
1986	Chillin'	The Force M.D.'s	8	28	16
1986	Concerto Futurissimo	Rondò Veneziano	6	15	14
1986	Skeezer Pleezer	U.T.F.O.	8	28	0
1986	Whistle	Whistle	8	28	22
1986	Oh, My God!	Doug E. Fresh & the Get Fresh Crew	10	45	0
1987	Criminal Minded	Boogie Down Productions	11	55	6
1987	Bigger & Deffer	LL Cool J	21	210	16
1987	Yo! Bum Rush the Show	Public Enemy	28	378	67
1987	Paid in Full	Eric B. & Rakim	24	276	88
1987	Move Somethin'	The 2 Live Crew	19	171	2
1987	Rhyme Pays	Ice-T	14	91	2
1987	How Ya Like Me Now	Kool Moe Dee	11	55	1
1987	Ba-Dop-Boom-Bang	Grandmaster Flash	20	190	23
1987	N.W.A and the Posse	N.W.A	10	45	15
1987	Rock the House	DJ Jazzy Jeff & the Fresh Prince	11	55	10
1987	Living Large	Heavy D & the Boyz	9	36	15
1987	Saturday Night! The Album	Schoolly D	14	91	12
1987	Dana Dane with Fame	Dana Dane	6	15	1
1987	The Godfather of Rap	Spoonie Gee	18	153	18
1987	Dynamite	Masters of Ceremony	14	91	44
1987	Lethal	U.T.F.O.	8	28	0
1987	Love Is No Crime	Bad Boys Blue	4	6	0
1987	Heart Beat	Bad Boys Blue	4	6	0
1988	It Takes a Nation of Millions to Hold Us Back	Public Enemy	34	561	172
1988	Straight Outta Compton	N.W.A	28	378	60
1988	He's the DJ, I'm the Rapper	DJ Jazzy Jeff & the Fresh Prince	14	91	1
1988	Strictly Business	EPMD	18	153	19
1988	Eazy-Duz-It	Eazy-E	10	45	0
1988	Tougher Than Leather	Run-D.M.C.	15	105	0
1988	Life Is... Too $hort	Too $hort	12	66	3
1988	The Great Adventures of Slick Rick	Slick Rick	25	300	32
1988	Goin' Off	Biz Markie	11	55	1
1988	By All Means Necessary	Boogie Down Productions	18	153	9
1988	Swass	Sir Mix-A-Lot	12	66	1
1988	Straight Out the Jungle	Jungle Brothers	12	66	22
1988	Follow the Leader	Eric B. & Rakim	19	171	20
1988	Power	Ice-T	18	153	4
1988	Long Live the Kane	Big Daddy Kane	8	28	0
1988	Let's Get It Started	MC Hammer	13	78	0
1988	Lyte as a Rock	MC Lyte	2	1	1
1988	On the Strength	Grandmaster Flash	34	561	313
1988	A Salt with a Deadly Pepa	Salt-N-Pepa	16	120	15
1988	Critical Beatdown	Ultramagnetic MC's	13	78	4
1988	In Full Gear	Stetsasonic	15	105	0
1988	Bass Is the Name of the Game	DJ Magic Mike	8	28	2
1988	Making Trouble	Geto Boys	15	105	6
1988	In Control, Vol. 1	Marley Marl	15	105	3
1988	What More Can I Say?	Audio Two	5	10	2
1988	Chubb Rock Featuring Hitman Howie Tee	Chubb Rock	8	28	0
1988	This Is Sparky D's World	Sparky D	15	105	29
1988	2 Hype	Kid 'N Play	14	91	5
1988	The Light	Afrika Bambaataa	4	6	0
1988	It Takes Two	Rob Base & DJ E-Z Rock	8	28	0
1988	Vicious Bass	DJ Magic Mike	13	78	0
1988	Smoke Some Kill	Schoolly D	10	45	4
1988	Grab It!	L'Trimm	8	28	1
1988	The World's Greatest Entertainer	Doug E. Fresh & the Get Fresh Crew	13	78	1
1988	So Def, So Fresh, So Stupid	Gucci Crew II	8	28	1
1988	More Encores: Christian Marclay Plays With the Records Of...	Christian Marclay	2	1	0
1988	Back to Haunt You! [Cheetah]	Vicious Base	6	15	0
1988	DJ Magic Mike and the Royal Posse	DJ Magic Mike & The Royal Posse	13	78	0
1989	Paul's Boutique	Beastie Boys	16	120	31
1989	The Biz Never Sleeps	Biz Markie	19	171	19
1989	Walking with a Panther	LL Cool J	17	136	1
1989	The Iceberg: Freedom of Speech... Just Watch What You Say	Ice-T	20	190	4
1989	Ghetto Music: The Blueprint of Hip Hop	Boogie Down Productions	12	66	3
1989	As Nasty as They Wanna Be	The 2 Live Crew	23	253	0
1989	Seminar	Sir Mix-A-Lot	12	66	1
1989	Stone Cold Rhymin'	Young MC	17	136	6
1989	The Cactus Album	3rd Bass	14	91	3
1989	Unfinished Business	EPMD	17	136	2
1989	It's a Big Daddy Thing	Big Daddy Kane	8	28	1
1989	Big Tyme	Heavy D & the Boyz	10	45	0
1989	No More Mr. Nice Guy	Gang Starr	18	153	84
1989	Born to Mack	Too $hort	6	15	0
1989	All Hail the Queen	Queen Latifah	14	91	17
1989	Grip It! On That Other Level	Geto Boys	11	55	17
1989	As Clean as They Wanna Be	The 2 Live Crew	12	66	5
1989	Done by the Forces of Nature	Jungle Brothers	13	78	5
1989	3 Feet High and Rising	De La Soul	17	136	1
1989	And in This Corner...	DJ Jazzy Jeff & the Fresh Prince	8	28	0
1989	Eyes on This	MC Lyte	2	1	0
1989	Road to the Riches	Kool G Rap & DJ Polo	17	136	22
1989	Knowledge Is King	Kool Moe Dee	10	45	2
1989	Loc-ed After Dark	Tone-Loc	16	120	6
1989	And the Winner Is...	Chubb Rock	8	28	0
1989	Kwamé the Boy Genius: Featuring a New Beginning	Kwamé	3	3	2
1989	No One Can Do It Better	The D.O.C.	15	105	1
1989	Am I Black Enough for You?	Schoolly D	10	45	0
1989	Wrecks-N-Effect	Wreckx-N-Effect	16	120	6
1989	Freedom Express	The Last Poets	14	91	0
1989	Youngest in Charge	Special Ed	14	91	11
1989	The Incredible Base	Rob Base	7	21	0
1989	What Time Is It? It's Gucci Time	Gucci Crew II	8	28	0
1989	Everybody Wants Some	Gucci Crew II	8	28	0
1989	Move to Move	Kon Kan	4	6	4
1989	Stop the World	Black, Rock & Ron	12	66	29
1989	Doin' It!	U.T.F.O.	7	21	0
1989	Brother Arab	The Arabian Prince	2	1	0
1989	Wild & Loose	Oaktown's 357	7	21	0
1989	My Blue World	Bad Boys Blue	4	6	0
1990	People's Instinctive Travels and the Paths of Rhythm	A Tribe Called Quest	19	171	3
1990	Mama Said Knock You Out	LL Cool J	19	171	4
1990	AmeriKKKa's Most Wanted	Ice Cube	17	136	3
1990	Fear of a Black Planet	Public Enemy	23	253	4
1990	Please Hammer, Don't Hurt 'Em	MC Hammer	16	120	4
1990	Blacks' Magic	Salt-N-Pepa	11	55	0
1990	Back from Hell	Run-D.M.C.	5	10	0
1990	Sex Packets	Digital Underground	11	55	0
1990	The Devil Made Me Do It	Paris	25	300	31
1990	One for All	Brand Nubian	7	21	3
1990	Business as Usual	EPMD	21	210	13
1990	The Geto Boys	Geto Boys	21	210	35
1990	Short Dog's in the House	Too $hort	12	66	1
1990	Banned in the U.S.A.: The Luke LP	Luke	22	231	2
1990	Supernatural	Stereo MC's	13	78	41
1990	Taste of Chocolate	Big Daddy Kane	6	15	0
1990	Edutainment	Boogie Down Productions	13	78	6
1990	To the Extreme	Vanilla Ice	8	28	9
1990	Let the Rhythm Hit 'Em	Eric B. & Rakim	10	45	0
1990	A Day in the Life: A Pokadelick Adventure	Kwamé	4	6	1
1990	Forever Everlasting	Everlast	9	36	0
1990	Cactus Revisited	3rd Bass	9	36	0
1990	Wanted: Dead or Alive	Kool G Rap & DJ Polo	13	78	8
1990	This Should Move Ya	Mantronix	8	28	0
1990	Live in Concert	The 2 Live Crew	10	45	0
1990	Hispanic Causing Panic	Kid Frost	10	45	5
1990	Mental Floss for the Globe	Urban Dance Squad	3	3	0
1990	Holy Intellect	Poor Righteous Teachers	3	3	2
1990	Livin' Like Hustlers	Above the Law	8	28	6
1990	Kid 'n Play's Funhouse	Kid 'N Play	14	91	4
1990	It's a Compton Thang	Compton's Most Wanted	10	45	0
1990	To the East, Blackwards	X Clan	8	28	7
1990	I Don't Care: The Album	Audio Two	5	10	0
1990	Take a Look Around	Masta Ace	7	21	4
1990	Funky Technician	Lord Finesse	24	276	101
1990	The Awesome 2 Present: The History of Rap, Vol. 1	Awesome 2	13	78	4
1990	House Party [Original Soundtrack]	Kid 'N Play	3	3	0
1990	Intelligent Hoodlum	Intelligent Hoodlum	17	136	29
1990	Kickin' Afrolistics	Afros	7	21	4
1990	The Music Ain't Loud Enuff	DJ Kool	9	36	0
1990	Words from the Genius	The Genius	4	6	0
1990	Boomania	Betty Boo	12	66	13
1990	2 Low Life Muthas	Poison Clan	8	28	2
1990	Call Me D-Nice	D-Nice	8	28	0
1990	As Kosher as They Wanna Be	2 Live Jews	6	15	3
1990	Boomin' Words from Hell	Esham	12	66	31
1990	Force Field	JVC Force	8	28	15
1990	G4	Gucci Crew II	8	28	0
1990	Concrete Jungle	Sway & King Tech	3	3	0
1990	Game of Love	Bad Boys Blue	4	6	0
1990	Let's Make It Happen III	DJ Red Alert	4	6	0
1991	Death Certificate	Ice Cube	9	36	0
1991	Mr. Scarface Is Back	Scarface	12	66	0
1991	Cypress Hill	Cypress Hill	25	300	38
1991	Apocalypse 91...The Enemy Strikes Black	Public Enemy	22	231	7
1991	The Low End Theory	A Tribe Called Quest	15	105	0
1991	I Wish My Brother George Was Here	Del the Funky Homosapien	15	105	70
1991	Niggaz4life	N.W.A	10	45	2
1991	Get Away Clean	Master P	8	28	0
1991	Naughty by Nature	Naughty by Nature	14	91	0
1991	Homebase	DJ Jazzy Jeff & the Fresh Prince	7	21	0
1991	Too Legit to Quit	MC Hammer	19	171	15
1991	O.G. Original Gangster	Ice-T	17	136	0
1991	2Pacalypse Now	2Pac	8	28	0
1991	We Can't Be Stopped	Geto Boys	22	231	7
1991	Step in the Arena	Gang Starr	16	120	19
1991	Peaceful Journey	Heavy D & the Boyz	10	45	1
1991	Of the Heart, Of the Soul and of the Cross: The Utopian Experience	P.M. Dawn	6	15	12
1991	Sons of the P	Digital Underground	9	36	0
1991	Breaking Atoms	Main Source	8	28	6
1991	Act Like You Know	MC Lyte	2	1	0
1991	Quik Is the Name	DJ Quik	7	21	2
1991	A Future Without a Past...	Leaders of the New School	5	10	0
1991	I Need a Haircut	Biz Markie	7	21	0
1991	The Ruler's Back	Slick Rick	13	78	0
1991	For Our Children	Disney	5	10	1
1991	Funke Funke Wisdom	Kool Moe Dee	10	45	1
1991	MC Breed & DFC	MC Breed	3	3	0
1991	Live Hardcore Worldwide	Boogie Down Productions	9	36	0
1991	To Whom It May Concern...	Freestyle Fellowship	5	10	0
1991	Blood, Sweat & No Tears	Stetsasonic	15	105	0
1991	Bag-A-Trix	Whodini	8	28	0
1991	Nature of a Sista	Queen Latifah	12	66	15
1991	Sports Weekend: As Nasty as They Wanna Be, Pt. 2	The 2 Live Crew	18	153	0
1991	Derelicts of Dialect	3rd Bass	15	105	0
1991	Qui Seme le Vent Recolte le Tempo	MC Solaar	4	6	0
1991	De La Soul Is Dead	De La Soul	14	91	2
1991	Mack Daddy	The Fat Boys	5	10	0
1991	Give in to the Rhythm	Arthur Baker	8	28	4
1991	Prince of Darkness	Big Daddy Kane	7	21	0
1991	How a Black Man Feels	Schoolly D	10	45	0
1991	Muevelo Con El General	El General	11	55	0
1991	The One	Chubb Rock	8	28	0
1991	Cool Hand Loc	Tone-Loc	16	120	0
1991	A Wolf in Sheep's Clothing	Black Sheep	15	105	10
1991	Brainstorm	Young MC	9	36	5
1991	Sports Weekend: As Clean as They Wanna Be, Pt. 2	The 2 Live Crew	10	45	0
1991	The Incredible Sound Machine	Mantronix	9	36	0
1991	Ain't No Doubt About It	DJ Magic Mike	13	78	0
1991	And Now, The Legacy Begins	Dream Warriors	10	45	13
1991	Life of a Kid in the Ghetto	Ed O.G & da Bulldogs	27	351	66
1991	Pure Poverty	Poor Righteous Teachers	3	3	0
1991	Bazerk Bazerk Bazerk	Son of Bazerk	8	28	0
1991	Return of the Funky Man	Lord Finesse	22	231	0
1991	Forever Yours	Trinere	8	28	7
1991	Make Way for the Motherlode	Yo-Yo	7	21	3
1991	In Control, Vol. 2	Marley Marl	13	78	0
1991	Face the Nation	Kid 'N Play	8	28	8
1991	Rappin' 4-Tay Is Back	Rappin' 4-Tay	2	1	0
1991	Straight Checkn 'Em	Compton's Most Wanted	9	36	0
1991	To tha Rescue	D-Nice	8	28	2
1991	Ghetto Dope	5th Ward Boyz	7	21	1
1991	Estas Buena	El General	11	55	0
1991	Fiddling with Tradition	2 Live Jews	2	1	0
1991	Bass Computer	Techmaster P.E.B.	7	21	17
1992	Check Your Head	Beastie Boys	12	66	0
1992	The Predator	Ice Cube	14	91	9
1992	Mecca and the Soul Brother	Pete Rock & C.L. Smooth	14	91	35
1992	The Chronic	Dr. Dre	27	351	42
1992	Bizarre Ride II the Pharcyde	The Pharcyde	9	36	0
1992	Mama's Bad Boy	Master P	6	15	0
1992	Whut? Thee Album	Redman	5	10	1
1992	Mack Daddy	Sir Mix-A-Lot	13	78	0
1992	Can I Borrow a Dollar?	Common	6	15	1
1992	Carnival of Carnage	Insane Clown Posse	17	136	14
1992	Daily Operation	Gang Starr	16	120	7
1992	Shorty the Pimp	Too $hort	11	55	0
1992	Dead Serious	Das EFX	12	66	3
1992	Body Count	Body Count	22	231	6
1992	Business Never Personal	EPMD	12	66	0
1992	Sleeping with the Enemy	Paris	15	105	0
1992	House of Pain	House of Pain	19	171	4
1992	Don't Sweat the Technique	Eric B. & Rakim	10	45	0
1992	3 Years, 5 Months & 2 Days in the Life Of...	Arrested Development	12	66	22
1992	Sex and Violence	Boogie Down Productions	9	36	0
1992	Hypocrisy Is the Greatest Luxury	The Disposable Heroes of Hiphoprisy	12	66	0
1992	Grrr! It's Betty Boo	Betty Boo	24	276	68
1992	Way 2 Fonky	DJ Quik	8	28	1
1992	Reel to Reel	Grand Puba	3	3	0
1992	Kizz My Black Azz	MC Ren	8	28	0
1992	I Got S--t on My Mind	Luke	6	15	0
1992	F.U. Don't Take It Personal	Fu-Schnickens	10	45	0
1992	20 Below	MC Breed	3	3	0
1992	Vier Gewinnt	Die Fantastischen Vier	4	6	3
1992	I Gotta Get Mine Yo!	Chubb Rock	8	28	0
1992	Hard or Smooth	Wreckx-N-Effect	15	105	0
1992	Little Big Man	Bushwick Bill	9	36	3
1992	Live and Let Die	Kool G Rap & DJ Polo	19	171	26
1992	Retro Fit	The Last Poets	19	171	0
1992	Totally Krossed Out	Kris Kross	14	91	0
1992	Black Pearl	Yo-Yo	7	21	0
1992	Funk Your Head Up	Ultramagnetic MC's	10	45	1
1992	Judgement Day, Vol. 1	Esham	5	10	0
1992	El Poder de el General	El General	11	55	0
1992	I Got Sumthin' on My Mind	Luke	6	15	0
1992	Stunts, Blunts & Hip-Hop	Diamond D	10	45	0
1992	Bitch Betta Have My Money	AMG	16	120	16
1992	Music to Driveby	Compton's Most Wanted	10	45	0
1992	Twenty Degrees Below Zero	DJ Magic Mike	13	78	0
1992	Runaway Slave	Showbiz & A.G.	13	78	2
1992	Born Gangstaz	Boss	8	28	1
1992	Gangsta Funk	5th Ward Boyz	7	21	0
1992	Guerillas in tha Mist	Da Lench Mob	14	91	0
1992	Bass Waves Compilation	Luke	6	15	0
1992	Play with Toys	Basehead	6	15	4
1992	Trinere's in the House!	Trinere	8	28	0
1992	Spice 1	Spice 1	7	21	0
1992	The First Dead Indian	Audio Two	5	10	0
1992	Return of the Product	MC Serch	9	36	4
1992	Judgement Day, Vol. 2	Esham	9	36	0
1992	Back to the Hotel	N2Deep	6	15	1
1992	Hip Hop Locos	Lighter Shade of Brown	2	1	0
1992	Poisonous Mentality	Poison Clan	8	28	0
1992	Life After Death	Natas	9	36	13
1992	South Central Madness	South Central Cartel	5	10	0
1992	Digital Bass	Bass 305	11	55	32
1992	You Hear It! You Fear It!	Dynamix II	5	10	0
1992	Super 20	Bad Boys Blue	4	6	0
1992	360 Degrees of Power	Sister Souljah	7	21	0
1992	Nasty Bitch, Chapter 1	Bust Down	8	28	0
1992	Totally Bad Boys Blue	Bad Boys Blue	4	6	0
1992	A Totally Krossed Out World	Kris Kross	10	45	0
1992	Threat to Society	Michael Peace	4	6	5
1993	Doggystyle	Snoop Dogg	9	36	0
1993	Black Sunday	Cypress Hill	18	153	4
1993	Home Invasion	Ice-T	21	210	3
1993	Enter the Wu-Tang (36 Chambers)	Wu-Tang Clan	34	561	68
1993	Midnight Marauders	A Tribe Called Quest	21	210	12
1993	Lethal Injection	Ice Cube	11	55	0
1993	The World Is Yours	Scarface	8	28	0
1993	19 Naughty III	Naughty by Nature	12	66	0
1993	Hand on the Torch	Us3	13	78	9
1993	Reachin' (A New Refutation of Time and Space)	Digable Planets	16	120	57
1993	14 Shots to the Dome	LL Cool J	13	78	0
1993	Jazzmatazz, Vol. 1	Guru's Jazzmatazz	15	105	38
1993	Down with the King	Run-D.M.C.	4	6	0
1993	Very Necessary	Salt-N-Pepa	11	55	5
1993	Strictly 4 My N.I.G.G.A.Z.	2Pac	19	171	2
1993	The Bliss Album...?	P.M. Dawn	8	28	4
1993	Juvenile Hell	Mobb Deep	21	210	33
1993	93 'Til Infinity	Souls of Mischief	7	21	0
1993	Which Doobie U B?	Funkdoobiest	7	21	1
1993	In God We Trust	Brand Nubian	8	28	0
1993	Return of the Boom Bap	KRS-One	5	10	0
1993	Till Death Do Us Part	Geto Boys	24	276	18
1993	Enta da Stage	Black Moon	6	15	0
1993	Domino	Domino	6	15	0
1993	Code Red	DJ Jazzy Jeff & the Fresh Prince	8	28	0
1993	The New Breed	MC Breed	4	6	0
1993	Straight Up Sewaside	Das EFX	7	21	0
1993	No Pressure	Erick Sermon	13	78	1
1993	21 & Over	Tha Alkaholiks	9	36	0
1993	The Body-Hat Syndrome	Digital Underground	10	45	0
1993	In the Nude	Luke	6	15	0
1993	Represent	Fat Joe	14	91	1
1993	All Samples Cleared!	Biz Markie	5	10	0
1993	Black Reign	Queen Latifah	9	36	0
1993	In a Word or 2	Monie Love	8	28	4
1993	Get In Where You Fit In	Too $hort	13	78	2
1993	This Is How It Should Be Done	DJ Magic Mike	8	28	0
1993	Inner City Griots	Freestyle Fellowship	13	78	3
1993	SlaughtaHouse	Masta Ace Incorporated	6	15	0
1993	T.I.M.E.	Leaders of the New School	3	3	0
1993	Comin' Out Hard	8Ball and MJG	20	190	39
1993	Shock of the Hour	MC Ren	4	6	0
1993	Unplugged	Arrested Development	7	21	8
1993	Buhloone Mindstate	De La Soul	14	91	0
1993	The Four Horsemen	Ultramagnetic MC's	10	45	0
1993	J. Beez Wit the Remedy	Jungle Brothers	12	66	2
1993	Journey into Bass	DJ Laz	10	45	0
1993	Intoxicated Demons	The Beatnuts	5	10	0
1993	Bacdafucup	Onyx	7	21	0
1993	KKKill the Fetus	Esham	10	45	0
1993	Whoomp! (There It Is)	Tag Team	14	91	7
1993	Black Mafia Life	Above the Law	10	45	0
1993	Da Bomb	Kris Kross	14	91	1
1993	Bass Is How It Should Be Done	DJ Magic Mike	13	78	0
1993	Roxbury 02119	Ed O.G & da Bulldogs	15	105	0
1993	Pyramix	The Egyptian Lover	6	15	4
1993	187 He Wrote	Spice 1	7	21	0
1993	My Field Trip to Planet 9	Justin Warfield	2	1	0
1993	Heavy Load	New Kingdom	12	66	4
1993	No Reservations	Apache Indian	5	10	4
1993	You Better Ask Somebody	Yo-Yo	7	21	0
1993	1993 J'appuie Sur la Gachette...	Suprême NTM	4	6	2
1993	Not in Kansas Anymore	Basehead	7	21	2
1993	Black Business	Poor Righteous Teachers	3	3	0
1993	Bangin on Wax	Bloods	8	28	0
1993	Ruff Town Behavior	Poison Clan	8	28	0
1993	Dogg E Style	Dogg Pound Posse	4	6	0
1993	Babel	D*Note	15	105	33
1993	Neva Again	Kam	7	21	0
1993	Bass-The Future	Bass 305	12	66	26
1993	Vagina Diner	Akinyele	4	6	0
1993	Cyberbass-Virtual Reality	Bass Syndicate	8	28	12
1993	Dancing with the Bad Boys Blue	Bad Boys Blue	4	6	0
1993	Sittin' on Something Phat	Ant Banks	18	153	19
1993	Bass Machine	Techno Bass Crew	4	6	0
1994	Illmatic	Nas	16	120	0
1994	Murder Was the Case [The Soundtrack]	Snoop Dogg	5	10	0
1994	Tical	Method Man	18	153	2
1994	Ready to Die	The Notorious B.I.G.	18	153	2
1994	Ill Communication	Beastie Boys	27	351	81
1994	The Ghettos Tryin to Kill Me!	Master P	7	21	0
1994	Resurrection	Common	14	91	8
1994	The Diary	Scarface	10	45	0
1994	Southernplayalisticadillacmuzik	OutKast	12	66	2
1994	Muse Sick-N-Hour Mess Age	Public Enemy	21	210	4
1994	Regulate...G Funk Era	Warren G	13	78	12
1994	Nuttin' But Love	Heavy D & the Boyz	11	55	0
1994	Hard to Earn	Gang Starr	16	120	2
1994	Blowout Comb	Digable Planets	10	45	21
1994	G. Love & Special Sauce	G. Love & Special Sauce	6	15	0
1994	Chief Boot Knocka	Sir Mix-A-Lot	11	55	0
1994	Dare Iz a Darkside	Redman	5	10	0
1994	The Ringmaster	Insane Clown Posse	17	136	0
1994	Guerrilla Funk	Paris	15	105	0
1994	We Come Strapped	MC Eiht	27	351	66
1994	Funkdafied	Da Brat	14	91	5
1994	Same as It Ever Was	House of Pain	16	120	0
1994	The Funky Headhunter	MC Hammer	18	153	3
1994	The Sun Rises in the East	Jeru the Damaja	21	210	12
1994	Funkafied	MC Breed	3	3	0
1994	The Main Ingredient	Pete Rock & C.L. Smooth	9	36	0
1994	Back at Your Ass for the Nine-4	The 2 Live Crew	10	45	0
1994	It Takes a Thief	Coolio	10	45	0
1994	Everything Is Everything	Brand Nubian	6	15	0
1994	Prose Combat	MC Solaar	2	1	0
1994	No Need for Alarm	Del the Funky Homosapien	7	21	0
1994	Project: Funk Da World	Craig Mack	2	1	0
1994	Blunted on Reality	Fugees	13	78	3
1994	Zingalamaduni	Arrested Development	6	15	0
1994	Federal	E-40	5	10	0
1994	Home	Spearhead	6	15	11
1994	Welcome to America	Schoolly D	10	45	0
1994	Bass Bowl	DJ Magic Mike	8	28	0
1994	Behind Bars	Slick Rick	20	190	117
1994	Don't Fight the Feelin'	Rappin' 4-Tay	2	1	0
1994	Holy Terror	The Last Poets	14	91	0
1994	Street Level	The Beatnuts	6	15	0
1994	F*ck What You Think	Main Source	8	28	5
1994	On the Outside Looking In	8Ball and MJG	21	210	2
1994	The Autopsy	C-BO	6	15	0
1994	To the Death	M.O.P.	8	28	0
1994	Play Witcha Mama	Willie D	7	21	0
1994	Freak for Life	Luke	6	15	0
1994	6 Feet Deep	Gravediggaz	14	91	4
1994	Somethin' Serious	Big Mike	8	28	2
1994	The Most Beautifullest Thing in This World	Keith Murray	6	15	0
1994	Wegonefunkwichamind	Big Mello	15	105	8
1994	Außen Top Hits, Innen Geschmack	Fettes Brot	3	3	1
1994	Jazzkantine	Jazzkantine	7	21	18
1994	Between a Rock and a Hard Place	The Artifacts	7	21	0
1994	Uncle Sam's Curse	Above the Law	8	28	0
1994	Fear Itself	Casual	6	15	1
1994	Ahmad	Ahmad	10	45	0
1994	Bass: The Final Frontier	DJ Magic Mike	13	78	0
1994	Ruthless by Law	RBL Posse	14	91	3
1994	Nut-Meg Sez "Bozo the Town"	Weapon of Choice	7	21	0
1994	Planet of da Apes	Da Lench Mob	12	66	4
1994	Bass XXX	DJ Laz	10	45	0
1994	Heat 4 Yo Azz	Celly Cel	13	78	1
1994	Lithuania and Estonia Live	Altered States	7	21	3
1994	Thug Life, Vol. 1	Thug Life	2	1	0
1994	Boxcar Sessions	Saafir	3	3	0
1994	Closed Casket	Esham	12	66	11
1994	AmeriKKKa's Nightmare	Spice 1	7	21	0
1994	Creep Wit' Me	Ill Al Skratch	5	10	0
1994	Represent	DJ Magic Mike & The Royal Posse	13	78	0
1994	Down and Dirty	The Click	7	21	0
1994	Non-Fiction	Black Sheep	9	36	1
1994	Lucacentric	Lucas	3	3	0
1994	Riders of the Storm: The Underwater Album	Boogiemonsters	5	10	0
1994	Scatterap/Home	The Last Poets	14	91	0
1994	Blaz4me	Natas	11	55	0
1994	The Big Badass	Ant Banks	20	190	9
1994	Quad Maximus	Bass Mekanik	3	3	0
1994	N Gatz We Truss	South Central Cartel	6	15	0
1994	Slow Sci-Fi Bass	Bass Syndicate	10	45	6
1994	Bangin' on Wax, Vol. 2: The Saga Continues	Bloods & Crips	8	28	0
1994	Understanding the Criminal Mind	Tru	4	6	0
1994	Disco Jews	2 Live Jews	2	1	0
1994	Next Generation	Newcleus	15	105	0
1994	Lovely	Jocelyn Enriquez	2	1	0
1994	Detroit 4 Life	A.W.O.L.	5	10	0
1994	Electro Bass Compilation, Vol. 1	Dynamix II	8	28	0
1995	Liquid Swords	GZA	23	253	57
1995	Return to the 36 Chambers: The Dirty Version	Ol' Dirty Bastard	17	136	19
1995	Do You Want More?!!!??!	The Roots	17	136	27
1995	Mr. Smith	LL Cool J	11	55	5
1995	Cypress Hill III: Temples of Boom	Cypress Hill	7	21	0
1995	99 Ways to Die	Master P	6	15	0
1995	The Infamous	Mobb Deep	14	91	4
1995	E 1999 Eternal	Bone Thugs-N-Harmony	7	21	0
1995	Me Against the World	2Pac	13	78	11
1995	Labcabincalifornia	The Pharcyde	14	91	2
1995	Only Built 4 Cuban Linx	Raekwon	16	120	0
1995	Jazzmatazz, Vol. 2 (The New Reality)	Guru	10	45	0
1995	Doe or Die	AZ	11	55	13
1995	Poverty's Paradise	Naughty by Nature	13	78	0
1995	Coast to Coast Motel	G. Love & Special Sauce	13	78	11
1995	Inside Out	MC Hammer	9	36	0
1995	Mack 10	Mack 10	19	171	7
1995	Mystic Stylez	Three 6 Mafia	13	78	6
1995	Cocktails	Too $hort	12	66	0
1995	The Riddle Box	Insane Clown Posse	17	136	0
1995	Soul Food	Goodie Mob	4	6	0
1995	Jesus Wept	P.M. Dawn	13	78	22
1995	Seize the Time	Fun^Da^Mental	8	28	0
1995	Season of da Siccness	Brotha Lynch Hung	12	66	0
1995	Gangsta's Paradise	Coolio	28	378	30
1995	Dogg Food	Tha Dogg Pound	8	28	0
1995	In a Major Way	E-40	8	28	0
1995	KRS-One	KRS-One	6	15	0
1995	All Balls Don't Bounce	Aceyalone	5	10	0
1995	Double or Nothing	Erick Sermon	9	36	1
1995	On Top of the World	8Ball and MJG	11	55	0
1995	Prophecy	Capleton	12	66	12
1995	Being Myself	Juvenile	10	45	0
1995	Ultra Tuff Tracks	Beastie Boys	12	66	0
1995	The Mix Tape, Vol. 1: 60 Minutes of Funk	Funkmaster Flex	11	55	0
1995	Hold It Down	Das EFX	6	15	0
1995	Coast II Coast	Tha Alkaholiks	9	36	0
1995	Legal Drug Money	The Lost Boyz	2	1	0
1995	2000	Grand Puba	3	3	0
1995	Big Baller	MC Breed	3	3	0
1995	Safe + Sound	DJ Quik	8	28	0
1995	Lifestylez Ov Da Poor & Dangerous	Big L	9	36	2
1995	Es Mundial	El General	11	55	0
1995	Lauschgift	Die Fantastischen Vier	2	1	0
1995	4, 5, 6	Kool G Rap	2	1	0
1995	No Man's Land	Souls of Mischief	2	1	0
1995	It's Great When You're Straight... Yeah	Black Grape	9	36	1
1995	Mystikal	Mystikal	8	28	0
1995	Tales From the Crypt	C-BO	6	15	0
1995	Clubb 555	El General	11	55	0
1995	True Story	B.G.	5	10	0
1995	With Intent to Pervert the Cause of Injustice	Fun^Da^Mental	2	1	1
1995	3 'n the Mornin', Pt. 1	DJ Screw	10	45	5
1995	Reservoir Dog	Schoolly D	10	45	0
1995	The Original 2 Live Crew	The 2 Live Crew	10	45	0
1995	Rated G	5th Ward Boyz	8	28	0
1995	Phantom of the Rapra	Bushwick Bill	9	36	0
1995	Dah Shinin'	Smif-N-Wessun	2	1	0
1995	Tryin' to Get a Buck	B-Legit	8	28	0
1995	Livin' Proof	Group Home	15	105	15
1995	Hei� & Fettig	Jazzkantine	7	21	0
1995	Doubelievengod	Natas	15	105	5
1995	All in the Game	Crime Boss	11	55	0
1995	Sailin' da South	E.S.G.	9	36	0
1995	All We Got Iz Us	Onyx	7	21	0
1995	What's on My Mind?	The Dayton Family	2	1	0
1995	Criminal Justice	D*Note	19	171	18
1995	Curb Servin'	WC and the Maad Circle	7	21	1
1995	1990-Sick	Spice 1	7	21	0
1995	Make Way for the Indian	Apache Indian	5	10	0
1995	Goodfellas	Show & A.G.	13	78	0
1995	Secrets of the Hidden Temple	Blac Monks	8	28	0
1995	Operation Stackola	Luniz	14	91	17
1995	The RBX Files	RBX	8	28	0
1995	Take a Ride	Jayo Felony	13	78	7
1995	Game Related	The Click	7	21	0
1995	Live N Direct [Priority/Get Low]	San Quinn	5	10	0
1995	Strait Zooism	Poison Clan	8	28	0
1995	One Mo' Gen	95 South	6	15	1
1995	Made in America	Kam	8	28	0
1995	TRUE	Tru	9	36	0
1995	Simple & Funky	Alliance Ethnik	9	36	6
1995	Killa Kali	Celly Cel	9	36	0
1995	Ocean of Funk	E.S.G.	6	15	0
1995	Max Killa Hertz	Bass Mekanik 2	3	3	0
1995	Subliminal Simulation	Dream Warriors	9	36	1
1995	Anotha Day Anotha Balla	South Circle	6	15	0
1995	Deadly Groundz	Fifth Ward Juvenilz	12	66	0
1995	Departure	Bass 305	13	78	29
1995	Mortal Kombat	The Immortals	10	45	5
1995	Faces of Death	B.O.N.E. Enterprise	4	6	0
1995	Damu Ridas	Bloods	8	28	0
1995	Do or Die	Ant Banks	26	325	7
1995	Don't Talk to Me	The Grouch	2	1	0
1995	Nationwide Rip Ridaz	Crips	6	15	0
1995	The Knightowl [Familia]	Knightowl	6	15	0
1995	Let's Stay Together	E.T.W.	2	1	0
1996	Ironman	Ghostface Killah	7	21	0
1996	Reasonable Doubt	Jay-Z	15	105	1
1996	Tha Doggfather	Snoop Dogg	7	21	0
1996	Ice Cream Man	Master P	7	21	0
1996	It Was Written	Nas	15	105	0
1996	Hell on Earth	Mobb Deep	7	21	0
1996	ATLiens	OutKast	15	105	3
1996	The Score	Fugees	9	36	1
1996	Illadelph Halflife	The Roots	13	78	3
1996	Hard Core	Lil' Kim	16	120	3
1996	All Eyez on Me	2Pac	7	21	0
1996	Come Find Yourself	Fun Lovin' Criminals	7	21	1
1996	The Coming	Busta Rhymes	18	153	0
1996	Bow Down	Westside Connection	7	21	0
1996	Return of the Bumpasaurus	Sir Mix-A-Lot	13	78	0
1996	Beats, Rhymes and Life	A Tribe Called Quest	17	136	0
1996	Ill Na Na	Foxy Brown	8	28	0
1996	The Resurrection	Geto Boys	10	45	0
1996	The Don Killuminati: The 7 Day Theory	Makaveli	10	45	0
1996	Muddy Waters	Redman	5	10	0
1996	Tha Hall of Game	E-40	6	15	0
1996	Str8 Off tha Streetz of Muthaphu**in Compton	Eazy-E	9	36	0
1996	Ridin' Dirty	UGK	6	15	0
1996	Shake a Lil' Somethin'	The 2 Live Crew	10	45	0
1996	Wrath of the Math	Jeru the Damaja	15	105	0
1996	Psychoanalysis: What Is It?	Prince Paul	12	66	10
1996	Coolin' Off	Galactic	4	6	0
1996	Da End	Three 6 Mafia	8	28	0
1996	Gettin' It (Album Number Ten)	Too $hort	12	66	0
1996	Dr. Dre Presents...The Aftermath	Dr. Dre	15	105	11
1996	At the Speed of Life	Xzibit	6	15	0
1996	Stakes Is High	De La Soul	6	15	0
1996	Future Rhythm	Digital Underground	7	21	0
1996	Bad as I Wanna B	MC Lyte	2	1	0
1996	To Da Beat Ch'all	MC Breed	3	3	0
1996	Truth Crushed to Earth Shall Rise Again	House of Pain	16	120	0
1996	Dr. Octagonecologyst	Dr. Octagon	22	231	27
1996	Controversee...That's Life...And That's the Way It Is	Freak Nasty	7	21	0
1996	Nocturnal	Heltah Skeltah	2	1	1
1996	Delinquent Habits	Delinquent Habits	7	21	0
1996	Mind of Mystikal	Mystikal	9	36	0
1996	King of Bass	DJ Laz	10	45	0
1996	Don't Talk Just Listen	DJ Magic Mike	13	78	0
1996	Firing Squad	M.O.P.	8	28	0
1996	Back in Bass	DJ Magic Mike	13	78	0
1996	Death Threatz	MC Eiht	26	325	0
1996	3 'n the Mornin', Pt. 2	DJ Screw	10	45	0
1996	Bass XXX, Vol. 2	DJ Laz	10	45	0
1996	Uncle Luke	Luke	6	15	0
1996	U.S.S.R. Repertoire (The Theory of Verticality)	DJ Vadim	13	78	20
1996	Da Villain in Black	MC Ren	7	21	0
1996	Kollage	Bahamadia	2	1	0
1996	T.H.U.G.S.: Trues Humbly United Gatherin' Souls	Flesh-N-Bone	7	21	6
1996	Physical Funk	Domino	6	15	0
1996	The Final Tic	Crucial Conflict	8	28	1
1996	Piece of Mind	Tela	11	55	0
1996	Let Me Clear My Throat	DJ Kool	2	1	0
1996	Rappin Dancin & Laughin	Blowfly	4	6	0
1996	Time Will Reveal	Above the Law	8	28	0
1996	Young, Rich and Dangerous	Kris Kross	7	21	0
1996	Gravity	Da Bush Babees	8	28	0
1996	Dead Flowerz	Esham	11	55	1
1996	Highperspice	Weapon of Choice	7	21	0
1996	F.B.I.	The Dayton Family	4	6	0
1996	Here to Save You All	Chino XL	9	36	1
1996	Frisch Gepresst & Live	Jazzkantine	7	21	0
1996	Paradise Don't Come Cheap	New Kingdom	12	66	0
1996	The Awakening	Lord Finesse	31	465	34
1996	Celebrating 10	Trinere	8	28	0
1996	The New World Order	Poor Righteous Teachers	3	3	0
1996	Get on Up and Dance	Quad City DJ's	9	36	4
1996	Speech	Speech	4	6	2
1996	Black a Da Berry	Alfonzo Hunter	3	3	3
1996	Helter Skelter	The D.O.C.	5	10	0
1996	Raps New Generation	Wreckx-N-Effect	12	66	0
1996	Hemp Museum	B-Legit	8	28	0
1996	Soul on Ice	Ras Kass	3	3	1
1996	Total Control	Yo-Yo	7	21	0
1996	The Instrumentalyst (Octagon Beats)	Dr. Octagon	17	136	0
1996	The Hustle Continues [Priority/Get Low]	San Quinn	6	15	0
1996	Faith	Basehead	7	21	1
1996	The Illness	Spectre	6	15	1
1996	One Mo Nigga ta Go	Yella	3	3	0
1996	Wicked Wayz	Mr. Mike	8	28	0
1996	DJ Honda	DJ Honda	7	21	0
1996	Flip on This	D.B.A. Flip	5	10	4
1996	The Lost Generation	Shyheim	2	1	1
1996	Black 'n Dangerous	Young Lay	7	21	0
1996	Shorty Mac	Shorty Mac	4	6	0
1996	Mista	Mista	8	28	8
1996	Musical Meltdown	Young Zee	4	6	0
1996	The Shocker	Silkk	7	21	0
1996	Can It Be	Gangsta Blac	13	78	3
1996	The Master Plan	Dream Warriors	2	1	0
1996	Homicide Volontaire	Assassin	10	45	1
1996	Barrio Love [1996]	DarkRoom Familia	4	6	0
1996	Ill Mannered Playas	I.M.P.	3	3	0
1996	Comparison	Beyond	8	28	2
1996	Chronicle of Two Losers	Ill Biskits	9	36	1
1996	On the Run	Tommy Wright III	9	36	0
1996	Jibe	Jibe	17	136	18
1997	Ghetto D	Master P	7	21	0
1997	Presents the Carnival	Wyclef Jean	13	78	36
1997	Life After Death	The Notorious B.I.G.	14	91	0
1997	Supa Dupa Fly	Missy Elliott	12	66	14
1997	In My Lifetime, Vol. 1	Jay-Z	8	28	0
1997	Wu-Tang Forever	Wu-Tang Clan	10	45	1
1997	One Day It'll All Make Sense	Common	6	15	1
1997	When Disaster Strikes	Busta Rhymes	18	153	11
1997	The Untouchable	Scarface	14	91	0
1997	Phenomenon	LL Cool J	12	66	2
1997	Big Willie Style	Will Smith	17	136	7
1997	Based on a True Story	Mack 10	9	51	0
1997	The Great Milenko	Insane Clown Posse	17	136	0
1997	Chapter 2: World Domination	Three 6 Mafia	10	45	0
1997	L' École du Micro d'Argent	IAM	3	3	1
1997	Sex Style	Kool Keith	22	231	37
1997	Brand New	Salt-N-Pepa	12	66	1
1997	My Soul	Coolio	8	28	0
1997	R U Still Down? (Remember Me)	2Pac	9	36	0
1997	The Art of War	Bone Thugs-N-Harmony	14	91	0
1997	No Way Out	Puff Daddy & the Family	12	66	0
1997	The Mix Tape, Vol. 2: 60 Minutes of Funk	Funkmaster Flex	23	253	8
1997	Harlem World	Mase	16	120	9
1997	Loaded	Brotha Lynch Hung	8	28	0
1997	Changin' the Game	Luke	6	15	0
1997	I Got Next	KRS-One	13	78	7
1997	Funcrusher Plus	Company Flow	21	210	3
1997	Flatline	MC Breed	3	3	0
1997	The War Report	Capone-N-Noreaga	7	21	0
1997	Back in Business	EPMD	19	171	0
1997	Take a Look Over Your Shoulder	Warren G	11	55	1
1997	Raw Deluxe	Jungle Brothers	9	36	8
1997	It's All on U, Vol. 2	B.G.	7	21	0
1997	Don't Mess Wit Texas	Lil' Keke	5	10	0
1997	Solja Rags	Juvenile	6	15	0
1997	It's All on U, Vol. 1	B.G.	6	15	0
1997	Last Man Standing	MC Eiht	26	325	0
1997	Unpredictable	Mystikal	13	78	1
1997	Time Has Come	The Last Poets	14	91	0
1997	Chocolate Supa Highway	Spearhead	20	190	70
1997	Mutilation Mix	Insane Clown Posse	17	136	0
1997	X-Pressions	The X-ecutioners	8	28	0
1997	Based on a True Story	Trick Daddy	6	51	0
1997	Muggs Presents the Soul Assassins, Chapter I	DJ Muggs	6	15	3
1997	One Life 2 Live	C-BO	6	15	0
1997	Welcome to Our World	Timbaland & Magoo	9	36	0
1997	The Pick, The Sickle and the Shovel	Gravediggaz	12	66	0
1997	The Mind	Chubb Rock	8	28	0
1997	Gas Chamber	C-BO	5	10	0
1997	Saucy	MC Breed	3	3	0
1997	Rapa Pan Pan	El General	11	55	0
1997	Conflicts & Confusion	Crime Boss	8	28	0
1997	The Album	Latyrx	7	21	0
1997	Move It Up	El General	11	55	0
1997	The 18th Letter	Rakim	12	66	6
1997	Stone Crazy	The Beatnuts	6	15	0
1997	Waterbed Hev	Heavy D	10	45	1
1997	Weirdo Magnet	Buck 65	7	21	0
1997	The Psycho-Social, Chemical, Biological and Electo-Magnetic Manipulation of Human Consciousness	Jedi Mind Tricks	13	78	14
1997	Language Arts	Buck 65	7	21	0
1997	No More Glory	MJG	20	190	12
1997	Big Thangs	Ant Banks	18	153	0
1997	Worldwide	Nadanuf	2	2	0
1997	Scouts Honor...By Way of Blood	Rampage	2	1	0
1997	Belle Isle Tech	DJ Assault	15	105	3
1997	Stupid, Stupid, Stupid	Black Grape	13	78	12
1997	Dominology	Domino	6	15	0
1997	Tru 2 da Game	Tru	7	21	0
1997	F' Real	Murs	8	28	0
1997	Still Serious	Big Mike	8	28	0
1997	Uptown Saturday Night	Camp Lo	14	91	6
1997	Can't Get Enough	Impromp2	16	120	28
1997	Musica Negra (Black Music)/Wordplay E.P.	The X-ecutioners	8	28	0
1997	Bruce Wayne: Gotham City 1987	Esham	10	45	1
1997	Silent Weapons for Quiet Wars	Killarmy	20	190	18
1997	The World Famous Beat Junkies, Vol. 1	The Beat Junkies	8	28	0
1997	Justuss	Snow	4	6	1
1997	All Day Everyday	South Central Cartel	4	6	0
1997	Worldwide	DJ Taz	2	2	0
1997	Blood, Sweat & Tears	Raw Breed	2	1	0
1997	Get Crunk, Who U Wit: Da Album	Lil Jon & the East Side Boyz	5	10	0
1997	Mo Thugs Family Scriptures	Mo Thugs Family	6	15	0
1997	Top Authority: Uncut (The New Year)	Top Authority	8	28	0
1997	Usual Suspects	5th Ward Boyz	10	45	0
1997	The Black Bossalini (a.k.a. Dr. Bomb from Da Bay)	Spice 1	15	105	1
1997	Get It How U Live!	The Hot Boys	7	21	0
1997	Multikillionaire: The Devil's Contract	Natas	12	66	0
1997	Japan X-Clusive	The X-ecutioners	8	28	0
1997	Keep It Movin'	Ill Al Skratch	5	10	0
1997	2 Much Booty (In da Pants)	Soundmaster T	7	21	1
1997	Jocelyn	Jocelyn Enriquez	4	6	0
1997	That's Them	The Artifacts	7	21	0
1997	Six Figures	D-Shot	6	15	0
1997	Organized Bass	Kilo Ali	7	21	0
1997	Severe Damage	DJ Hurricane	7	21	0
1997	A S.W.A.T. Healin' Ritual	Witchdoctor	9	36	2
1997	Le Bien-Etre Et La Paix	Mass Hysteria	4	6	1
1997	Homicidal Lifestyle	Gangsta Pat	5	10	0
1997	The Best Greatest Hits	The Noise	10	45	0
1997	Thought of Many Ways	Botany Boyz	3	3	0
1997	Stop and Listen, Vol. 2	Jasper the Vinyl Junkie	8	28	0
1997	The Noise, Vol. 8: The Real Noise	The Noise	10	45	0
1997	The Noise Live	The Noise	10	45	0
1997	The Noise, Vol. 2	The Noise	10	45	0
1997	The Story of My Life	Gangsta Pat	7	21	0
1997	On a Mission	DJ Squeeky	5	10	0
1997	Life in One Day	Lazy K	4	6	0
1997	Out of Time	Mr. Sandman	6	15	0
1997	PH Factor	Mista Madd	14	91	2
1997	Deep in the Game	Lifestyl	17	136	11
1997	Audio Toolbox	Bass Mekanik	3	3	0
1997	Droppin' That Old Skool, Vol. 1	To Kool Chris	2	1	0
1997	Coming Down EP	D*Note	15	105	0
1997	Rue Case Negres	Nèg' Marrons	3	3	0
1997	Wildstylus	DJ Babu	8	28	0
1998	MP Da Last Don	Master P	8	28	0
1998	Hello Nasty	Beastie Boys	22	231	0
1998	Devil Without a Cause	Kid Rock	17	136	0
1998	Da Game Is to Be Sold, Not to Be Told	Snoop Dogg	6	15	0
1998	Vol. 2... Hard Knock Life	Jay-Z	14	91	0
1998	War & Peace, Vol. I: The War Disc	Ice Cube	13	78	0
1998	Jurassic 5	Jurassic 5	13	78	3
1998	Aquemini	OutKast	15	105	4
1998	Tim's Bio	Timbaland	21	210	6
1998	Extinction Level Event: The Final World Front	Busta Rhymes	24	276	13
1998	He Got Game	Public Enemy	19	171	1
1998	The Love Movement	A Tribe Called Quest	19	171	2
1998	It's Dark and Hell Is Hot	DMX	31	465	35
1998	The Recipe	Mack 10	9	36	0
1998	40 Dayz & 40 Nightz	Xzibit	5	10	0
1998	Behind the Front	The Black Eyed Peas	9	36	0
1998	Black Star	Black Star	12	66	2
1998	100% Columbian	Fun Lovin' Criminals	8	28	6
1998	Flesh of My Flesh, Blood of My Blood	DMX	29	406	12
1998	Doc's Da Name 2000	Redman	5	10	0
1998	Whitey Ford Sings the Blues	Everlast	12	66	26
1998	IV	Cypress Hill	6	15	0
1998	Tical 2000: Judgement Day	Method Man	16	120	0
1998	400 Degreez	Juvenile	8	28	0
1998	Star Profiles	Snoop Dogg	7	21	0
1998	Soul Survivor, Vol. 1	Pete Rock	5	10	0
1998	Moment of Truth	Gang Starr	10	45	0
1998	Life or Death	C-Murder	8	28	0
1998	Life in 1472	Jermaine Dupri	7	21	0
1998	The Mix Tape, Vol. 3: 60 Minutes of Funk, The Final Chapter	Funkmaster Flex	12	66	0
1998	RZA as Bobby Digital in Stereo	RZA	9	36	0
1998	Who Got the Gravy?	Digital Underground	6	15	0
1998	Let's Ride	Montell Jordan	4	6	2
1998	Foundation	Brand Nubian	7	21	0
1998	Confessions of Fire	Cam'ron	8	28	0
1998	Pieces of a Man	AZ	3	3	0
1998	Generation EFX	Das EFX	7	21	0
1998	The Real One	The 2 Live Crew	14	91	0
1998	Da Good Da Bad & Da Ugly	Geto Boys	23	253	1
1998	The Element of Surprise	E-40	10	45	1
1998	Anti-Theft Device	Mix Master Mike	16	120	1
1998	Erotic Terrorism	Fun^Da^Mental	5	10	0
1998	Can-I-Bus	Canibus	9	36	0
1998	The Dude	Devin the Dude	6	15	0
1998	Roots of Evil	Kool G Rap	3	3	0
1998	Rhythm-al-ism	DJ Quik	7	21	0
1998	Ghetto Fabulous	Mystikal	10	45	0
1998	'Til My Casket Drops	C-BO	6	15	0
1998	The Troubleshooters	Funkdoobiest	8	28	0
1998	A Book of Human Language	Aceyalone	5	10	0
1998	How You Luv That?, Vol. 2	Big Tymers	6	15	0
1998	Heavy Mental	Killah Priest	14	91	7
1998	www.thug.com	Trick Daddy	14	91	6
1998	Le Tour de la Question	MC Solaar	6	15	0
1998	Unleashed	Paris	16	120	4
1998	Royal Highness	Kottonmouth Kings	7	21	0
1998	Still Standing	Goodie Mob	6	15	1
1998	G Funk Classics, Vols. 1 & 2	Nate Dogg	8	28	0
1998	Here Come the Horns	Delinquent Habits	7	21	0
1998	The Commission	Lil' Keke	5	10	0
1998	Ruthless for Life	MC Ren	5	10	0
1998	12 Soulful Nights of Christmas	Jermaine Dupri	6	15	0
1998	How You Luv That?	Big Tymers	6	15	0
1998	Angry Samoans	Boo-Yaa T.R.I.B.E.	20	190	1
1998	Heaven'z Movie	Bizzy Bone	5	10	0
1998	Capital Punishment	Big Pun	8	28	0
1998	Thugged Out: The Albulation	Yukmouth	7	21	0
1998	First Family 4 Life	M.O.P.	8	28	0
1998	MC Solaar	MC Solaar	2	1	0
1998	The Professional	DJ Clue?	19	171	0
1998	The Pillage	Cappadonna	5	10	0
1998	Cruzin'	DJ Laz	10	45	0
1998	Retaliation, Revenge and Get Back	Daz Dillinger	6	15	0
1998	El Niño	Def Squad	6	15	0
1998	Make It Reign	Lord Tariq & Peter Gunz	13	78	0
1998	Still at Large	Crime Boss	9	36	0
1998	Street Cinema	Sporty Thievz	2	1	0
1998	Ghetto Supastar	Pras	20	190	3
1998	Wave Twisters, Episode 7 Million: Sonic Wars Within the Protons	DJ Q-Bert	11	55	2
1998	Sittin' Fat Down South	Lil' Troy	6	15	0
1998	Geheimrezept	Jazzkantine	7	21	0
1998	Charge It 2 da Game	Silkk the Shocker	11	55	0
1998	Shut 'Em Down	Onyx	9	36	0
1998	Kuruption!	Kurupt	7	21	0
1998	Gods of Bass	DJ Magic Mike	13	78	0
1998	Panique Celtique	Manau	3	3	2
1998	The Rude Awakening	Cocoa Brovaz	5	10	0
1998	Raw Sylk	Sylk-E. Fyne	2	1	1
1998	Suprême NTM	Suprême NTM	2	1	0
1998	Power Moves	South Park Mexican	4	6	0
1998	Lost	8Ball	7	21	0
1998	Give It 2 'Em Raw	Soulja Slim	16	120	2
1998	The Shadiest One	WC	7	21	0
1998	Hip Hop Forever	Kenny "Dope" Gonzalez	8	28	3
1998	Chapter II: Family Reunion	Mo Thugs Family	6	15	0
1998	HII	DJ Honda	7	21	1
1998	Crazyndalazdayz	Tear Da Club Up Thugs	6	15	0
1998	Poly Sci	John Forté	3	3	1
1998	Legends	Above the Law	8	28	0
1998	G-Funk Classics, Vol. 1	Nate Dogg	13	78	2
1998	The Document	DJ Andy Smith	3	3	0
1998	The Imperial Album	Flipmode Squad	21	210	1
1998	Live MC Battles from Harlem World 1981	Cold Crush Brothers	9	36	0
1998	No Additives, No Preservatives	All Natural	4	6	0
1998	Good Side, Bad Side	Crucial Conflict	8	28	0
1998	Now or Never	Tela	7	21	0
1998	Enquiring Minds	Gangsta Boo	10	45	0
1998	I Am da Gangsta	Gangsta Blac	13	78	0
1998	The G Filez	Celly Cel	6	15	0
1998	Bad Boys of Bass	DJ Magic Mike	15	105	0
1998	Live	Mass Hysteria	5	10	4
1998	The Shiggar Fraggar Show!, Vol. 1	Invisibl Skratch Piklz	13	78	21
1998	Return of the Living Dead	E.S.G.	6	15	0
1998	Fear of a Wack Planet	Phunk Junkeez	9	36	10
1998	Hustle Town	South Park Mexican	6	15	0
1998	Body Parts	Prophet Posse	6	15	0
1998	Hemispheres	Doseone	15	105	52
1998	Ebony	Yo-Yo	7	21	0
1998	The Assassin	Big Ed	7	21	0
1998	2 Wild for the World	Tom Skeemask	6	15	0
1998	Word on Tha Street	Bad Azz	9	36	0
1998	Sonic Overload	Bass Mekanik	3	3	0
1998	The Wicked West	Knightowl	8	28	0
1998	The L.A. Rap Junkie	B. Down	4	6	0
1998	Aquel Que Habia Muerto	Vico C	11	55	0
1998	Cutt 11: That Dirty South	DJ Spade	3	3	0
1998	Lil Slim's Back	Lil Slim	17	136	3
1998	Till I Die	Mr. Shadow	5	10	0
1998	Altered Ego Trip (Remix Album)	Keoki	5	10	0
1998	A Million Words, A Million Dollars	Lunasicc	4	6	0
1998	Real People	Apache Indian	5	10	0
1998	Music from Beyond	Techno Bass Crew	12	66	13
1998	Penitentiary Chances	DarkRoom Familia	18	153	0
1998	Back	Bad Boys Blue	4	6	0
1998	Nutmeg Phantasy	Weapon of Choice	7	21	0
1998	Dead Crunk	DJ Smurf	10	45	0
1998	Feel Me Before They Kill Me	Tommy Wright III	2	1	0
1998	Mil-Ticket	A-G-2-A-KE	9	36	0
1998	Prophecy	Buddha Monk	2	1	1
1998	With Love from Bad Boys Blue	Bad Boys Blue	4	6	0
1998	Bass Computer 2000	Techmaster P.E.B.	7	21	0
1998	Apocalypse Brown	DarkRoom Familia	4	6	0
1998	Full Scale	Show & A.G.	16	120	1
1998	Green and Gold	The Anonymous	32	496	58
1998	Survival	Black Souls Entertainment	9	36	0
1998	In the Lab with DJ Nabs - The Live Album	DJ Nabs	7	21	0
1998	The Noise Live, Vol. 2: Anniversary Centro de Convenciones	The Noise	10	45	0
1998	XIV Till Eternity	GUN	4	6	0
1999	The Slim Shady LP	Eminem	20	190	2
1999	No Limit Top Dogg	Snoop Dogg	7	21	0
1999	Things Fall Apart	The Roots	11	55	2
1999	Da Real World	Missy Elliott	7	21	0
1999	Only God Can Judge Me	Master P	7	21	0
1999	I Am... The Autobiography	Nas	10	45	0
1999	Operation: Doomsday	MF Doom	11	55	0
1999	Vol. 3... Life and Times of Shawn Carter	Jay-Z	15	105	0
1999	Nastradamus	Nas	10	45	0
1999	Quannum Spectrum	Quannum	8	28	0
1999	Born Again	The Notorious B.I.G.	13	78	0
1999	Blackout!	Method Man	17	136	0
1999	There's a Poison Goin' On....	Public Enemy	29	406	6
1999	The Roots Come Alive	The Roots	13	78	0
1999	2001	Dr. Dre	13	78	0
1999	...And Then There Was X	DMX	36	630	32
1999	Murda Muzik	Mobb Deep	7	21	0
1999	The Amazing Jeckel Brothers	Insane Clown Posse	17	136	0
1999	Out of Business	EPMD	21	210	2
1999	Tha Block Is Hot	Lil Wayne	22	231	17
1999	Black on Both Sides	Mos Def	4	6	0
1999	Let There Be Eve...Ruff Ryder's First Lady	Eve	7	21	0
1999	Willennium	Will Smith	8	28	1
1999	Crown Royal	Run-D.M.C.	5	10	0
1999	Amplified	Q-Tip	19	171	1
1999	Section 8	MC Eiht	26	325	0
1999	Chopper City in the Ghetto	B.G.	18	153	4
1999	Black Elvis/Lost in Space	Kool Keith	20	190	19
1999	Nigga Please	Ol' Dirty Bastard	16	120	5
1999	19 Naughty Nine: Nature's Fury	Naughty by Nature	12	66	0
1999	I Want It All	Warren G	17	136	5
1999	The Truth	Beanie Sigel	7	21	0
1999	Immobilarity	Raekwon	16	120	1
1999	A Prince Among Thieves	Prince Paul	13	78	0
1999	Nia	Blackalicious	8	28	1
1999	Internal Affairs	Pharoahe Monch	7	21	1
1999	Venni Vetti Vecci	Ja Rule	8	28	0
1999	Tha G-Code	Juvenile	8	28	0
1999	Charlie Hustle: The Blueprint of a Self-Made Millionaire	E-40	6	15	0
1999	Global Underground: San Francisco	Sasha	17	136	68
1999	Can't Stay Away	Too $hort	13	78	0
1999	7th Deadly Sin	Ice-T	17	136	6
1999	Double Up	Mase	16	120	0
1999	Forever	Puff Daddy	11	55	2
1999	The Tunnel	Funkmaster Flex	8	28	0
1999	In Our Lifetime	8Ball and MJG	12	66	2
1999	The Art of Storytelling	Slick Rick	13	78	0
1999	Brand New Second Hand	Roots Manuva	6	15	0
1999	Vertex	Buck 65	7	21	0
1999	Mimosa	Fun Lovin' Criminals	2	1	0
1999	Beneath the Surface	The Genius	16	120	0
1999	Life Story	Black Rob	8	28	1
1999	So...How's Your Girl?	Handsome Boy Modeling School	9	36	0
1999	Bossalinie	C-Murder	8	28	0
1999	Against Da Grain	YoungBloodZ	10	45	0
1999	It's All Good	MC Breed	3	3	0
1999	Float	Aesop Rock	9	36	0
1999	File Under Futurism	DJ Spooky	10	45	9
1999	Electro Funk Breakdown	Afrika Bambaataa	8	28	0
1999	It Was All a Dream	Lil' Keke	5	10	0
1999	Da Crime Family	Tru	8	28	0
1999	World Party	Goodie Mob	9	36	0
1999	Jump on It!	The Sugarhill Gang	6	15	0
1999	Heroz4hire	Jeru the Damaja	14	91	0
1999	0.235416667	Die Fantastischen Vier	4	6	0
1999	A Musical Massacre	The Beatnuts	5	10	0
1999	Chyna Doll	Foxy Brown	8	28	0
1999	Still I Rise	2Pac	8	28	0
1999	Ghetty Green	Project Pat	7	21	0
1999	Balance	Swollen Members	5	10	0
1999	U.S.S.R.: Life from the Other Side	DJ Vadim	13	78	0
1999	Coming of Age	Memphis Bleek	7	21	0
1999	Hoo-Bangin': The Mix Tape, Vol. 1	Mack 10	20	190	0
1999	The Master	Rakim	12	66	0
1999	All Work No Play	DJ Screw	10	45	0
1999	Little Johnny From the Hospitul: Breaks and Instrumentals, Vol. 1	Company Flow	3	3	3
1999	Project Logic	DJ Logic	2	1	0
1999	We Ready - I Declare War	Pastor Troy	5	10	0
1999	Libres y Locos	El Gran Silencio	11	55	0
1999	Mostasteless	Twiztid	3	3	0
1999	2 for the Show	MC Breed	3	3	0
1999	First Come, First Served	Dr. Dooom	7	21	0
1999	Rap Life	Tash	3	3	0
1999	Pimpin' on Wax	JT Money	4	6	0
1999	Sneakacydal	Keak da Sneak	8	28	7
1999	Uncontrolled Substance	Inspectah Deck	10	45	0
1999	Tha Streetz Iz a Mutha	Kurupt	7	21	0
1999	Final Chapter	C-BO	5	10	0
1999	As the World Burns	Arsonists	9	36	12
1999	Middle Finger U	Sauce Money	4	6	0
1999	Resurrection	Lords of the Underground	6	15	0
1999	Remember Me	Domino	6	15	0
1999	Terror Squad	Terror Squad	2	1	0
1999	Blockbleeders	Screwed Up Click	3	3	0
1999	Guerrilla Warfare	The Hot Boys	7	21	0
1999	Made Mann	Silkk the Shocker	9	36	0
1999	Rise to Power	Kane & Abel	5	10	0
1999	Heavy	Heavy D	11	55	0
1999	Mob Figaz	C-BO	4	6	0
1999	Tell 'Em Why U Madd	The Madd Rapper	3	3	0
1999	WWW.Com (Wicket World Wide)	Natas	10	45	0
1999	Dirty Harriet	Rah Digga	8	28	1
1999	The World Is Ours	Amyth	3	3	2
1999	Planet Ultra	Urban Dance Squad	4	6	0
1999	Thug Mentality 1999	Krayzie Bone	4	6	0
1999	My Own	Young Bleed	8	28	0
1999	Golden Arms Redemption	U-God	3	3	0
1999	Grosses Kino	Blumentopf	2	1	0
1999	Authentik	Suprême NTM	2	1	0
1999	Classic Limited Edition	Made Men	15	105	0
1999	The World Famous Beat Junkies, Vol. 3	The Beat Junkies	6	15	0
1999	Wu-Syndicate	Wu-Syndicate	3	3	0
1999	MC Breed Presents the Thugz, Vol. 1	MC Breed	3	3	0
1999	Si Dieu Veut	Fonky Family	3	3	0
1999	Music for the Advancement of Hip Hop	Anticon	4	6	0
1999	Immortalized	Spice 1	7	21	0
1999	L' Palais de Justice	Freeman	4	6	0
1999	City of Angels	Conejo	12	66	1
1999	Hempin' Ain't Easy	B-Legit	8	28	0
1999	3rd Wish to Rock the World	South Park Mexican	16	120	5
1999	Rhapsody	Mr. Mike	7	21	0
1999	Rear End	Mercedes	4	6	0
1999	Mail Dominance	Esham	6	15	0
1999	Death Before Dishonesty	Bootleg	8	28	0
1999	The Dirty Version	A.G.	12	66	0
1999	Representin' Till the World Ends	Shoestring	5	10	0
1999	A Mon Tour d'Briller	Zoxea	2	1	0
1999	Michael Bivins Presents the Adventures of the Biv 10 Pee-Wee All-Stars	The Biv 10 Pee Wee All-Stars	8	28	1
1999	Crow's Nest	Jim Crow	2	1	0
1999	Hardest Pit in the Litter	Big Pokey	6	15	0
1999	Unforgiven	X-Raided	7	21	0
1999	Siempre Fuertes	SFDK	14	91	2
1999	Shot Caller	Knightowl	6	15	0
1999	P.W.A. The Album: Keep It Poppin'	5th Ward Boyz	12	66	1
1999	Concrete Jungle, Vol. 1	South Central Cartel	3	3	0
1999	Fat Comeback	Alliance Ethnik	9	36	0
1999	No Mercy No Remorse	RBX	8	28	0
1999	Le 15 Mai 1999	Bisso Na Bisso	4	6	1
1999	Freestyle: Then & Now	Stevie B	7	21	0
1999	C'est Ma Cause	Faf Larage	5	10	1
1999	Introducing IMx	IMx	8	28	3
1999	Da Devil's Playground: Underground Solo	Koopsta Knicca	9	36	0
1999	Tear Yo Club Down	Gangsta Pat	7	21	0
1999	Derty Werk	Ant Banks	8	28	0
1999	Contraddiction	Mass Hysteria	4	6	0
1999	Global Warning	Rascalz	2	1	0
1999	If You Could See Inside Me	Lighter Shade of Brown	5	10	0
1999	Syrup: Screwed Out, Vol. 2	Kid Fresh	7	21	0
1999	Right Here, Right Now!	Stevie B	7	21	0
1999	Hillwood	South Park Mexican	4	6	0
1999	The M-Virus	Metabolics	3	3	2
1999	Forever Botany	Botany Boyz	7	21	0
1999	2 Much Drama	C. Webb	15	105	0
1999	Traficantes	DarkRoom Familia	4	6	0
1999	Hip Hop Mix	The Cali Kings	2	1	0
1999	V 5.0	Bass Mekanik	3	3	0
1999	Shinin' n' Grindin'	E.S.G.	7	21	0
1999	From the Barrio with Love	DarkRoom Familia	4	6	0
1999	Bombay	Mr. Doctor	8	28	0
1999	Droppin' the Next Shit	Beyond	9	36	0
1999	Veteranos	DarkRoom Familia	4	6	0
1999	Point Blank Range Compilation	Sac Sin	5	10	0
1999	74 Minutes of Bump	Gangsta Blac	13	78	0
1999	Pain	Lil' Troy	6	15	0
1999	Country Versatile	Dirty	10	45	0
1999	Stay Strong	Cream	3	3	0
1999	Felony Consequences	DarkRoom Familia	4	6	0
1999	Follow the Light	Bad Boys Blue	4	6	0
1999	Madd Hatta Presents Mista Madd & The Supa Thuggz	Mista Madd	14	91	0
1999	Intik	Intik	2	1	0
1999	Special Edition, Vol. 2	The Noise	10	45	0
1999	Born Without a Konscience	Mr. Shadow	5	10	0
1999	Act Like U Know	R.P. Cola	10	45	0
1999	Le Testament	La Brigade	2	1	0
1999	L' Envers du Décor	Mafia Trece	3	3	0
1999	Racines...	Bisso Na Bisso	8	28	3
1999	Pretty Young Girl	Bad Boys Blue	4	6	0
1999	Gang Stories: The Darkroom Uncensored	DarkRoom Familia	4	6	0
1999	The Return	Bass 305	10	45	0
1999	Pimpin' Ain't Dead	DJ Melo-Mix	2	1	0
1999	So What U Want	Crooked Stilo	20	190	4
2000	Tha Last Meal	Snoop Dogg	12	66	0
2000	The Marshall Mathers LP	Eminem	14	91	0
2000	The Ecleftic: 2 Sides II a Book	Wyclef Jean	4	6	0
2000	Supreme Clientele	Ghostface Killah	7	21	0
2000	Like Water for Chocolate	Common	18	153	30
2000	Ghetto Postage	Master P	8	28	0
2000	War & Peace, Vol. 2: The Peace Disc	Ice Cube	15	105	0
2000	The W	Wu-Tang Clan	10	45	0
2000	Country Grammar	Nelly	6	15	0
2000	The Dynasty: Roc la Famila 2000	Jay-Z	20	190	3
2000	Skull & Bones	Cypress Hill	11	55	0
2000	Bridging the Gap	The Black Eyed Peas	9	36	0
2000	Stankonia	OutKast	8	28	0
2000	The Platform	Dilated Peoples	8	28	0
2000	Train of Thought	Reflection Eternal	8	28	0
2000	G.O.A.T: The Greatest of All Time	LL Cool J	12	66	0
2000	The Last of a Dying Breed	Scarface	8	28	0
2000	Back for the First Time	Ludacris	17	136	0
2000	Beware of Dog	Lil' Bow Wow	9	36	1
2000	Anarchy	Busta Rhymes	21	210	2
2000	The Paper Route	Mack 10	9	36	0
2000	Fantastic, Vol. 2	Slum Village	20	190	31
2000	Rule 3:36	Ja Rule	14	91	1
2000	Jazzmatazz, Vol. 3: Streetsoul	Guru	19	171	8
2000	Restless	Xzibit	5	10	0
2000	Lights Out	Lil Wayne	20	190	0
2000	Quality Control	Jurassic 5	29	406	50
2000	Bizaar	Insane Clown Posse	8	28	0
2000	The Notorious K.I.M.	Lil' Kim	9	36	0
2000	Trapped In Crime	C-Murder	8	28	0
2000	Eat at Whitey's	Everlast	11	55	9
2000	Deltron 3030	Deltron 3030	3	3	0
2000	Let's Get Free	Dead Prez	8	28	0
2000	Stage One	Sean Paul	6	15	0
2000	Let's Get Ready	Mystikal	10	45	0
2000	S.D.E.	Cam'ron	8	28	0
2000	You Nasty	Too $hort	9	36	1
2000	Carpal Tunnel Syndrome	Kid Koala	17	136	10
2000	I Got That Work	Big Tymers	7	21	0
2000	Incognegro	Ludacris	14	91	3
2000	Shyne	Shyne	14	91	2
2000	Thug Walkin'	Ying Yang Twins	2	1	0
2000	Gonzales Über Alles	Gonzales	10	45	4
2000	When the Smoke Clears	Three 6 Mafia	10	45	0
2000	H.N.I.C.	Prodigy	31	465	26
2000	Book of Thugs: Chapter AK Verse 47	Trick Daddy	7	21	0
2000	Matthew	Kool Keith	17	136	0
2000	V.I.P.	Jungle Brothers	10	45	0
2000	Checkmate	B.G.	17	136	2
2000	The Unseen	Quasimoto	20	190	45
2000	Loyalty and Betrayal	E-40	10	45	0
2000	BTNHResurrection	Bone Thugs-N-Harmony	6	15	0
2000	Last of the Great 20th Century Composers	Princess Superstar	8	28	0
2000	Space Age 4 Eva	8Ball and MJG	7	21	1
2000	Three 6 Mafia Presents: Hypnotize Camp Posse	Three 6 Mafia	8	28	0
2000	N' My Neighborhood	MC Eiht	26	325	0
2000	Da Baddest Bitch	Trina	9	36	0
2000	Both Sides of the Brain	Del the Funky Homosapien	7	21	0
2000	613: Ashy to Classy	Field Mob	5	10	0
2000	Plain Rap	The Pharcyde	11	55	0
2000	Unrestricted	Da Brat	10	45	0
2000	The Understanding	Memphis Bleek	8	28	0
2000	A Lo Cubano	Orishas	5	10	0
2000	Enemy of the State	C-BO	6	15	0
2000	Merry Go Round	Delinquent Habits	7	21	0
2000	Art Official Intelligence: Mosaic Thump	De La Soul	8	28	0
2000	2000 B.C.	Canibus	9	36	0
2000	The Big Picture (1974-1999)	Big L	3	3	0
2000	Southern Discomfort	Rehab	8	28	2
2000	Balance & Options	DJ Quik	10	45	0
2000	Playaz of da Game	Juvenile	8	28	0
2000	Nationwide 2 Ghetto Pass: The Compilation [Southwest Wholesale]	Too $hort	7	21	6
2000	Warriorz	M.O.P.	8	28	0
2000	Vibe Hits, Vol. 1	Funkmaster Flex	6	15	0
2000	More Bootyz in Motion	DJ Magic Mike	8	28	0
2000	Magic's Kingdom	DJ Magic Mike	8	28	0
2000	Psychopathics From Outer Space	Insane Clown Posse	17	136	0
2000	The Reunion	Capone-N-Noreaga	6	15	0
2000	The Entertainist	Gonzales	12	66	25
2000	Tragic Epilogue	Antipop Consortium	12	66	19
2000	View From Masada	Killah Priest	11	55	0
2000	Who Framed the A-Team?	Aceyalone	5	10	0
2000	The Mix Tape, Vol. 4: 60 Minutes of Funk	Funkmaster Flex	6	15	0
2000	Trilogy: Conflict, Climax, Resolution	Souls of Mischief	6	15	0
2000	Funk 'n Pussy	Schoolly D	10	45	0
2000	The Prodigal Son	Nate Dogg	6	15	0
2000	EBK4	Brotha Lynch Hung	8	28	0
2000	Freek Show	Twiztid	3	3	0
2000	The Thugz, Vol. 1	MC Breed	3	3	0
2000	Featured from Coast to Coast	Lil' Keke	5	10	0
2000	Book I	Pastor Troy	5	10	0
2000	Fest Noz de Paname	Manau	6	15	0
2000	Le Code de l'Horreur	Rohff	16	120	0
2000	Yeeeah Baby	Big Pun	12	66	0
2000	Private Personal Parts	The 2 Live Crew	10	45	0
2000	Most Wanted	Kane & Abel	10	45	0
2000	Afeni Shakur Discusses "The Rose That Grew from Concrete, Vol. 1"	2Pac	16	120	0
2000	Da Fat Rat Wit Da Cheeze	Lil O	5	10	0
2000	Loved by Few, Hated by Many	Willie D	8	28	0
2000	We Are the Streets	The LOX	3	3	0
2000	Z-Ro vs. the World	Z-Ro	11	55	0
2000	The Professional, Pt. 2	DJ Clue?	3	3	0
2000	Violent by Design	Jedi Mind Tricks	9	36	0
2000	For All Seasons	Nature	7	21	0
2000	Tha Eastsidaz	Tha Eastsidaz	16	120	4
2000	The World Ain't Enuff	Tela	11	55	0
2000	Murs Rules the World	Murs	8	28	0
2000	Throwed Yung Playa (Original)	Yungstar	16	120	0
2000	23 Skidoo	23 Skidoo	5	10	0
2000	Pastor Troy for President	Pastor Troy	5	10	0
2000	From the Darkness into the Light	Mellow Man Ace	5	10	0
2000	How the West Was One	Cali Agents	7	21	0
2000	Opposite of H2O	Drag-On	6	15	0
2000	Black Trash: The Autobiography of Kirk Jones	Sticky Fingaz	8	28	0
2000	Body of the Life Force	Afu-Ra	5	10	0
2000	Exercices des Styles	Les Gammas	2	1	0
2000	Emotional	Carl Thomas	5	10	6
2000	5th Dog Let Loose	Flesh-N-Bone	9	36	1
2000	Def Squad Presents Erick Onasis	Def Squad	2	1	1
2000	Journey To Anywhere	Ugly Duckling	7	21	0
2000	In Conversation	2Pac	16	120	0
2000	Prietos	Omar Sosa	5	10	0
2000	Bambule [Remixed]	Beginner	2	1	0
2000	Live	Wise Guys	14	91	10
2000	All Money Is Legal	Amil	7	21	0
2000	The Skinny	Slimm Calhoun	3	3	1
2000	Coming Forth By Day: The Book of the Dead	Scienz of Life	4	6	0
2000	4 X 4	Gemelli DiVersi	3	3	0
2000	Figgas 4 Life	Major Figgas	4	6	0
2000	Lead the Way	T.W.D.Y.	10	45	0
2000	Because I Got High	Afroman	6	15	0
2000	Masters of Illusion	Masters of Illusion	2	1	0
2000	The Undaground Emperor	Pop Da Brown Hornet	9	36	0
2000	The Purity Album	South Park Mexican	4	6	0
2000	BB Queen	Bahamadia	10	45	0
2000	Off the Chain for the Y2K	DJ Assault	10	45	0
2000	Car Fulla White Boys	Haystak	4	6	0
2000	Pimpin'	DJ Laz	10	45	0
2000	Vengeance Is Mine	X-Raided	5	10	0
2000	R.A.W.	Daz Dillinger	3	3	0
2000	Pimp to Eat	Analog Brothers	13	78	0
2000	Bay 2 L.A.: Westside Badboys	Westside Badboys	3	3	0
2000	Eyedollartree	Blood of Abraham	11	55	7
2000	Muggs Presents the Soul Assassins, Chapter II	Soul Assassins	18	153	9
2000	Themindzi	Mastamind	5	10	0
2000	Miracle	Miracle	9	36	0
2000	Know Future	The Shape Shifters	16	120	7
2000	Out Through the "N" Door	The Broun Fellinis	5	10	1
2000	Don't Sleep	DJ Hurricane	7	21	0
2000	City of Syrup	Big Moe	5	10	1
2000	The Parlance of Our Time	Elwood	7	21	3
2000	Baller Blockin	Cash Money Millionaires	16	120	0
2000	The Piece Maker	Tony Touch	3	3	1
2000	Represent	Compton's Most Wanted	11	55	0
2000	Dese Los Chiqueros	SFDK	14	91	0
2000	Universal Concussion	B.B. Jay	2	1	0
2000	Ride Wit Us or Collide Wit Us	Outlawz	8	28	0
2000	During the Mission	DJ Squeeky	7	21	0
2000	The Playa Rich Project	Spice 1	15	105	0
2000	Irv Gotti Presents...Murderers	The Murderers	7	21	2
2000	Rico Thentik	Pupa Rico	7	21	0
2000	Off Da Chain	Baby D	16	120	0
2000	City Under Siege	E.S.G.	9	36	0
2000	The Best of Freestyle Megamix	Bad Boy Joe	7	21	0
2000	All Kinds of Problems	A.K.P.	3	3	0
2000	Money, Trees & Real Estate [Remix]	J. Dubb	8	28	0
2000	Thundadome	Caz	8	28	0
2000	Heltah Skeltah	Manson Family	21	210	4
2000	Mode de Vie...Bêton Style	Le Rat Luciano	5	10	1
2000	Mo Thugs III: The Mothership	Mo Thugs Family	4	6	0
2000	Dirty South	Rasheeda	4	6	0
2000	The Noise, Vol. 6: Creation	The Noise	10	45	0
2000	Show Ya Grill	Gangsta Pat	7	21	0
2000	The Perfect Desert Storm	DJ Clue?	3	3	0
2000	3rd Ward Stepper: The Album	Skull Duggrey	8	28	0
2000	Une Couleur de Plus au Drapeau	KDD	4	6	1
2000	The Game	Richie Rich	8	28	0
2000	C'est Ç� Qu'on Aime	Yannick	3	3	0
2000	Street Game	Southside Playaz	13	78	0
2000	Dibiase, Vol. 1	Dibiase	7	21	0
2000	Hot Girls 4 Life	H.O.T.	9	36	2
2000	Primitive Tracks, Soundtrack to Photosynthesis	Mr. Dibbs	12	66	0
2000	Let Me Be the One	Ram-Z	5	10	0
2000	Political Views and Ghetto News	Tha Boss King	4	6	0
2000	Obelisk Movements	Micranots	10	45	7
2000	A War Story	The Psycho Realm	7	21	0
2000	The Streets of Sacramento	Ballin' A$$ Dame	3	3	0
2000	Party at the Luau	Take Fo' Superstars	3	3	0
2000	Playtime	Toyster	11	55	0
2000	Electronic Funkyshit	Mr. Dé	3	3	0
2000	Forbidden Ground	Lost Island	4	6	0
2000	Possession with Intent to Distribute	Profound, Ltd.	2	1	0
2000	Young World: The Future	Lil' Zane	3	3	0
2000	Throwed Yung Playas, Pt. 2	Yungstar	4	6	0
2000	Morena	Crystal Sierra	4	6	0
2000	Complex Catalog	Mr. Complex	5	10	0
2000	Recognize the Mob	5th Ward Boyz	3	3	0
2000	Quicksand	Mr. Sandman	6	15	0
2000	Tha After Party	The Grand Reaper	3	3	0
2000	Hood Times	Big Baller Click	13	78	0
2000	The Soundtrack	Unda Dogs	4	6	0
2000	Routine Insanity	Hydroponic Sound System	4	6	0
2000	Touche d'Espoir	Assassin	14	91	1
2000	Caponiac	Caponiac	4	6	0
2000	My Secret	Lil' Sin	2	1	0
2000	The Last Dance [Mobb Status]	Spice 1	15	105	0
2000	Hostile Intentions	Fatal Konnektion	9	36	0
2000	Mississippi Burning, Pt. 2	Mr. Sandman	5	10	0
2000	Third Coast Born 2000	C-Note	11	55	0
2000	Young Baby Bot (Don't Cross Me)	San Quinn	7	21	0
2000	Concrete Jungle	Cheeba	6	15	0
2000	Trouble Will Find U	Josephine Johnny	2	1	0
2000	Throwed Yung Playas, Pt. 2: Chopped & Screwed	Yungstar	4	6	0
2000	I'm Heated	Young Life	4	6	0
2000	Throwed Yung Playas, Pt. 3: Chopped & Screwed	Yungstar	4	6	0
2000	Can I Live?	Mista Madd	14	91	0
2000	Karma	Mr. Lil One	6	15	0
2000	Warriors	Underground Rebellion	5	10	0
2000	Turn Up the Bass Funk	Bass Funk	11	55	1
2000	Tonite	Bad Boys Blue	4	6	0
2000	Arapaphobia	The End Crowd	4	6	0
2000	Only If U Knew	Mr. Bigg	8	28	0
2000	Sexe, Violence, Rap Et Flooze	Busta Flex	2	1	0
2000	One Eighty Seven Thugs	Mass 187	2	1	0
2000	Experkt the Unexpekted	Mr. Shadow	6	15	0
2000	Can't Hide From Shadow	Mr. Shadow	5	10	0
2000	Bringing the Heat	Shazam	3	3	0
2000	Fuck the Dumb	The Grouch	2	1	0
2000	Sell Your Dope	Afroman	6	15	0
2000	Les Prince de la Ville	113	3	3	0
2000	G.B.Z. Oholika II	Spezializtz	18	153	1
2000	Playin Fa Keeps	Skanbino Mob	12	66	2
2000	Smili'n Faces	E-Dubb	2	1	0
2000	Iniciação a Uma Vida Banal - O Manual	Da Weasel	29	406	6
2000	Homicide Kings	DarkRoom Familia	4	6	0
2000	Low Noon	Toxic Lounge	2	1	1
2000	...For Persons with DJ Abilities	DJ Abilities	6	15	0
2000	Kill Them Slowly	Duke	4	6	0
2001	Jealous Ones Still Envy (J.O.S.E.)	Fat Joe	14	91	0
2001	Instructions	Jermaine Dupri	4	6	0
2001	One/Three	Dabrye	14	91	43
2001	9 Lives	AZ	4	6	0
2001	Dirty Money	UGK	7	21	0
2001	Run Come Save Me	Roots Manuva	9	36	0
2001	Man Overboard	Buck 65	7	21	0
2001	Stay Human	Michael Franti & Spearhead	5	10	0
2001	Chase the Cat	Too $hort	6	15	0
2001	Breakin'	Arthur Baker	9	36	0
2001	The Sneak Attack	KRS-One	7	21	0
2001	X.O. Experience	Tha Alkaholiks	5	10	0
2001	Spankmaster	Kool Keith	7	21	0
2001	Music	Erick Sermon	10	45	0
2001	Party Music	The Coup	14	91	0
2001	The Anomaly	DJ Logic	5	10	0
2001	PeteStrumentals	Pete Rock	14	91	3
2001	The Reason	Beanie Sigel	7	21	0
2001	AOI: Bionix	De La Soul	10	45	0
2001	Until the End of Time	2Pac	12	66	0
2001	Screwed Down Version: Platinum in Da Ghetto	Lil' Keke	5	10	0
2001	Accepted Eclectic	Aceyalone	5	10	0
2001	The Realness	Cormega	7	21	0
2001	2002	Tha Dogg Pound	8	28	0
2001	Labor Days	Aesop Rock	9	36	0
2001	Diary of a Sinner: 1st Entry	Petey Pablo	8	28	0
2001	Hi-Teknology	DJ Hi-Tek	7	21	3
2001	Caparezza ?!	Caparezza	4	6	0
2001	Priesthood	Killah Priest	9	36	3
2001	Spin Psycle	Mix Master Mike	8	28	0
2001	C-P-3.com	C-Murder	7	21	0
2001	The Fharmacist	MC Breed	3	3	0
2001	The Cold Vein	Cannibal Ox	10	45	12
2001	Face Off	Pastor Troy	5	10	0
2001	Broken Silence	Foxy Brown	8	28	0
2001	Life as a Rider	C-BO	5	10	0
2001	Active Duty	MC Hammer	3	3	0
2001	Take It or Squeeze It	The Beatnuts	7	21	0
2001	The Gift	Bizzy Bone	7	21	4
2001	Quest for Fire: Firestarter, Vol. 1	Kardinal Offishall	5	10	0
2001	Creatures of Light and Darkness	Jackie Leven	4	6	2
2001	Tales From the Lotus Pod	Dark Lotus	5	10	0
2001	Somethin' Nasty	Luke	4	6	0
2001	Understand This	Grand Puba	5	10	0
2001	Still Life in Motion	BT	7	21	0
2001	The Good Times	Afroman	7	21	0
2001	Bipolar	Vanilla Ice	4	6	0
2001	Space Boogie: Smoke Oddessey	Kurupt	7	21	0
2001	Bad Dreams	Swollen Members	5	10	1
2001	Blocc Movement	Brotha Lynch Hung	17	136	0
2001	Mista Don't Play: Everythangs Workin	Project Pat	18	153	7
2001	Fabriclive.01	James Lavelle	5	10	0
2001	Blood Sweat and Years	JT Money	7	21	0
2001	Thug Lord: The New Testament	Yukmouth	2	1	0
2001	Indecent Proposal	Timbaland & Magoo	6	15	0
2001	Koolmotor	Five Deez	12	66	2
2001	Tha8t'z Gangsta	MC Eiht	26	325	0
2001	John P. Kelly	Mr. Cheeks	5	10	0
2001	Free City	St. Lunatics	5	10	0
2001	Boss Hogg Outlaws	E.S.G.	4	6	0
2001	Synesthesia	Buck 65	7	21	0
2001	The Appearances Of: Keak da Sneak	Keak da Sneak	6	15	0
2001	The Best of Freestyle Megamix, Vol. 2	Bad Boy Joe	6	15	1
2001	Get Down or Lay Down	Philly's Most Wanted	2	1	0
2001	cLOUDDEAD	cLOUDDEAD	13	78	24
2001	Put Yo Hood Up	Lil Jon & the East Side Boyz	5	10	0
2001	Hi-Tek [X]	Keak da Sneak	5	10	0
2001	Is This Thing On?	RedCloud	17	136	26
2001	Chuntaros Radio Poder	El Gran Silencio	8	28	0
2001	Philadelphia Experiment	Philadelphia Experiment	5	10	0
2001	Lil' Romeo	Lil' Romeo	5	10	0
2001	Even in Darkness	Dungeon Family	5	10	0
2001	Cuts for Luck and Scars for Freedom	Mystic	7	21	4
2001	Art de Rue	Fonky Family	4	6	0
2001	The Pimp & da Gangsta	Dirty	10	45	2
2001	The Benzino Project	Benzino	3	3	0
2001	Kaos: The Anti-Acoustic Warfare	Adam F	11	55	0
2001	Now, Listen!	DJ Food	9	36	1
2001	XXX Breaks	DJ Laz	10	45	0
2001	The Virus	Brotha Lynch Hung	6	15	0
2001	Duces n' Trays: The Old Fashioned Way	Tha Eastsidaz	10	45	0
2001	Your Face or Your Kneecaps	RJD2	5	10	0
2001	The Saga Continues	P. Diddy & the Bad Boy Family	13	78	3
2001	Ryde or Die, Vol. 3: In the "R" We Trust	Ruff Ryders	7	21	0
2001	The White Disk	Sunny Ledfurd	9	36	0
2001	Awkward	Ty	15	105	25
2001	Date of Birth	Arsonists	2	1	0
2001	Brace 4 Impak	Da Beatminerz	7	21	0
2001	Up Close and Personal	Angie Martinez	4	6	0
2001	Plan 9... Meat Your Hypnotis.	Odd Nosdam	13	78	21
2001	Kamnesia	Kam	6	15	0
2001	Never Change	South Park Mexican	5	10	0
2001	Beats, Rhymes & Battles, Vol. 1	DJ Red Alert	4	6	0
2001	It's Over	El Gant	5	10	0
2001	Peepin' in My Window	Lil' Keke	5	10	0
2001	Firestarr	Fredro Starr	9	36	0
2001	Dillinger & Young Gotti	Daz Dillinger	6	15	0
2001	Almost Famous	8Ball	7	21	0
2001	Back to Ballin'	Lil' Troy	5	10	0
2001	Si C'Etait a Refaire	Kéry James	3	3	1
2001	The Streets Made Me	Soulja Slim	8	28	0
2001	Un Paso a la Eternidad	Sindicato Argentino del Hip Hop	3	3	0
2001	Down South Bounce	DJ Jelly	6	15	0
2001	The Genuine Article	Remedy	8	28	0
2001	Trigganometry	Brotha Lynch Hung	14	91	1
2001	The Yin and the Yang	Cappadonna	8	28	0
2001	Alone	Onry Ozzborn	12	66	0
2001	Child of the Ghetto	G. Dep	4	6	0
2001	Fome Is Dape	Little-T and One Track Mike	9	36	0
2001	The Bricks	Outsidaz	6	15	0
2001	Livin' in the Scope	Snypaz	10	45	0
2001	My World, My Way	Silkk the Shocker	8	28	0
2001	The Brotherhood of the Bomb	Techno Animal	8	28	0
2001	Money & Muscle	The Click	6	15	0
2001	Hated By Many Loved By Few	Bootleg	7	21	0
2001	Is Back	El General	11	55	0
2001	Unleash the Beast	Dorasel	7	21	0
2001	Second Nature	All Natural	4	6	0
2001	Tongues	Esham	14	91	4
2001	Savage Dreams	Baby Beesh	9	36	0
2001	Cross Addicted	Shoestring	5	10	0
2001	Novakane	Outlawz	8	28	0
2001	That Girl	Ms. Toi	5	10	0
2001	Conversations with Queen	Queen Pen	6	15	0
2001	Thug By Nature	L-Burna	9	36	2
2001	Young and Thuggin'	Turk	3	3	0
2001	Doggy Bag	Lil' Bow Wow	3	3	0
2001	Broke Pimpin'	Moochie Mack	4	6	0
2001	Concrete Law	Backbone	5	10	0
2001	D-Freaked It	Domino	6	15	0
2001	Le Poisson Rouge	Disiz la Peste	2	1	0
2001	Jefferson Ave.	DJ Assault	10	45	0
2001	Longbeach 2 Fillmoe	Daz Dillinger	2	1	0
2001	Infectious	Jigmastas	6	15	0
2001	The Legend	DJ Screw	4	6	0
2001	Murder She Spoke	La' Chat	5	10	0
2001	Metabolics, Vol. 2: Dawn of the Dead	Mr. Dead	8	28	7
2001	The Last Street Preacha	T-Bone	3	3	0
2001	Wild 'n tha West	Chico & Coolwadda	4	6	0
2001	Big Club Mix	Ministry Offer	13	78	1
2001	Lay It Down	8Ball	4	6	0
2001	Down South Bounce, Vol. 2	DJ Jelly	6	15	0
2001	Both Worlds *69	Gangsta Boo	7	21	0
2001	Bon Appetit	O.C.	6	15	0
2001	Kingpins Only	Kingpins Only	8	28	0
2001	The Slab	8Ball	18	153	1
2001	R.andom A.ccess M.oney	Ram Squad	5	10	0
2001	Strictly 4 da Streets: Drugs Sex and Violence, Vol. 1	Camoflauge	6	15	0
2001	Back to the Original	El General	11	55	0
2001	The Last Supper	D.S.G.B.	6	15	0
2001	Hold This Down	Mr. Complex	5	10	0
2001	Street Money	Iconz	12	66	0
2001	Airwave Invasion	Rob Swift	4	6	0
2001	Amethyst Rock Star	Saul Williams	5	10	0
2001	Pyramidi	Radioinactive	6	15	0
2001	Personal Business	Bad Azz	7	21	0
2001	Street Vibes, Vol. 7	Street Vibes	4	6	0
2001	Phonography	DJ Smash	2	1	0
2001	Spit	Stretch Armstrong	6	15	0
2001	Independent Game	B. Down	3	3	0
2001	Breather Life	Krazy	6	15	0
2001	Built to Last	Bullet Proof Space Travelers	4	6	0
2001	Mr. Ghetto Fame	Ben Hated	4	6	0
2001	Wake Up Show: Freestyles, Vol. 1	Sway & King Tech	3	3	0
2001	All My Life	Stone Rivers	2	1	0
2001	Ghetto Theater	Ghetto E	9	36	1
2001	Da Khop Shop	Mr. Short Khop	7	21	2
2001	Anthology Chapter One	Assassin	4	6	0
2001	Backwood Project	Backwood Boys	3	3	0
2001	Disturbed	Coo Coo Cal	6	15	0
2001	The Product	Esso	4	6	0
2001	I Want It All	The Wild Pair	3	3	0
2001	IMx	IMx	9	36	1
2001	Bluntnatized	Lil' Blunt	4	6	0
2001	Criminal Activity	Criminalz	7	21	0
2001	Problem Solvaz	Problem Solvaz	5	10	0
2001	Lyrical Warfare	Chocolate Bandit	2	1	0
2001	Da Chosen Few	Lethal	9	36	2
2001	City Side Crooks	City Side Crew	14	91	0
2001	Smile Now Cry Later	DarkRoom Familia	5	10	0
2001	Forever and a Day	Screw Heads	6	15	0
2001	Street Politics	Kawcajun	3	3	0
2001	Thugg Muzikk	Young Life	5	10	0
2001	Off Da Hook 2001	2Wice	5	10	0
2001	Dat Whoopty Woop	Soopafly	5	10	0
2001	Emboscada	Vico C	11	55	0
2001	The 5th Exotic	Quantic	8	28	0
2001	Forever	TKA	5	10	0
2001	Lucky Me	Lucky Luciano	9	36	0
2001	No Condolences	Mr. Lil One	8	28	0
2001	Utopia	Co-Ed	8	28	4
2001	Bald Headed Kingpin	Knightowl	6	15	0
2001	The Mahem Clique	Mr. Shadow	5	10	0
2001	Get Rich Quick Schemes	Ballin' A$$ Dame	8	28	0
2001	Still Explosive	Messy Marv	5	10	0
2001	Millennium VY2K	Venom	7	21	0
2001	Back 2 Da Brown	DTTX	6	15	0
2001	The Mighty Quinn	San Quinn	6	15	0
2001	Master of the Moaning Beats	Tony D.	5	10	0
2001	Under Pressure	Unda Presha	5	10	0
2001	Satisfaction Guaranteed	Faust & Shortee	6	15	0
2001	The Unknown: The New Version	Mark B	5	10	7
2001	Ghetto Platinum	5th Ward Weebie	4	6	0
2001	Generation Bass	Bass Hit	5	10	0
2001	Down South Flava	Gangsta Blac	7	21	0
2001	The Initiation	X-Raided	5	10	0
2001	The Other Side	Lynden David Hall	3	3	1
2001	The Second Coming	Mykill Miers	14	91	2
2001	The SL-UMS	Ghetto Starz	6	15	0
2001	You Can't Hold Me Back	Tom Skeemask	6	15	0
2001	Loyalty	Screwball	9	36	0
2001	Digital Soul	Faust & Shortee	6	15	0
2001	Thuggin Under the Influence	Lil' J	4	6	0
2001	Wake Up Show: Freestyles, Vol. 7	Sway & King Tech	3	3	0
2001	Elevacion	Rocca	4	6	0
2001	Straight to the Point	J.A.G.	5	10	0
2001	Wake Up Show: Fresstyles, Vol. 4	Sway & King Tech	3	3	0
2001	Boss Lady	Khia	13	78	1
2001	Whazzup Joe?	Soldierz at War	5	10	0
2001	Wake Up Show: Freestyles, Vol. 2	Sway & King Tech	3	3	0
2001	Wake Up Show: Freestyles, Vol. 3	Sway & King Tech	3	3	0
2001	Eastern Conference, Vol. 2	The High & Mighty	19	171	47
2001	...in Teoria	Sottotono	2	1	0
2001	R&B 2 Rue	Matt Houston	13	78	30
2001	C.I.A.	C.I.A.	4	6	0
2001	Calikingz	MVP	3	3	0
2001	Download	Bass Mekanik	3	3	0
2001	Where Light Was Created: The Equidivium	The Lost Children of Babylon	6	15	0
2001	Manifestif	Loco Locass	12	66	0
2001	Flow: Music & Beyond	Bass Mekanik	3	3	0
2001	Gangster 4 Life	G-Fellas	5	10	0
2001	Old School Players Presents: Old School Booty	Old School Players	5	10	0
2001	Sex Lies and Audio Tape	The Donz	4	6	0
2001	Urban Nostalgia	Baby Blue Soundcrew	10	45	0
2001	Rhythm and Poetry, Vol. 1	R.A.P.	7	21	3
2001	Lifeline	Kick the Can Crew	6	15	0
2001	Forever and a Day (Chopped & Screwed)	Screw Heads	8	28	0
2001	This That and the Third	3rd Degree	3	3	0
2001	P.M.S.	Sqeek da Primadonna	4	6	0
2001	And He Shall Appear	X-Raided	5	10	0
2001	Men of Honor	DarkRoom Familia	4	6	0
2001	Master of the Game	K-Luv the Pimp	5	10	0
2001	Da Game of Life	Totally Insane	7	21	0
2001	Through My Eyes: Gangs, Drugs & Murder	Sir Dyno	7	21	5
2001	Secret Wars	Phoenix Orion	4	6	0
2002	Paid tha Cost to Be da Bo$$	Snoop Dogg	7	21	0
2002	Under Construction	Missy Elliott	21	210	27
2002	Phrenology	The Roots	5	10	0
2002	The Eminem Show	Eminem	21	210	4
2002	8 Mile [Music from and Inspired by the Motion Picture]	Eminem	14	91	0
2002	God's Son	Nas	16	120	0
2002	Electric Circus	Common	5	10	0
2002	Masquerade	Wyclef Jean	7	21	0
2002	The Best of Both Worlds	R. Kelly	5	10	0
2002	Nellyville	Nelly	7	21	0
2002	10	LL Cool J	7	21	0
2002	More Music from 8 Mile	Eminem	14	91	0
2002	The Blueprint²: The Gift & the Curse	Jay-Z	15	105	0
2002	The Last Temptation	Ja Rule	8	28	1
2002	Icons	Naughty by Nature	2	1	0
2002	The Official Adventures of Grandmaster Flash	Grandmaster Flash	11	55	0
2002	Laika Come Home	Spacemonkeyz	7	21	0
2002	We Invented the Remix	Diddy	6	15	0
2002	Revolverlution	Public Enemy	9	36	0
2002	It Ain't Safe No More	Busta Rhymes	11	55	0
2002	Eve-Olution	Eve	9	36	0
2002	Get Ya Mind Correct	Paul Wall	6	15	1
2002	Essential Mix: Classic Edition	Grandmaster Flash	8	28	0
2002	Lord Willin	Clipse	11	55	0
2002	Better Dayz	2Pac	15	105	0
2002	Absolute Power	Tech N9ne	17	136	10
2002	The Wraith: Shangri-La	Insane Clown Posse	18	153	0
2002	Man vs Machine	Xzibit	6	15	0
2002	Aziatic	AZ	7	21	0
2002	Drankin' Patnaz	YoungBloodZ	6	15	0
2002	Blazing Arrow	Blackalicious	9	36	0
2002	Invention	Daedelus	14	91	18
2002	Rock City	Royce da 5'9"	5	10	0
2002	Presents G.H.E.T.T.O. Stories	Swizz Beatz	6	15	0
2002	Grit & Grind	E-40	5	10	0
2002	Loyalty	Fat Joe	9	36	0
2002	Watermelon, Chicken & Gritz	Nappy Roots	8	28	0
2002	Come Home with Me	Cam'ron	5	10	0
2002	From tha Roota to tha Toota	Field Mob	2	1	0
2002	Wanna Buy a Monkey?: A Mixtape Session	Dan the Automator	5	10	1
2002	Thug Holiday	Trick Daddy	5	10	0
2002	Instrmntl	Dabrye	7	21	0
2002	Presents da Hood	Mack 10	9	36	0
2002	Dub Come Save Me	Roots Manuva	8	28	4
2002	The Chosen Few	Boot Camp Clik	9	36	0
2002	Hood Rich	Big Tymers	8	28	0
2002	Power in Numbers	Jurassic 5	21	210	0
2002	The Magnificent	DJ Jazzy Jeff	18	153	17
2002	God's Favorite	N.O.R.E.	3	3	0
2002	Thug World Order	Bone Thugs-N-Harmony	20	190	3
2002	Alley...Return of the Ying Yang Twins	Ying Yang Twins	3	3	0
2002	Built from Scratch	The X-ecutioners	8	28	0
2002	Diamond Princess	Trina	8	28	0
2002	Kamaal the Abstract [Not Released]	Q-Tip	16	120	19
2002	Universal Soldier	Pastor Troy	5	10	0
2002	The Giancana Story	Kool G Rap	11	55	0
2002	Just Tryin' Ta Live	Devin the Dude	4	6	0
2002	Emergency Rations	Mr. Lif	7	21	0
2002	I Phantom	Mr. Lif	9	36	1
2002	God Loves Ugly	Atmosphere	9	36	0
2002	Underground Hero	MC Eiht	26	325	0
2002	Something Wicked This Way Comes	The Herbaliser	6	15	4
2002	Spiritual Minded	KRS-One	7	21	0
2002	The True Meaning	Cormega	5	10	3
2002	Legend of the Liquid Sword	GZA	5	10	0
2002	React	Erick Sermon	13	78	1
2002	Badmeaningood 2	Roots Manuva	5	10	0
2002	Get Wiggy!	Baby Bash	7	21	1
2002	Under tha Influence	DJ Quik	8	28	0
2002	The Trials and Tribulations of Russell Jones	Ol' Dirty Bastard	5	10	0
2002	Game	Kool Keith	8	28	0
2002	All of the Above	J-Live	9	36	0
2002	Modern Mantra	DJ Spooky	5	10	0
2002	El Cool Magnifico	Coolio	8	28	0
2002	Where You At?	Amanda Perez	2	1	0
2002	A Gangster and a Gentleman	Styles P	5	10	0
2002	Princess Superstar Is	Princess Superstar	10	45	4
2002	Jukebox 45's	Peanut Butter Wolf	7	21	0
2002	Party-Mix	Playgroup	7	21	0
2002	Chronicles of the Juice Man	Juicy J	4	6	0
2002	Birds Fly South	Lil' Keke	5	10	0
2002	Tru Dawgs	C-Murder	5	10	0
2002	Mirror Mirror	Twiztid	4	6	0
2002	Undaground Legend	Lil' Flip	8	28	0
2002	West Coast Mafia	C-BO	5	10	0
2002	All That We Do	Jungle Brothers	14	91	1
2002	Layin' da Smack Down	Project Pat	15	105	6
2002	In Concert	Rick Wakeman	8	28	0
2002	Arrhythmia	Antipop Consortium	5	10	0
2002	Kings of Crunk	Lil Jon & the East Side Boyz	10	45	0
2002	Collaborations	KJ-52	2	1	0
2002	Minesweeper Suite	DJ /rupture	9	36	0
2002	The Embodiment of Instrumentation	Scratch	17	136	2
2002	Lujo Ibérico	Mala Rodríguez	7	21	0
2002	Retaliation	Keak da Sneak	5	10	0
2002	The Originators	The Beatnuts	5	10	0
2002	Pendulum CD + Graphic Novel	Insane Clown Posse	17	136	0
2002	2001 Odisea en el Lodo	SFDK	14	91	0
2002	Seed to Sun	Boom Bip	6	15	0
2002	Front End Lifter	Yohimbe Brothers	8	28	0
2002	1st Class	Large Professor	8	28	0
2002	Classical Variations	Rick Wakeman	8	28	0
2002	The Other Side of the Looking Glass	Alias	6	15	0
2002	Spiritual People	Speech	6	15	0
2002	Life Force Radio	Afu-Ra	5	10	0
2002	Dying in Stereo	Northern State	22	231	5
2002	Understanding	New Flesh	2	1	0
2002	The Future Is Now	Non-Phixion	20	190	1
2002	Life: The Making Of A Prophet	Z-Ro	11	55	0
2002	The Appearances: Book 1	Brotha Lynch Hung	5	10	0
2002	Purple World	Big Moe	5	10	0
2002	Screwed Up Click Representa	Z-Ro	11	55	0
2002	Fuego	Gemelli DiVersi	2	1	0
2002	Complete Set: Interview CD and Book	Will Smith	7	21	3
2002	Futter für die Seele	Jazzkantine	7	21	0
2002	Tall, Dark & Handcuffed	Cex	8	28	0
2002	...For the Kids	Gym Class Heroes	22	231	10
2002	Ghetto Heisman	WC	7	21	0
2002	In the Red	DSP	10	45	1
2002	Thug Misses	Khia	13	78	0
2002	Unconditional Luv: A Memorial to DJ Screw	Al-D	10	45	0
2002	She and I	Furthermore	4	6	0
2002	Mac Dre Presents the Rompalation, Vol. 3	Mac Dre	5	10	0
2002	Chopped and Screwed	MC Breed	3	3	0
2002	Special Edition	Infamous Mobb	4	16	0
2002	Welcome to the Dopehouse	The Dayton Family	5	10	0
2002	United Ghettos of America	Yukmouth	7	21	0
2002	The Natural	Haystak	5	10	0
2002	Thizzelle Washington	Mac Dre	5	10	0
2002	Bootyz in Motion II	DJ Magic Mike	13	78	0
2002	Golden Grain	Disturbing tha Peace	6	15	0
2002	Gametime	Lil' Romeo	2	1	0
2002	Spiceberg Slim	Spice 1	10	45	0
2002	Heavy Starch	Ali	3	3	0
2002	Illoominutty	Weapon of Choice	7	21	0
2002	Movies for the Blind	Cage	7	21	2
2002	Redemption	Benzino	8	28	0
2002	Crash the Party	Smilez & Southstar	4	6	0
2002	The Tortoise & the Hare	Jazzyfatnastees	9	36	3
2002	Restiform Bodies	Restiform Bodies	5	10	0
2002	Hard 2 B-Legit	B-Legit	8	28	0
2002	The Sting	The Killa Beez	3	3	0
2002	Reveille Park	South Park Mexican	7	21	0
2002	Sentimental Value	DJ Screw	10	45	0
2002	Scribes of Life	Journalist	6	15	0
2002	Fog	Fog	3	3	3
2002	Hip Hop and the World We Live In	Aceyalone	5	10	0
2002	F--- the People	Darkleaf	16	120	14
2002	The Art of Translation	Grits	5	10	1
2002	Bongolution	Bongo Maffin	5	10	0
2002	Underground 16: For da Summa	DJ Paul	19	171	5
2002	I, John	John Forté	4	6	0
2002	All Work No Play, Vol. 2	DJ Screw	10	45	0
2002	All or N.O.thin'	54th Platoon	3	3	0
2002	One	Oldominion	14	91	0
2002	All About J	Lil' J	8	28	0
2002	As the World Turns Slow	DJ Screw	10	45	0
2002	Solomon's Treasure	Intricate Dialect	5	10	0
2002	Animal House	Angie Martinez	3	3	0
2002	Duck Season, Vol. 1	DJ Babu	8	28	0
2002	El General de Fiesta	El General	11	55	0
2002	On tha Cool	Baby Beesh	5	10	0
2002	Entourage, Vol. 2	Da Entourage	9	36	0
2002	Rock N Roll Gangster	Fieldy's Dreams	3	3	0
2002	Deja Vu	Geri King	7	21	0
2002	Gospel Alpha Mega Funky Boogie Disco Music	T-Bone	6	15	0
2002	The Black Album	K-Otix	2	1	0
2002	Game Day, PBB	No Good	7	21	0
2002	Cali Quake	Raphi	3	3	0
2002	Stars on My Ceiling	Caural	10	45	1
2002	24 Years Later	Pugslee Atomz	5	10	0
2002	Psychic Wars	Spectre	9	36	0
2002	Bling Free, Vol. 2: Wake Up!	DJ Graffiti	6	15	0
2002	Straight From Your Radio	Gold Chains	15	105	4
2002	Fabriclive.04	Deadly Avenger	6	15	0
2002	Duration	Sixtoo	13	78	20
2002	Create & Hustle	Bavu Blakes	6	15	2
2002	Fastlane, Pt. 1	Funkmaster Flex	14	91	0
2002	AIDS Can't Stop Me	Black Nasty	4	6	0
2002	The Playa Rich Project, Vol. 2	Spice 1	5	10	0
2002	G.I. Joe Killaz	G.I. Joe Killaz	4	6	0
2002	Hustlers Theme	K-Otix	2	1	0
2002	Skilligan's Island	Thirstin Howl III	6	15	0
2002	Da Underground King	Gangsta Blac	5	10	0
2002	Ballers	504 Boyz	2	1	0
2002	0	The Opus	5	10	0
2002	Word Is Bond	5th Ward Boyz	10	45	0
2002	Mo Cheda Mobstas	Mo Cheda Mobstaz	6	15	0
2002	Watch Us Roll	71 North	4	6	0
2002	Ceci N'Est Pas un Disque	TTC	5	10	1
2002	Full Decc	Lil Spade	5	10	0
2002	Special Edition	The Impossebulls	5	16	0
2002	Conspiracy Theory	T-Rock	5	10	0
2002	The Gameplan	Hustlematic	6	15	0
2002	Vapeurs Toxiques	Don Choa	2	1	0
2002	Da K Project	Koopsta Knicca	6	15	0
2002	10% Love Me 90% Hate Me	Mr. Sandman	5	10	0
2002	Birdman	Baby	9	36	0
2002	A Name You Kan't Touch	Mr. Shadow	8	28	1
2002	Pocos Pero Locos	Pocos Pero Locos	19	171	4
2002	High Caliber	Jay Tee	5	10	0
2002	Living Legends: Live	Mystik Journeymen	5	10	0
2002	Kursed	Youngstah	5	10	0
2002	Reality Check: Deep East	Black Dynasty	4	6	0
2002	The Latin Plague	Mr. Kee	5	10	0
2002	Da Hustle Don't Stop	Half-A-Mill	7	21	0
2002	Eclipse	Busta Flex	5	10	1
2002	Guajiro del Asfalto	Nilo MC	4	6	0
2002	Midnight Machine Gun Rhymes And Alibis	Andre Nickatina	5	10	0
2002	Respect the Life	Musab	8	28	0
2002	Street Commando	Big Syke	5	10	0
2002	Project Overground: The Scienz Experiment	Scienz of Life	5	10	0
2002	No Sett Trippin	Juan Gotti	11	55	0
2002	Fatal	Fatal	4	6	0
2002	Snypaz	Snypaz	5	10	0
2002	Domani Smetto	Articolo 31	2	1	0
2002	Hell's Kitchen	Andre Nickatina	5	10	0
2002	Ghetto Vietnam	RBL Posse	5	10	0
2002	Take 2	Ill Harmonics	2	1	0
2002	Down South Produckshuns	Speech	5	10	5
2002	The Many Faces of Oliver Hart or How Eye One the Write Too Think	Oliver Hart	10	45	3
2002	Deadly Game	X-Raided	5	10	0
2002	Still Walkin'	Coo Coo Cal	5	10	0
2002	Que Bola!	Don Dinero	6	15	0
2002	Thug Disease [Lovin' Paper Music]	Spice 1	15	105	0
2002	Under Surveillance	Latin Legacy	10	45	0
2002	Julius Caesar	C-Blunt	4	6	0
2002	90% Street 10% Rap	Mob Figaz	5	10	0
2002	Criminalz In Action	C.I.A.	4	6	0
2002	The Comp	Mob Figaz	5	10	0
2002	100% Freestyle, Vol 1	Bam	5	10	0
2002	110 Bandits	Moot Ditty	5	10	0
2002	City of Kings: The Sac-A-Indo Project	X-Raided	5	10	0
2002	Turf Politics	Messy Marv	5	10	0
2002	Country B-4 Country Was Cool	Pimpsta	3	3	0
2002	Freaky Tales: The Soundtrack	Captain Save'm	5	10	0
2002	The Thug Nut (On One) [2002]	Lil Ric	5	10	0
2002	Lucky Tales	Lucky	5	10	0
2002	No Pain No Fame	Delano	3	3	0
2002	Troubled Man	X-Raided	5	10	0
2002	Incredible DJ's	Skratch Comando	5	10	0
2002	The Screwston: World That Screw Built	Screwston	9	36	0
2002	Godlike	Natas	5	10	0
2002	Boom Box 2000	Boom Box 2000	4	6	1
2002	Techno Bass Essentials	Bass 305	6	15	0
2002	Da Memphis Squad	Tom Skeemask	8	28	0
2002	Forever and a Day, Vol. 2	Screw Heads	8	28	0
2002	Family Business	Power House	3	3	0
2002	Love and Light	Angel Symphony	3	3	0
2002	King Pin	Kool Whip	5	10	0
2002	Without Warning 1.5	Immortal Soldierz	12	66	0
2002	Built for This	Steve Austin	5	10	0
2002	Faster Harder Louder	Bass Mekanik	3	3	0
2002	The Now	Kool Whip	5	10	0
2002	Intergalactical	Ampichino	22	231	1
2002	Whatcha Hood Like	Young Trojenz	3	3	0
2002	Justify the Mean$	Luckyiam	13	78	3
2002	These Walls Can Talk	X-Raided	5	10	0
2002	Small Steps	Heiruspecs	17	136	2
2002	This is For Your Soul	Sol	4	6	1
2002	All of Us	Black Panther Fugitives	5	10	0
2002	Money Murda and Muzik	Southern XXX	5	10	0
2002	1958-2002 Exit the Darkroom: End of a Dynasty	DarkRoom Familia	4	6	0
2002	E of S: Enemies of the States	Karon the Don	5	10	0
2002	Engrave These Words on My Stone	Sir Dyno	7	21	0
2002	Goin Head Up	Caz	4	6	0
2002	Dirty Thangs	Libretto	5	10	0
2002	No Plan B	4th Avenue Jones	6	15	0
2002	Smilez & Southstar	Smilez & Southstar	6	15	0
2003	The Preacher's Son	Wyclef Jean	4	6	0
2003	Trap Muzik	T.I.	19	171	0
2003	The Black Album	Jay-Z	13	78	0
2003	Chicken-N-Beer	Ludacris	10	45	0
2003	Get Rich or Die Tryin'	50 Cent	22	231	7
2003	This Is Not a Test!	Missy Elliott	9	36	0
2003	Elephunk	The Black Eyed Peas	27	351	53
2003	The Blueprint 2.1	Jay-Z	11	55	0
2003	Here Comes the Fuzz	Mark Ronson	8	28	0
2003	Jackpot	Chingy	17	136	0
2003	Speakerboxxx/The Love Below	OutKast	11	55	8
2003	The Ownerz	Gang Starr	13	78	0
2003	Grand Champ	DMX	36	630	0
2003	La Bella Mafia	Lil' Kim	4	6	0
2003	Later That Day...	Lyrics Born	14	91	2
2003	Tha Smokin' Nephew	Baby Bash	17	136	27
2003	The New Breed	50 Cent	11	55	0
2003	Da Derrty Versions: The Reinvention	Nelly	12	66	0
2003	Under Construction, Pt. II	Timbaland & Magoo	25	300	0
2003	Exit	k-os	6	15	2
2003	Deliverance	Bubba Sparxxx	29	406	37
2003	Balls and My Word	Scarface	8	28	0
2003	Joe Budden	Joe Budden	8	28	0
2003	MTA2: Baptised in Dirty Water	David Banner	29	406	58
2003	Mississippi: The Album	David Banner	16	120	0
2003	Me & My Brother	Ying Yang Twins	19	171	0
2003	Blood in My Eye	Ja Rule	3	3	0
2003	Street Dreams	Fabolous	9	36	0
2003	Unleashed	Bow Wow	3	3	0
2003	The Lex Diamond Story	Raekwon	10	45	0
2003	Talkin' Honky Blues	Buck 65	2	1	0
2003	Terrorist Threats	Westside Connection	6	15	0
2003	Welcome to Poppy's	Fun Lovin' Criminals	12	66	6
2003	Monster	Killer Mike	6	15	0
2003	The Message at the Depth	DJ Krush	10	45	0
2003	Wooden Leather	Nappy Roots	12	66	0
2003	The End of the Beginning	Murs	8	28	0
2003	Shades of Blue	Madlib	6	15	0
2003	Juve the Great	Juvenile	9	36	1
2003	Limelite, Luv & Niteclubz	Da Brat	8	28	1
2003	Beg for Mercy	G-Unit	4	6	0
2003	Life	Yo Gotti	5	10	0
2003	Resurrection	2Pac	5	10	0
2003	The Birth of a Prince	RZA	26	325	2
2003	Some of My Best Friends Are DJ's	Kid Koala	14	91	0
2003	Politics of the Business	Prince Paul	7	21	0
2003	Da Unbreakables	Three 6 Mafia	14	91	0
2003	Married to the Game	Too $hort	6	15	0
2003	Mas Flow	Luny Tunes	22	231	0
2003	Seven's Travels	Atmosphere	5	10	0
2003	Breakin News	E-40	7	21	0
2003	AttenCHUN!	Bone Crusher	8	28	0
2003	The World According to RZA	RZA	16	120	7
2003	Philadelphia Freeway	Freeway	7	21	0
2003	Big Money Heavy Weights	Big Tymers	3	3	0
2003	Love & Hate	Aceyalone	8	28	0
2003	Eastside	Afrika Bambaataa	8	28	0
2003	The Listening	Little Brother	8	28	0
2003	The Streetsweeper, Vol. 1	DJ Kayslay	7	21	0
2003	Special Herbs, Vols. 3 & 4	MF Doom	10	45	1
2003	Daddy's Home	Sir Mix-A-Lot	9	36	0
2003	Sonic Jihad	Paris	15	105	0
2003	Always Will Be	J-Live	8	28	0
2003	Weekend Warrior	Biz Markie	14	91	0
2003	Diplomatic Immunity	Cam'ron	4	6	0
2003	Or Stay Tuned	People Under the Stairs	6	15	2
2003	The Outer Marker	Just Jack	10	45	1
2003	Badmeaningood, Vol. 3	Peanut Butter Wolf	5	10	0
2003	The Fight of the Century: Anti-Pop Consortium vs. Matthew Shipp	Antipop Consortium	5	10	0
2003	Rip the Jacker	Canibus	14	91	0
2003	Herbal Blend	The Herbaliser	16	120	0
2003	How We Do	Das EFX	9	36	0
2003	Worldwide 2	Gilles Peterson	3	3	0
2003	M.A.D.E.	Memphis Bleek	6	15	0
2003	Bazooka Tooth	Aesop Rock	9	36	0
2003	Lost and Found	Pete Rock	10	45	0
2003	Proyecto Akwid	Akwid	5	10	0
2003	Da Undaground Heat, Vol. 1	MC Lyte	6	15	0
2003	Big Shots	Charizma	6	15	0
2003	The Neptunes Present...Clones	The Neptunes	8	28	1
2003	Black August	Killah Priest	8	28	0
2003	From Me to U	Juelz Santana	8	28	0
2003	Total Eclipse	Black Moon	12	66	0
2003	West Koasta Nostra	Boo-Yaa T.R.I.B.E.	6	15	0
2003	Scratchology	The X-ecutioners	8	28	0
2003	A Lil' Light	Dudley Perkins	8	28	0
2003	The Green Book	Twiztid	3	3	0
2003	It's Pronounced "Five Two"	KJ-52	10	45	9
2003	Ghetto, Gutter & Gangster	Mack 10	9	36	0
2003	Oaklandazulasylum	Why?	7	21	6
2003	Freeze	DJ Shadow	15	105	7
2003	Dust	DJ Muggs	6	15	1
2003	Cheers	Obie Trice	4	6	0
2003	Livin' Legend	B.G.	7	21	0
2003	D.I.G.I.T.A.L.	KRS-One	7	21	0
2003	Back Again!	Mr. Cheeks	7	21	0
2003	Young Roscoe Philaphornia	Roscoe	4	6	0
2003	Hot Sex	Vanilla Ice	4	6	0
2003	Mississippi: The Screwed and Chopped Album	David Banner	7	21	0
2003	Blast Action Heroes	Beginner	3	3	0
2003	Nick Cannon	Nick Cannon	10	45	0
2003	Balance	Akrobatik	6	15	0
2003	8 Million Stories	Soul Position	17	136	29
2003	Walk Witt Me	Sheek Louch	2	1	0
2003	Being Ridden	Cex	11	55	0
2003	Keep It Pimp & Gangsta	Dirty	8	28	2
2003	Kristyles	KRS-One	10	45	0
2003	Full Circle	Hieroglyphics	11	55	0
2003	No More Questions	Mr. Serv-On	4	6	0
2003	Taste the Secret	Ugly Duckling	11	55	0
2003	Square	Buck 65	7	21	0
2003	Hood Arrest	MC Eiht	26	325	0
2003	The Big Unit	Lil' Keke	5	10	0
2003	1st Round Draft Picks	Mike Jones	16	120	0
2003	So Stylistic	Fannypack	11	55	0
[truncated: 4,210 more rows]
