# Supplementary material for: Explosive and implosive root concepts: An analysis of music moods rooted by two influential rap artists
Source: PLoS One. 2022 Jul 1;17(7):e0270648. doi: 10.1371/journal.pone.0270648 (PMC9249228; doi:10.1371/journal.pone.0270648)
Supplement: S1 File — (ZIP) [file pone.0270648.s009.zip › data_codes/data/artist_edgelist.csv]

focal	origin
Yelawolf	10,000 Maniacs
Pretty Ricky	112
Cupid	112
Chris Brown	112
Herobust	2 Chainz
Rich Brian	2 Chainz
Clan of Xymox	23 Skidoo
Demdike Stare	23 Skidoo
Drain	23 Skidoo
Factory Floor	23 Skidoo
KMFDM	23 Skidoo
Nine Inch Nails	23 Skidoo
Red Snapper	23 Skidoo
Skinny Puppy	23 Skidoo
Gym Class Heroes	24-7 Spyz
Kottonmouth Kings	24-7 Spyz
Young Gunz	2nd II None
Akwid	2nd II None
Lloyd Banks	2Pac
Potluck	2Pac
E.S.G.	2Pac
Lil' Flip	2Pac
Do or Die	2Pac
Eminem	2Pac
Lil' Kim	2Pac
Paul Wall	2Pac
Screwed Up Click	2Pac
Bizzy Bone	2Pac
Juvenile	2Pac
Project Pat	2Pac
Master P	2Pac
Jay-Z	2Pac
Killa Tay	2Pac
B.G.	2Pac
Trick Daddy	2Pac
Young Buck	2Pac
Obie Trice	2Pac
DJ Screw	2Pac
Boot Camp Clik	2Pac
DMX	2Pac
The Game	2Pac
8Ball	2Pac
Gucci Mane	2Pac
San Quinn	2Pac
Lil' Keke	2Pac
C-Murder	2Pac
Rohff	2Pac
Z-Ro	2Pac
Hell Rell	2Pac
Bone Thugs-N-Harmony	2Pac
Birdman	2Pac
Lil Wayne	2Pac
Jadakiss	2Pac
50 Cent	2Pac
Freeway	2Pac
Rappin' 4-Tay	2Pac
Marvaless	2Pac
Guce	2Pac
Charlie Manhattan	2Pac
Laroo	2Pac
Rasco	2Pac
Dark Lotus	2Pac
Immortal Technique	2Pac
Westside Connection	2Pac
Silkk the Shocker	2Pac
T.I.	2Pac
Ja Rule	2Pac
Gangsta Pat	2Pac
Crooked	2Pac
Rick Ross	2Pac
A.W.O.L.	2Pac
Bootleg	2Pac
Ya Boy	2Pac
Big Hawk	2Pac
J-Hood	2Pac
Foxy Brown	2Pac
Trae tha Truth	2Pac
Blood Raw	2Pac
Boyz N da Hood	2Pac
Grafh	2Pac
Lyrycyst	2Pac
Omar Cruz	2Pac
Lil Scrappy	2Pac
Bubba Sparxxx	2Pac
Lil' Troy	2Pac
Pryde Messiah	2Pac
Big Tymers	2Pac
Archie Eversole	2Pac
J. Cole	2Pac
Kerser	2Pac
YG	2Pac
Boosie Badazz	2Pac
MobSquad Nard	2Pac
Empire Cast	2Pac
Flatbush Zombies	2Pac
Deniro Farrar	2Pac
Dame D.O.L.L.A.	2Pac
Clee	2Pac
Papa Seville	2Pac
Toyster	2Pac
Jovishes	2Pac
The Hot Boys	2Pac
Sicx	2Pac
Bishop Nehru	2Pac
Iggy Azalea	2Pac
Denzel Curry	2Pac
Sampa the Great	2Pac
Kodak Black	2Pac
Skull Gang	2Pac
2Wice	2Pac
Canibus	2Pac
Coolio	2Pac
Dua Lipa	2Pac
E-40	2Pac
James Supercave	2Pac
Jay Park	2Pac
Josylvio	2Pac
Juice WRLD	2Pac
Kurupt	2Pac
Lex the Hex Master	2Pac
Luke Kaufman	2Pac
Nick Grant	2Pac
Nicky Blitz	2Pac
Rituals of Mine	2Pac
She Is We	2Pac
Statik Kxng	2Pac
Travis Mills	2Pac
ZAYN	2Pac
Zayn Malik	2Pac
Linkin Park	311
Huecco	311
Eminem	3rd Bass
Grand Buffet	3rd Bass
Everlast	3rd Bass
Kool Keith	3rd Bass
Handsome Boy Modeling School	3rd Bass
The Pharcyde	3rd Bass
Asher Roth	3rd Bass
Tha Alkaholiks	3rd Bass
Majik Most	3rd Bass
House of Pain	3rd Bass
Prime Minister Pete Nice & Daddy Rich	3rd Bass
Young Black Teenagers	3rd Bass
K.M.D.	3rd Bass
Brokin English Klik	3rd Bass
Dilated Peoples	3rd Bass
Kwest tha Madd Ladd	3rd Bass
Lords of the Underground	3rd Bass
Nas	3rd Bass
Non-Phixion	3rd Bass
213	415
Yung Berg	50 Cent
Saigon	50 Cent
John Cena	50 Cent
French Montana	50 Cent
YG	50 Cent
Bas	50 Cent
Glasses Malone	50 Cent
Dorrough	50 Cent
A$AP Twelvyy	50 Cent
Willy Northpole	50 Cent
Bobby Raps	50 Cent
Gorilla Zoe	50 Cent
Jez Dior	50 Cent
Michael Constantino	50 Cent
O.T. Genasis	50 Cent
Plies	50 Cent
Shoreline Mafia	50 Cent
Pitbull	69 Boyz
Choppa	69 Boyz
Ying Yang Twins	69 Boyz
YoungBloodZ	69 Boyz
Stereo MC's	808 State
UGK	8Ball
2 Chainz	8Ball
Lil' Flip	8Ball and MJG
Yung Joc	8Ball and MJG
Tommy Wright III	8Ball and MJG
Pastor Troy	8Ball and MJG
Screwed Up Click	8Ball and MJG
Lil Jon	8Ball and MJG
Juvenile	8Ball and MJG
Project Pat	8Ball and MJG
Chamillionaire	8Ball and MJG
Haystak	8Ball and MJG
Papa Reu	8Ball and MJG
Yo Gotti	8Ball and MJG
Trick Daddy	8Ball and MJG
Young Buck	8Ball and MJG
DJ Screw	8Ball and MJG
Mike Jones	8Ball and MJG
Slim Thug	8Ball and MJG
Gucci Mane	8Ball and MJG
South Park Mexican	8Ball and MJG
Lil O	8Ball and MJG
Lil' Keke	8Ball and MJG
Ray Cash	8Ball and MJG
Three 6 Mafia	8Ball and MJG
Mac Dre	8Ball and MJG
Kanye West	8Ball and MJG
Gorilla Zoe	8Ball and MJG
Criminal Manne	8Ball and MJG
Kingpin Skinny Pimp	8Ball and MJG
Lil Wayne	8Ball and MJG
Hurricane Chris	8Ball and MJG
Yukmouth	8Ball and MJG
Petey Pablo	8Ball and MJG
Dem Franchize Boyz	8Ball and MJG
Mystikal	8Ball and MJG
Fat Pat	8Ball and MJG
Gangsta Pat	8Ball and MJG
Czar*Nok	8Ball and MJG
Lil' Blunt	8Ball and MJG
Mr. Pookie	8Ball and MJG
David Banner	8Ball and MJG
Cee Lo Green	8Ball and MJG
Ying Yang Twins	8Ball and MJG
Big Hawk	8Ball and MJG
Big Pokey	8Ball and MJG
Big Kuntry King	8Ball and MJG
Re-Up Gang	8Ball and MJG
Playaz Circle	8Ball and MJG
Boyz N da Hood	8Ball and MJG
Yungstar	8Ball and MJG
Raydar Ellis	8Ball and MJG
Young Jeezy	8Ball and MJG
D4L	8Ball and MJG
Bohagon	8Ball and MJG
Webbie	8Ball and MJG
Rich Boy	8Ball and MJG
Bubba Sparxxx	8Ball and MJG
YoungBloodZ	8Ball and MJG
Juicy J	8Ball and MJG
The Project Playaz	8Ball and MJG
Al Kapone	8Ball and MJG
Tyler, The Creator	8Ball and MJG
Boosie Badazz	8Ball and MJG
MobSquad Nard	8Ball and MJG
Southside Playaz	8Ball and MJG
M-Child	8Ball and MJG
Thugz From da Southside	8Ball and MJG
Botany Boyz	8Ball and MJG
Main Attrakionz	8Ball and MJG
Dorrough	8Ball and MJG
Freddie Gibbs	8Ball and MJG
Young Money	8Ball and MJG
MC Mack	8Ball and MJG
Crime Boss	8Ball and MJG
OJ da Juiceman	8Ball and MJG
Backbone	8Ball and MJG
Birdman	8Ball and MJG
Kari Faux	8Ball and MJG
Tyke T	8Ball and MJG
Pitbull	95 South
Black Milk	9th Wonder
Slakah the Beatchild	9th Wonder
AraabMuzik	9th Wonder
Wiley	A Guy Called Gerald
D*Note	A Man Called Adam
Tanya Morgan	A Tribe Called Quest
Aceyalone	A Tribe Called Quest
Roc C.	A Tribe Called Quest
Rhymefest	A Tribe Called Quest
The Roots	A Tribe Called Quest
Kanye West	A Tribe Called Quest
Artfull Dodgers	A Tribe Called Quest
Lupe Fiasco	A Tribe Called Quest
Common	A Tribe Called Quest
Black Milk	A Tribe Called Quest
Talib Kweli	A Tribe Called Quest
Timbuktu	A Tribe Called Quest
Ohmega Watts	A Tribe Called Quest
Subtle	A Tribe Called Quest
Dilated Peoples	A Tribe Called Quest
Little Brother	A Tribe Called Quest
Mike-E	A Tribe Called Quest
Danny!	A Tribe Called Quest
Wyclef Jean	A Tribe Called Quest
DJ Hi-Tek	A Tribe Called Quest
Del the Funky Homosapien	A Tribe Called Quest
Black Spade	A Tribe Called Quest
Kool Keith	A Tribe Called Quest
OutKast	A Tribe Called Quest
The Black Eyed Peas	A Tribe Called Quest
The Pharcyde	A Tribe Called Quest
k-os	A Tribe Called Quest
Y@K Ballz	A Tribe Called Quest
Mos Def	A Tribe Called Quest
Slum Village	A Tribe Called Quest
Spank Rock	A Tribe Called Quest
Atmosphere	A Tribe Called Quest
Jneiro Jarel	A Tribe Called Quest
Pete Philly & Perquisite	A Tribe Called Quest
J-Live	A Tribe Called Quest
Metermaids	A Tribe Called Quest
Kidz in the Hall	A Tribe Called Quest
J Dilla	A Tribe Called Quest
Impromp2	A Tribe Called Quest
Maspyke	A Tribe Called Quest
Arrested Development	A Tribe Called Quest
Jurassic 5	A Tribe Called Quest
Raydar Ellis	A Tribe Called Quest
Just Jack	A Tribe Called Quest
Tha Alkaholiks	A Tribe Called Quest
Moka Only	A Tribe Called Quest
Oddisee	A Tribe Called Quest
Platinum Pied Pipers	A Tribe Called Quest
Stereo MC's	A Tribe Called Quest
Goodie Mob	A Tribe Called Quest
Blue Scholars	A Tribe Called Quest
Iller Than Theirs	A Tribe Called Quest
Away Team	A Tribe Called Quest
Fugees	A Tribe Called Quest
Delinquent Habits	A Tribe Called Quest
Antipop Consortium	A Tribe Called Quest
Freestyle Fellowship	A Tribe Called Quest
Saukrates	A Tribe Called Quest
Quelle Chris	A Tribe Called Quest
Dirty Heads	A Tribe Called Quest
Fat Tony	A Tribe Called Quest
Skizzy Mars	A Tribe Called Quest
Logic	A Tribe Called Quest
Leaders of the New School	A Tribe Called Quest
Hi-C	A Tribe Called Quest
Digable Planets	A Tribe Called Quest
Knowdaverbs	A Tribe Called Quest
Rise & Shine	A Tribe Called Quest
Alliance Ethnik	A Tribe Called Quest
Company Flow	A Tribe Called Quest
Joey Bada$$	A Tribe Called Quest
The Neptunes	A Tribe Called Quest
Speech Debelle	A Tribe Called Quest
Kid Sister	A Tribe Called Quest
Groove B Chill	A Tribe Called Quest
Mangu	A Tribe Called Quest
Arsonists	A Tribe Called Quest
CJ Fly	A Tribe Called Quest
Coolio	A Tribe Called Quest
DJ Shadow	A Tribe Called Quest
IshDARR	A Tribe Called Quest
KDA	A Tribe Called Quest
Lil Xan	A Tribe Called Quest
N.O.R.E.	A Tribe Called Quest
Nas	A Tribe Called Quest
Nick Grant	A Tribe Called Quest
Pell	A Tribe Called Quest
Quannum	A Tribe Called Quest
Shyheim	A Tribe Called Quest
Statik Kxng	A Tribe Called Quest
Warm Brew	A Tribe Called Quest
Will Jay	A Tribe Called Quest
Zimbabwe Legit	A Tribe Called Quest
2 Many DJ's	A-Trak
Daedelus	A-Trak
Girl Talk	A-Trak
The Avalanches	A-Trak
Styles P	A.G.
Raydar Ellis	A.G.
Brown Boy	A.L.T.
Maxo Kream	A$AP Mob
CJ Flemings	A$AP Rocky
Trill Sammy	A$AP Rocky
Trina	Aaliyah
Cherish	Aaliyah
Lil' Mo	Aaliyah
Azealia Banks	Aaliyah
Naja Shiri	Aaliyah
T-Love	Abbey Lincoln
Outlawz	Above the Law
Dead Prez	Above the Law
Juvenile	Above the Law
2Pac	Above the Law
Master P	Above the Law
Celly Cel	Above the Law
Bone Thugs-N-Harmony	Above the Law
Westside Connection	Above the Law
Tha Dogg Pound	Above the Law
Tha Eastsidaz	Above the Law
WC and the Maad Circle	Above the Law
187 Fac	Above the Law
2Wice	Above the Law
Twinz	Above the Law
Subtitle	Abstract Rude
Busdriver	Aceyalone
P.O.S	Aceyalone
Planet Asia	Aceyalone
Gnarls Barkley	Aceyalone
Subtitle	Aceyalone
Blackalicious	Aceyalone
Macklemore & Ryan Lewis	Aceyalone
Juice Aleem	Aceyalone
Krondon	Aceyalone
LMNO	Aceyalone
Motion Man	Aceyalone
Self Scientific	Aceyalone
Spontaneous	Aceyalone
Wildchild	Aceyalone
Rehab	Aerosmith
Yelawolf	Aerosmith
Ill Bill	Aesop Rock
Grand Buffet	Aesop Rock
Macklemore	Aesop Rock
Fat Joe	Afrika Bambaataa
KRS-One	Afrika Bambaataa
Ice Cube	Afrika Bambaataa
LL Cool J	Afrika Bambaataa
Run-D.M.C.	Afrika Bambaataa
Talib Kweli	Afrika Bambaataa
Subtle	Afrika Bambaataa
Brand Nubian	Afrika Bambaataa
Drama	Afrika Bambaataa
Beans	Afrika Bambaataa
Ice-T	Afrika Bambaataa
Beastie Boys	Afrika Bambaataa
Dizzee Rascal	Afrika Bambaataa
OutKast	Afrika Bambaataa
The X-ecutioners	Afrika Bambaataa
De La Soul	Afrika Bambaataa
Ultramagnetic MC's	Afrika Bambaataa
Jeru the Damaja	Afrika Bambaataa
Sir Mix-A-Lot	Afrika Bambaataa
Len	Afrika Bambaataa
Prince Paul	Afrika Bambaataa
Jungle Brothers	Afrika Bambaataa
DJ Logic	Afrika Bambaataa
DJ Shadow	Afrika Bambaataa
EPMD	Afrika Bambaataa
DJ Spooky	Afrika Bambaataa
Funkmaster Flex	Afrika Bambaataa
DJ Godfather	Afrika Bambaataa
Mark Ronson	Afrika Bambaataa
Jurassic 5	Afrika Bambaataa
Mix Master Mike	Afrika Bambaataa
Eric Bobo	Afrika Bambaataa
The Beatnuts	Afrika Bambaataa
A Tribe Called Quest	Afrika Bambaataa
Dr. Dre	Afrika Bambaataa
DJ Assault	Afrika Bambaataa
Whodini	Afrika Bambaataa
DJ Magic Mike	Afrika Bambaataa
Bass Junkie	Afrika Bambaataa
Man Parrish	Afrika Bambaataa
Steinski	Afrika Bambaataa
Antipop Consortium	Afrika Bambaataa
Deltron 3030	Afrika Bambaataa
Wayne Wonder	Afrika Bambaataa
Kool Moe Dee	Afrika Bambaataa
Boogie Down Productions	Afrika Bambaataa
C.C. Lemonhead	Afrika Bambaataa
The Egyptian Lover	Afrika Bambaataa
Dynamix II	Afrika Bambaataa
Salt-N-Pepa	Afrika Bambaataa
Queen Latifah	Afrika Bambaataa
95 South	Afrika Bambaataa
Pete Rock & C.L. Smooth	Afrika Bambaataa
Main Source	Afrika Bambaataa
Treacherous Three	Afrika Bambaataa
Slimm Calhoun	Afrika Bambaataa
Push Button Objects	Afrika Bambaataa
Kurtis Blow	Afrika Bambaataa
Mantronix	Afrika Bambaataa
J.J. Fad	Afrika Bambaataa
Company Flow	Afrika Bambaataa
World Class Wreckin' Cru	Afrika Bambaataa
Kid Capri	Afrika Bambaataa
The Arabian Prince	Afrika Bambaataa
The Disposable Heroes of Hiphoprisy	Afrika Bambaataa
BS 2000	Afrika Bambaataa
N.A.S.A.	Afrika Bambaataa
Captain Rock	Afrika Bambaataa
Fatboy Slim	Afrika Bambaataa
Jazzy Jay	Afrika Bambaataa
Leftfield	Afrika Bambaataa
Mirwais	Afrika Bambaataa
Moor Mother	Afrika Bambaataa
The Chemical Brothers	Afrika Bambaataa
Talib Kweli	Afrika Bambaataa & the Soulsonic Force
Pharoahe Monch	Afrika Bambaataa & the Soulsonic Force
Kool Moe Dee	Afrika Bambaataa & the Soulsonic Force
Bass Foundation	Afrika Bambaataa & the Soulsonic Force
Bass Incorporated	Afrika Bambaataa & the Soulsonic Force
DJ Krush	Afrika Bambaataa & the Soulsonic Force
The Rock Steady Crew	Afrika Bambaataa & the Soulsonic Force
Hieroglyphics	Afrika Bambaataa & the Soulsonic Force
Asher Roth	Afroman
Matthew Shipp	Ahmad Jamal
Arcángel	Akon
Quincy Jones	Al Cohn
Cee Lo Green	Al Green
Gnarls Barkley	Al Green
Montell Jordan	Al Green
Lyfe Jennings	Al Green
Yo Gotti	Al Kapone
G. Love	Alan Vega
The Last Poets	Albert Ayler
William Parker	Albert Ayler
Marc Ribot	Albert Ayler
Travis Barker	Alex Van Halen
Afiara String Quartet	Alexander String Quartet
K'NAAN	Ali Farka Touré
Marc Ribot	Ali Farka Touré
Botany	Alice Coltrane
Kool Keith	Alice Cooper
Insane Clown Posse	Alice Cooper
Sheryfa Luna	Alicia Keys
Gil Scott-Heron	Allen Ginsberg
Tha Dogg Pound	AMG
Carl Hancock Rux	Amiri Baraka
The Last Poets	Amiri Baraka
Gil Scott-Heron	Amiri Baraka
Buraka Som Sistema	Amon Tobin
Haywyre	Amon Tobin
DJ Magic Mike	Amos Larkins II
J Dilla	Amp Fiddler
Grace	Amy Winehouse
Hoodie Allen	Amy Winehouse
Jawz of Life	André 3000
Archie Eversole	André 3000
Drake	André 3000
Kendrick Lamar	André 3000
Pouya	André 3000
Matthew Shipp	Andrew Hill
Daddy Yankee	Andy Montañez
Ricky Martin	Andy Montañez
Les Nubians	Angélique Kidjo
DJ Fresh	Anita Baker
C-BO	Ant Banks
William Parker	Anthony Braxton
Z-Ro	Anthony Hamilton
House of Pain	Anthrax
Body Count	Anthrax
Hot Chip	Antipop Consortium
Spoek Mathambo	Antipop Consortium
The Glitch Mob	Antipop Consortium
Monie Love	Antoinette
Neffa	Antônio Carlos Jobim
The Free Design	Antônio Carlos Jobim
Sergio Mendes	Antônio Carlos Jobim
Lil B	Antony and the Johnsons
Linkin Park	Aphex Twin
Cadence Weapon	Aphex Twin
Girl Talk	Aphex Twin
DJ Shadow	Aphex Twin
DJ Spooky	Aphex Twin
Prefuse 73	Aphex Twin
Cex	Aphex Twin
Four Tet	Aphex Twin
Daedelus	Aphex Twin
Lee Bannon	Aphex Twin
Pham	Arca
Metermaids	Arcade Fire
William Parker	Archie Shepp
Plan B	Arctic Monkeys
Monie Love	Aretha Franklin
Queen Latifah	Aretha Franklin
Timbaland	Arif Mardin
Just Jack	Armand Van Helden
Wyclef Jean	Arrested Development
Spearhead	Arrested Development
The Black Eyed Peas	Arrested Development
Nappy Roots	Arrested Development
Goodie Mob	Arrested Development
Knowdaverbs	Arrested Development
Speech Debelle	Arrested Development
Cee Lo Green	Arrested Development
Erykah Badu	Arrested Development
Les Nubians	Arrested Development
TobyMac	Arrested Development
Marc Ribot	Arsenio Rodríguez
DJ Shadow	Art Blakey
Digable Planets	Art Blakey
Bass Junkie	Arthur Baker
Man Parrish	Arthur Baker
Playgroup	Arthur Baker
The Egyptian Lover	Arthur Baker
Chromeo	Arthur Baker
DMX Krew	Arthur Baker
Dynamix II	Arthur Baker
Exposé	Arthur Baker
I-F	Arthur Baker
New Order	Arthur Baker
The 2 Live Crew	Arthur Baker
The Arabian Prince	Arthur Baker
The Juan MacLean	Arthur Baker
Mantronix	Arthur Russell
Arthur Baker	Arthur Russell
Ani DiFranco	Arto Lindsay
Bebel Gilberto	Arto Lindsay
Big Black	Arto Lindsay
Gastr del Sol	Arto Lindsay
Liars	Arto Lindsay
Royal Trux	Arto Lindsay
Rupa & the April Fishes	Arto Lindsay
Six Organs of Admittance	Arto Lindsay
Sondre Lerche	Arto Lindsay
Sonic Youth	Arto Lindsay
Stereolab	Arto Lindsay
Tortoise	Arto Lindsay
Ui	Arto Lindsay
The Streets	Ashley Beedle
MC Lars	Atmosphere
Macklemore & Ryan Lewis	Atmosphere
Macklemore	Atmosphere
Kwamé	Audio Two
Rob Base & DJ E-Z Rock	Audio Two
Gang Starr	Audio Two
Das EFX	Audio Two
Nice & Smooth	Audio Two
Redman	Audio Two
Huecco	Audioslave
Cex	Autechre
Four Tet	Autechre
Daedelus	Autechre
Machine Gun Kelly	Avenged Sevenfold
Compton's Most Wanted	Average White Band
Galactic	Average White Band
Eminem	AZ
Styles P	AZ
Lupe Fiasco	AZ
D12	AZ
Juice Aleem	AZ
DMX	AZ
El-P	AZ
Keith Ape	AZ
Saigon	AZ
Talib Kweli	AZ
Bosca	Azad
Sultana	Aziza A
Delinquent Habits	B Real
Mack 10	B Real
Mr. Capone-E	B Real
Noreaga	B Real
Phil Da Agony	B Real
Potluck	B Real
South Park Mexican	B Real
E.C. Illa	B-Movie Fiendz
Nicky Jam	Baby Rasta & Gringo
Z-Ro	Babyface
Tyrese	Babyface
MC Magic	Babyface
Lyfe Jennings	Babyface
Jermaine Dupri	Babyface
Lil Jon	Bad Brains
Ozomatli	Bad Brains
Public Enemy	Bad Brains
Beastie Boys	Bad Brains
Tommy Guerrero	Bad Brains
Urban Dance Squad	Bad Brains
Gonjasufi	Bad Brains
Gnarls Barkley	Badly Drawn Boy
Jean Grae	Bahamadia
Akwid	Banda Arkangel
Akwid	Banda Brava
Kenny Burrell	Barney Kessel
Wayne Wonder	Barrington Levy
Shaggy	Barrington Levy
Damian Marley	Barrington Levy
Snoop Dogg	Barry White
Fun Lovin' Criminals	Barry White
R. Kelly	Barry White
Nate Dogg	Barry White
Big Daddy Kane	Barry White
The Egyptian Lover	Barry White
Biz Markie	Barry White
Themselves	Basehead
Speech Debelle	Basehead
Cadence Weapon	Basement Jaxx
N.A.S.A.	Basement Jaxx
DJ /rupture	Basic Channel
Dopestyle 1231	Bauhaus
Freeway	Beanie Sigel
Saigon	Beanie Sigel
Rick Ross	Beanie Sigel
Lil Uzi Vert	Beanie Sigel
Young Chris	Beanie Sigel
Young Gunz	Beanie Sigel
Potluck	Beastie Boys
Eminem	Beastie Boys
Natas	Beastie Boys
B Real	Beastie Boys
Artfull Dodgers	Beastie Boys
Esham	Beastie Boys
Brother Ali	Beastie Boys
G. Love & Special Sauce	Beastie Boys
Northern State	Beastie Boys
Jamie T.	Beastie Boys
Grand Buffet	Beastie Boys
Aesop Rock	Beastie Boys
Everlast	Beastie Boys
Cypress Hill	Beastie Boys
Linkin Park	Beastie Boys
Kool Keith	Beastie Boys
Kid Acne	Beastie Boys
Vanilla Ice	Beastie Boys
Handsome Boy Modeling School	Beastie Boys
Kaboose	Beastie Boys
G. Love	Beastie Boys
N.E.R.D	Beastie Boys
Spank Rock	Beastie Boys
Len	Beastie Boys
Atmosphere	Beastie Boys
Fun Lovin' Criminals	Beastie Boys
Kid Koala	Beastie Boys
Winnie Coopers	Beastie Boys
The Cool Kids	Beastie Boys
3OH!3	Beastie Boys
DJ Shadow	Beastie Boys
Mark Ronson	Beastie Boys
Pigeon John	Beastie Boys
Asher Roth	Beastie Boys
Mr. Lif	Beastie Boys
MC Lars	Beastie Boys
Tha Alkaholiks	Beastie Boys
Princess Superstar	Beastie Boys
Electric Laser People	Beastie Boys
The YMD	Beastie Boys
Eric Bobo	Beastie Boys
The Saturday Knights	Beastie Boys
Sirens	Beastie Boys
Hangar 18	Beastie Boys
Bob Da Rage Sense	Beastie Boys
House of Pain	Beastie Boys
Kid Rock	Beastie Boys
Insane Clown Posse	Beastie Boys
Young MC	Beastie Boys
Classified	Beastie Boys
N.W.A	Beastie Boys
Bliss N Eso	Beastie Boys
Dirty Heads	Beastie Boys
Young Black Teenagers	Beastie Boys
Das Racist	Beastie Boys
Yelawolf	Beastie Boys
3rd Bass	Beastie Boys
Lordz of Brooklyn	Beastie Boys
Sean Forbes	Beastie Boys
N.A.S.A.	Beastie Boys
311	Beastie Boys
Benny Cassette	Beastie Boys
Bloodhound Gang	Beastie Boys
Buffalo Daughter	Beastie Boys
Cake	Beastie Boys
Cibo Matto	Beastie Boys
Cornelius	Beastie Boys
Fatboy Slim	Beastie Boys
Incubus	Beastie Boys
Kesha	Beastie Boys
King Missile	Beastie Boys
Korn	Beastie Boys
Le Tigre	Beastie Boys
Limp Bizkit	Beastie Boys
Luke Vibert	Beastie Boys
Luscious Jackson	Beastie Boys
Moor Mother	Beastie Boys
Pop Will Eat Itself	Beastie Boys
Rage Against the Machine	Beastie Boys
Rat Boy	Beastie Boys
Sean Lennon	Beastie Boys
Smash Mouth	Beastie Boys
Sneaker Pimps	Beastie Boys
Solex	Beastie Boys
Soul Coughing	Beastie Boys
Sublime	Beastie Boys
The Avalanches	Beastie Boys
The Chemical Brothers	Beastie Boys
The Go! Team	Beastie Boys
The Moldy Peaches	Beastie Boys
The Prodigy	Beastie Boys
The So So Glos	Beastie Boys
UNKLE	Beastie Boys
Hot Chip	Beck
Jamie T.	Beck
Everlast	Beck
Gorillaz	Beck
Muck Sticky	Beck
Pigeon John	Beck
Electric Laser People	Beck
BS 2000	Beck
OMC	Beck
The Constellations	Beck
Har Mar Superstar	Bee Gees
Busta Rhymes	Beenie Man
Dizzee Rascal	Beenie Man
Pretty Ricky	Bell Biv DeVoe
Puff Daddy	Bell Biv DeVoe
Why?	Ben Folds Five
Quincy Jones	Benny Carter
Sean Kingston	Beres Hammond
Wayne Wonder	Beres Hammond
The Herbaliser	Bernard Herrmann
Brian Tyler	Bernard Herrmann
Queen Latifah	Bessie Smith
Estelle	Betty Davis
Missy Elliott	Betty Davis
Roxanne Shanté	Betty Davis
Cherish	Beyoncé
Karol G	Beyoncé
Big K.R.I.T.	Big Boi
Fat Pat	Big Boy
Don Omar	Big Boy
Calle 13	Big Boy
Luny Tunes	Big Boy
Nicky Jam	Big Boy
Tony Dize	Big Boy
Voltio	Big Boy
Wisin & Yandel	Big Boy
GZA	Big Daddy Kane
Fat Joe	Big Daddy Kane
2Pac	Big Daddy Kane
Nas	Big Daddy Kane
Scarface	Big Daddy Kane
Brotha Lynch Hung	Big Daddy Kane
Beanie Sigel	Big Daddy Kane
The Game	Big Daddy Kane
Method Man	Big Daddy Kane
Gucci Mane	Big Daddy Kane
Papoose	Big Daddy Kane
Rhymefest	Big Daddy Kane
Phat Kat	Big Daddy Kane
Brother Ali	Big Daddy Kane
Brand Nubian	Big Daddy Kane
MC Homeless	Big Daddy Kane
UGK	Big Daddy Kane
Cormega	Big Daddy Kane
Freeway	Big Daddy Kane
Ransom	Big Daddy Kane
Sean Price	Big Daddy Kane
Grip Grand	Big Daddy Kane
Afroman	Big Daddy Kane
Del the Funky Homosapien	Big Daddy Kane
Geto Boys	Big Daddy Kane
Canibus	Big Daddy Kane
Skillz	Big Daddy Kane
Daddy Yankee	Big Daddy Kane
Consequence	Big Daddy Kane
Jeru the Damaja	Big Daddy Kane
Mic Geronimo	Big Daddy Kane
Atmosphere	Big Daddy Kane
Q-Tip	Big Daddy Kane
Capone-N-Noreaga	Big Daddy Kane
Jahir & The Experiment	Big Daddy Kane
Omar Cruz	Big Daddy Kane
Grand Daddy I.U.	Big Daddy Kane
Breez Evahflowin	Big Daddy Kane
Soul Purpose	Big Daddy Kane
Maino	Big Daddy Kane
Pharoahe Monch	Big Daddy Kane
Ill Biskits	Big Daddy Kane
MC Lyte	Big Daddy Kane
MC Ren	Big Daddy Kane
Naughty by Nature	Big Daddy Kane
MC Hammer	Big Daddy Kane
Grand Puba	Big Daddy Kane
Leaders of the New School	Big Daddy Kane
Kwamé	Big Daddy Kane
Big L	Big Daddy Kane
Chubb Rock	Big Daddy Kane
Raekwon	Big Daddy Kane
Company Flow	Big Daddy Kane
Lordz of Brooklyn	Big Daddy Kane
Reef the Lost Cauze	Big Daddy Kane
Black Thought	Big Daddy Kane
El-P	Big Daddy Kane
Eminem	Big Daddy Kane
Fabolous	Big Daddy Kane
Jay-Z	Big Daddy Kane
Nelly	Big Daddy Kane
Pimp C	Big Daddy Kane
Snoop Dogg	Big Daddy Kane
The Notorious B.I.G.	Big Daddy Kane
Bone Thugs-N-Harmony	Big Jaz
Papoose	Big L
Jadakiss	Big L
50 Cent	Big L
Grafh	Big L
Mac Miller	Big L
Your Old Droog	Big L
A$AP Twelvyy	Big L
Cannibal Ox	Big L
Axel Leon	Big L
Black Rob	Big L
DMX	Big L
Freeway	Big L
Styles P	Big L
Z-Ro	Big Mello
Slim Thug	Big Moe
Jedi Mind Tricks	Big Pun
N.O.R.E.	Big Pun
Termanology	Big Pun
Ransom	Big Pun
Garcia	Big Pun
Flo Rida	Big Pun
R-Swift	Big Pun
A$AP Twelvyy	Big Pun
Axel Leon	Big Pun
Omar Cruz	Big Punisher
Tre Coast	Big Sean
Trill Sammy	Big Sean
Turk	Big Tymers
Chingy	Big Tymers
Mr. Scruff	Big Youth
Boogie Down Productions	Big Youth
Damian Marley	Big Youth
K-the-I???	Bigg Jus
Fat Tony	Bikini Kill
Princess Nokia	Bikini Kill
Chris Rock	Bill Cosby
Eddie Murphy	Bill Cosby
Eric Bogosian	Bill Cosby
Garrison Keillor	Bill Cosby
Martin Lawrence	Bill Cosby
Paul Mooney	Bill Cosby
Robin Williams	Bill Cosby
Sinbad	Bill Cosby
Spalding Gray	Bill Cosby
Whoopi Goldberg	Bill Cosby
Rick Wakeman	Bill Evans
Matthew Shipp	Bill Evans
DJ Spooky	Bill Laswell
Señor Coconut	Bill Laswell
Travis Barker	Bill Stevenson
Tommy Guerrero	Bill Withers
Aloe Blacc	Bill Withers
Philadelphia Experiment	Bill Withers
L'Orange	Billie Holiday
Gil Scott-Heron	Billie Holiday
Kenny Burrell	Billy Bauer
Jamie T.	Billy Bragg
Quincy Jones	Billy Eckstine
Common Market	Binary Star
Lil Wayne	Birdman
Soulja Boy Tell Em	Birdman
Big Kuntry King	Birdman
Plies	Birdman
Webbie	Birdman
Rich Gang	Birdman
Young Thug	Birdman
Rich Homie Quan	Birdman
Kevin Gates	Birdman
Caskey	Birdman
Youssoupha	Bisso Na Bisso
The Notorious B.I.G.	Biz Markie
Busta Rhymes	Biz Markie
Snoop Dogg	Biz Markie
Gucci Mane	Biz Markie
Rhymefest	Biz Markie
Funkdoobiest	Biz Markie
Cormega	Biz Markie
Digital Underground	Biz Markie
Ol' Dirty Bastard	Biz Markie
Kool Keith	Biz Markie
Kid Acne	Biz Markie
Beastie Boys	Biz Markie
Acafool	Biz Markie
MC Lars	Biz Markie
Jahir & The Experiment	Biz Markie
Majik Most	Biz Markie
Scratch	Biz Markie
Young MC	Biz Markie
Freestyle Fellowship	Biz Markie
iLoveMakonnen	Biz Markie
DRAM	Biz Markie
Das EFX	Biz Markie
Craig Mack	Biz Markie
Fu-Schnickens	Biz Markie
Rahzel	Biz Markie
Alliance Ethnik	Biz Markie
3rd Bass	Biz Markie
Goodie Mob	Biz Markie
Jazzyfatnastees	Biz Markie
Pete Rock	Biz Markie
Q-Tip	Biz Markie
Soul II Soul	Biz Markie
The Pharcyde	Biz Markie
The Roots	Biz Markie
Kid Koala	Björk
Ice-T	Black Flag
Beastie Boys	Black Flag
Fat Tony	Black Flag
Clear Soul Forces	Black Milk
Nolan the Ninja	Black Milk
Sean Price	Black Moon
Eyedea & Abilities	Black Moon
Slum Village	Black Moon
Heltah Skeltah	Black Moon
Big L	Black Moon
Blahzay Blahzay	Black Moon
Finsta Bundy	Black Moon
Mobb Deep	Black Moon
O.G.C.	Black Moon
Ruste Juxx	Black Moon
Shadez Of Brooklyn	Black Moon
Petey Pablo	Black Rob
Body Count	Black Sabbath
Wyclef Jean	Black Sheep
Redman	Black Sheep
Slum Village	Black Sheep
Onry Ozzborn	Black Sheep
Sleep	Black Sheep
The Lost Boyz	Black Sheep
Tanya Morgan	Black Star
Spank Rock	Black Star
Common Market	Black Star
Keelay & Zaire	Black Star
Blu	Black Star
Porter Ray	Black Star
K'NAAN	Black Star Musical Club
Phonte	Black Thought
Blue Scholars	Blackalicious
Common Market	Blackalicious
Cool Calm Pete	Blackalicious
The Foreign Exchange	Blackalicious
The Saturday Knights	Blackalicious
Micranots	Blackstar
Pretty Ricky	Blackstreet
T-Pain	Blackstreet
Sisqó	Blackstreet
Cormega	Blaq Poet
Big Noyd	Blaq Poet
Big Twin	Blaq Poet
G. Dep	Blaq Poet
Hannibal Stax	Blaq Poet
Killa Sha	Blaq Poet
Nature	Blaq Poet
Shabaam Sahdeeq	Blaq Poet
Shwayze	Blessid Union of Souls
Jackie Leven	Blind Willie McTell
Machine Gun Kelly	blink-182
Princess Superstar	Blondie
3rd Bass	Blood, Sweat & Tears
The Diplomats	Bloodshed
2Mex	Blowfly
Songodsuns	Blowfly
Nate Dogg	Blowfly
Biz Markie	Blowfly
Luther Campbell	Blowfly
Bloodhound Gang	Blowfly
Digital Underground	Blowfly
Eddie Murphy	Blowfly
Kool Keith	Blowfly
Ol' Dirty Bastard	Blowfly
Red Hot Chili Peppers	Blowfly
The 2 Live Crew	Blowfly
Tone-Loc	Blowfly
Travie McCoy	Blue Note
The Nomads	Blue Öyster Cult
Macklemore & Ryan Lewis	Blueprint
Macklemore	Blueprint
Jamie T.	Blur
Caural	Boards of Canada
Lone	Boards of Canada
Cex	Boards of Canada
G. Love & Special Sauce	Bob Dylan
Wyclef Jean	Bob Dylan
Everlast	Bob Dylan
Skylar Grey	Bob Dylan
Jackie Leven	Bob Dylan
Busta Rhymes	Bob Marley
B Real	Bob Marley
Ozomatli	Bob Marley
K'NAAN	Bob Marley
Wyclef Jean	Bob Marley
Truth Universal	Bob Marley
Michael Franti & Spearhead	Bob Marley
Spearhead	Bob Marley
Michael Franti	Bob Marley
EPMD	Bob Marley
Arrested Development	Bob Marley
Jahir & The Experiment	Bob Marley
Madcon	Bob Marley
Heavy D	Bob Marley
Fugees	Bob Marley
Flatbush Zombies	Bob Marley
Deniro Farrar	Bob Marley
Shinehead	Bob Marley
Melon Diesel	Bob Marley
Shaggy	Bob Marley
Max Herre	Bob Marley
Capleton	Bob Marley
Damian Marley	Bob Marley
Kid Rock	Bob Seger
Gym Class Heroes	Bobby Brown
Pretty Ricky	Bobby Brown
R. Kelly	Bobby Brown
Montell Jordan	Bobby Brown
Wayne Wonder	Bobby Brown
Sisqó	Bobby Brown
Wisin & Yandel	Bobby Digital
Daddy Yankee	Bobby Digital
Rahzel	Bobby McFerrin
Montell Jordan	Bobby Womack
Big K.R.I.T.	Bobby Womack
Lyfe Jennings	Bobby Womack
Coal Chamber	Body Count
Korn	Body Count
Limp Bizkit	Body Count
Slipknot	Body Count
Staind	Body Count
ESG	Bohannon
Skylar Grey	Bon Iver
Atello	Bon Jovi
Yung Joc	Bone Crusher
Unk	Bone Crusher
Chamillionaire	Bone Thugs-N-Harmony
Lil Wayne	Bone Thugs-N-Harmony
Wiz Khalifa	Bone Thugs-N-Harmony
k-os	Bone Thugs-N-Harmony
ABN	Bone Thugs-N-Harmony
T-Pain	Bone Thugs-N-Harmony
Sean Kingston	Bone Thugs-N-Harmony
Yo Majesty	Bone Thugs-N-Harmony
A$AP Ferg	Bone Thugs-N-Harmony
Pouya	Bone Thugs-N-Harmony
Flatbush Zombies	Bone Thugs-N-Harmony
Main Attrakionz	Bone Thugs-N-Harmony
MGK	Bone Thugs-N-Harmony
K Camp	Bone Thugs-N-Harmony
T. Mills	Bone Thugs-N-Harmony
Aaliyah	Bone Thugs-N-Harmony
Crystal Caines	Bone Thugs-N-Harmony
Juvenile	Bone Thugs-N-Harmony
Master P	Bone Thugs-N-Harmony
OutKast	Bone Thugs-N-Harmony
Poetic Hustla'z	Bone Thugs-N-Harmony
Soulja Boy Tell Em	Bone Thugs-N-Harmony
Timbaland	Bone Thugs-N-Harmony
Travis Mills	Bone Thugs-N-Harmony
Wataz	Bone Thugs-N-Harmony
Xzibit	Bone Thugs-N-Harmony
Baby Bash	Boo-Yaa T.R.I.B.E.
Federation	Boo-Yaa T.R.I.B.E.
Guerilla Black	Boo-Yaa T.R.I.B.E.
Mims	Boo-Yaa T.R.I.B.E.
P.O.D.	Boo-Yaa T.R.I.B.E.
The Game	Boo-Yaa T.R.I.B.E.
Xzibit	Boo-Yaa T.R.I.B.E.
GZA	Boogie Down Productions
2Pac	Boogie Down Productions
Busta Rhymes	Boogie Down Productions
Aceyalone	Boogie Down Productions
Nas	Boogie Down Productions
The Coup	Boogie Down Productions
Wu-Tang Clan	Boogie Down Productions
Ice Cube	Boogie Down Productions
Ghostface Killah	Boogie Down Productions
Method Man	Boogie Down Productions
N.O.R.E.	Boogie Down Productions
Talib Kweli	Boogie Down Productions
Brand Nubian	Boogie Down Productions
Aesop Rock	Boogie Down Productions
DJ Hi-Tek	Boogie Down Productions
D-Block	Boogie Down Productions
Lords of the Underground	Boogie Down Productions
Nyoil	Boogie Down Productions
Spearhead	Boogie Down Productions
Ol' Dirty Bastard	Boogie Down Productions
Gravediggaz	Boogie Down Productions
Ruff Ryders	Boogie Down Productions
De La Soul	Boogie Down Productions
Mos Def	Boogie Down Productions
MC Breed	Boogie Down Productions
AZ	Boogie Down Productions
Keith Murray	Boogie Down Productions
Jeru the Damaja	Boogie Down Productions
Atmosphere	Boogie Down Productions
Jungle Brothers	Boogie Down Productions
Blac Haze	Boogie Down Productions
Common Market	Boogie Down Productions
Capone-N-Noreaga	Boogie Down Productions
Onyx	Boogie Down Productions
Mr. Scruff	Boogie Down Productions
Mr. Lif	Boogie Down Productions
Tha Alkaholiks	Boogie Down Productions
Darc Mind	Boogie Down Productions
Eligh	Boogie Down Productions
Pete Rock	Boogie Down Productions
D.I.T.C.	Boogie Down Productions
Bob Da Rage Sense	Boogie Down Productions
Rob Sonic	Boogie Down Productions
The Beatnuts	Boogie Down Productions
Definition of Sound	Boogie Down Productions
Spectre	Boogie Down Productions
Dr. Dre	Boogie Down Productions
MC Lyte	Boogie Down Productions
MC Ren	Boogie Down Productions
Irv Gotti	Boogie Down Productions
Pop Da Brown Hornet	Boogie Down Productions
Freestyle Fellowship	Boogie Down Productions
N.W.A	Boogie Down Productions
Steady B	Boogie Down Productions
Just-Ice	Boogie Down Productions
Leaders of the New School	Boogie Down Productions
Salt-N-Pepa	Boogie Down Productions
Ed O.G & da Bulldogs	Boogie Down Productions
Kam	Boogie Down Productions
Queen Latifah	Boogie Down Productions
Pete Rock & C.L. Smooth	Boogie Down Productions
Gang Starr	Boogie Down Productions
Main Source	Boogie Down Productions
Organized Konfusion	Boogie Down Productions
Boo-Yaa T.R.I.B.E.	Boogie Down Productions
Raekwon	Boogie Down Productions
Company Flow	Boogie Down Productions
Def Jef	Boogie Down Productions
Twin Hype	Boogie Down Productions
The Disposable Heroes of Hiphoprisy	Boogie Down Productions
DJ Krush	Boogie Down Productions
The Neptunes	Boogie Down Productions
Cannibal Ox	Boogie Down Productions
Movement Ex	Boogie Down Productions
Cocoa Brovaz	Boogie Down Productions
A Tribe Called Quest	Boogie Down Productions
Common	Boogie Down Productions
Craig Mack	Boogie Down Productions
Fugees	Boogie Down Productions
Redman	Boogie Down Productions
The Roots	Boogie Down Productions
Russell Gunn	Booker Little
Positively Testcard	Booker T. Jones
Ace Hood	Boosie Badazz
Maine Musik	Boosie Badazz
MO3	Boosie Badazz
The Diplomats	Boot Camp Clik
The Living Legends	Boot Camp Clik
Purple City	Boot Camp Clik
Black Market Militia	Boot Camp Clik
G-Unit	Boot Camp Clik
Jedi Mind Tricks	Boot Camp Clik
Non-Phixion	Boot Camp Clik
Riviera Regime	Boot Camp Clik
Special Teamz	Boot Camp Clik
Digital Underground	Bootsy Collins
OutKast	Bootsy Collins
Sleepy Brown	Bootsy Collins
Dudley Perkins	Bootsy Collins
Eazy-E	Bootsy Collins
N.W.A	Bootsy Collins
Schoolly D	Bootsy Collins
DRAM	Bootsy Collins
Biz Markie	Bootsy Collins
Tha Eastsidaz	Bootsy Collins
Low Profile	Bootsy Collins
Freekbass	Bootsy's Rubber Band
Girl Talk	Boredoms
Busta Rhymes	Bounty Killer
Dizzee Rascal	Bounty Killer
Wisin & Yandel	Bounty Killer
Daddy Yankee	Bounty Killer
Lord Kossity	Bounty Killer
Yung Berg	Bow Wow
Jamal	Bow Wow
Rob $tone	Bow Wow
Tyrese	Boyz II Men
Lil' J	Boyz II Men
Sisqó	Boyz II Men
Sons of Funk	Boyz II Men
The National Parcs	Bran Van 3000
M-1	Brand Nubian
Boot Camp Clik	Brand Nubian
Rhymefest	Brand Nubian
The Roots	Brand Nubian
Black Moon	Brand Nubian
One Be Lo	Brand Nubian
Lupe Fiasco	Brand Nubian
Common	Brand Nubian
Brother Ali	Brand Nubian
Nyoil	Brand Nubian
Cypress Hill	Brand Nubian
Canibus	Brand Nubian
k-os	Brand Nubian
Slum Village	Brand Nubian
J-Live	Brand Nubian
Grand Daddy I.U.	Brand Nubian
Soul Purpose	Brand Nubian
D.I.T.C.	Brand Nubian
Goodie Mob	Brand Nubian
Fugees	Brand Nubian
Digable Planets	Brand Nubian
Rahzel	Brand Nubian
Dynas	Brand Nubian
Company Flow	Brand Nubian
Jurassic 5	Brand Nubian
Mos Def	Brand Nubian
Talib Kweli	Brand Nubian
Hot Chip	Brian Eno
Subtle	Brian Eno
Flying Lotus	Brian Eno
DJ Shadow	Brian Eno
DJ Spooky	Brian Eno
Global Communication	Brian Eno
Marxman	Brian Eno
Wolfgang Voigt	Brian Eno
Pole	Brian Eno
Arto Lindsay	Brian Eno
Carl Thomas	Brian McKnight
Nicki Minaj	Britney Spears
Kid Sister	Britney Spears
RJD2	Broadcast
Odd Nosdam	Broadcast
Tech N9ne	Brotha Lynch Hung
50 Cent	Brotha Lynch Hung
Clipse	Brotha Lynch Hung
Eminem	Brotha Lynch Hung
Obie Trice	Brotha Lynch Hung
Twiztid	Brotha Lynch Hung
Macklemore	Brother Ali
Everlast	Bruce Springsteen
Steve Aoki	BT
3LAU	BT
Upchurch	Bubba Sparxxx
Boondox	Bubba Sparxxx
Big B	Bubba Sparxxx
Rhymefest	Buckshot
Matthew Shipp	Bud Powell
Russell Gunn	Buddy Rich & His Big Band
Why?	Built to Spill
Busta Rhymes	Buju Banton
Denzel Curry	Buju Banton
Hector & Tito	Buju Banton
Z-Ro	Bun B
Lil Wayne	Bun B
T.I.	Bun B
Dizzee Rascal	Bun B
Young Jeezy	Bun B
A$AP Rocky	Bun B
Boosie Badazz	Bun B
Waka Flocka Flame	Bun B
Curren$y	Bun B
Yelawolf	Bun B
Ronnie Lott	Bun B
Capleton	Bunny Wailer
Damian Marley	Bunny Wailer
Wayne Wonder	Burning Spear
Shinehead	Burning Spear
N.E.R.D	Burt Bacharach
The Free Design	Burt Bacharach
Sergio Mendes	Burt Bacharach
Chakuza	Bushido
Fat Pat	Bushwick Bill
Gangsta Pat	Bushwick Bill
Xzibit	Busta Rhymes
Busta Flex	Busta Rhymes
Lethal Bizzle	Busta Rhymes
N.O.R.E.	Busta Rhymes
Jadakiss	Busta Rhymes
Coolio	Busta Rhymes
Petey Pablo	Busta Rhymes
Kardinal Offishall	Busta Rhymes
Blackalicious	Busta Rhymes
Flatbush Zombies	Busta Rhymes
Ski Mask the Slump God	Busta Rhymes
Goodie Mob	Busta Rhymes
Ja Rule	Busta Rhymes
Ludacris	Busta Rhymes
Nelly	Busta Rhymes
Rah Digga	Busta Rhymes
Rampage	Busta Rhymes
Spragga Benz	Busta Rhymes
LL Cool J	Busy Bee
DJ Jazzy Jeff & the Fresh Prince	Busy Bee
Kool Moe Dee	Busy Bee
Monster	Buzzcocks
Beeda Weeda	C-BO
Westside Connection	C-BO
J. Stalin	C-BO
Messy Marv	C-BO
Mistah F.A.B.	C-BO
Tech N9ne	C-BO
Young Meek	C-BO
Gucci Mane	C-Murder
Boosie Badazz	C-Murder
Thunderheist	C+C Music Factory
SahBabii	Ca$h Out
23 Skidoo	Cabaret Voltaire
Sergio Mendes	Caetano Veloso
Arto Lindsay	Caetano Veloso
Calle 13	Café Tacuba
Y@K Ballz	Cage
Giant Panda	Cal Tjader
Brown Boy	Cali Life Style
Truth Universal	Calypso Rose
Lloyd Banks	Cam'ron
50 Cent	Cam'ron
Re-Up Gang	Cam'ron
Earl Sweatshirt	Cam'ron
French Montana	Cam'ron
Action Bronson	Cam'ron
Al-Doe	Cam'ron
Kodie Shane	Cam'ron
The Game	Cam'ron
The Weeknd	Cam'ron
Snoop Dogg	Cameo
Daz Dillinger	Cameo
Soopafly	Cameo
Knoc-Turn'al	Cameo
Jungle Brothers	Cameo
Sa-Ra	Cameo
Compton's Most Wanted	Cameo
Dr. Dre	Cameo
N.W.A	Cameo
Tha Eastsidaz	Cameo
Kidz in the Hall	Camp Lo
Mac Miller	Camp Lo
Wale	Camp Lo
ScHoolboy Q	Camp Lo
Axel Leon	Canibus
P.O.S	Cannibal Ox
Lyrics Born	Cannibal Ox
Grayskul	Cannibal Ox
Wayne Wonder	Capleton
Brown Boy	Capone
Cam'ron	Capone-N-Noreaga
Beanie Sigel	Capone-N-Noreaga
Jadakiss	Capone-N-Noreaga
Re-Up Gang	Capone-N-Noreaga
50 Cent	Capone-N-Noreaga
Cormega	Capone-N-Noreaga
DMX	Capone-N-Noreaga
G-Unit	Capone-N-Noreaga
Jim Jones	Capone-N-Noreaga
Joe Budden	Capone-N-Noreaga
Juelz Santana	Capone-N-Noreaga
Faust	Captain Beefheart
Steve Aoki	Carl Cox
Andy Montañez	Carlos Puebla
Paul Wall	Cash Money Millionaires
Webbie	Cash Money Millionaires
YoungBloodZ	Cash Money Millionaires
CJ Flemings	Cassidy
Gil Scott-Heron	Cassius Clay
Matthew Shipp	Cecil Taylor
William Parker	Cecil Taylor
Dopestyle 1231	Ced G
Chamillionaire	Cee Lo Green
Rhymefest	Cee Lo Green
Lupe Fiasco	Cee Lo Green
Spank Rock	Cee Lo Green
Lyrics Born	Cee Lo Green
Bluey Robinson	Cee Lo Green
Jamie Lidell	Cee Lo Green
Justin Timberlake	Cee Lo Green
Ivy Queen	Celia Cruz
India	Celia Cruz
Imani Coppola	Chaka Khan
Estelle	Chaka Khan
Missy Elliott	Chaka Khan
Total	Chaka Khan
Yelawolf	Chamillionaire
Alta	Chance the Rapper
D/C	Chance the Rapper
Dua Lipa	Chance the Rapper
Elohim	Chance the Rapper
Sir Mix-A-Lot	Channel One
A Tribe Called Quest	Charles Mingus
Gil Scott-Heron	Charles Mingus
Adrian Younge	Charles Stepney
Afrika Bambaataa	Charles Wright
Damian Marley	Charlie Chaplin
Kenny Burrell	Charlie Christian
William Parker	Charlie Haden
Miri Ben-Ari	Charlie Parker
Bill Cosby	Charlie Parker
The Sirens	Cheap Trick
Method Man	Cheech & Chong
Cypress Hill	Cheech & Chong
Bad Boy Joe	Chep Nunez
ESG	Chic
The Egyptian Lover	Chic
Fat Nick	Chief Keef
Juice WRLD	Chief Keef
Lil Boom	Chief Keef
Yung Bans	Chief Keef
Alex Angelo	Childish Gambino
Rexx Life Raj	Childish Gambino
Rich Brian	Childish Gambino
Bow Wow	Chingy
Anthony Lewis	Chris Brown
Ar'mon & Trey	Chris Brown
Ayo & Teo	Chris Brown
Bryson Tiller	Chris Brown
Chris Sails	Chris Brown
Jawan Harris	Chris Brown
Jay Park	Chris Brown
Jovanie	Chris Brown
Malachiae Warren	Chris Brown
Maurice Moore	Chris Brown
SoMo	Chris Brown
Tre Coast	Chris Brown
Tryon	Chris Brown
Vice Menta	Chris Brown
Yashua	Chris Brown
Young Killer	Chris Brown
Zayion McCall	Chris Brown
Kevin Hart	Chris Rock
DJ Spooky	Christian Marclay
The Notorious B.I.G.	Chubb Rock
J-Live	Chubb Rock
Freestyle Fellowship	Chubb Rock
Das EFX	Chubb Rock
Craig Mack	Chubb Rock
Big Pun	Chubb Rock
Fat Joe	Chubb Rock
Jeru the Damaja	Chubb Rock
Wale	Chuck Brown
Trouble Funk	Chuck Brown & the Soul Searchers
Talib Kweli	Chuck D
Canibus	Chuck D
AZ	Chuck D
El-P	Chuck D
Breez Evahflowin	Chuck D
Pharoahe Monch	Chuck D
Sticky Fingaz	Chuck D
Quincy Jones	Clark Terry
Marquis Hill	Clifford Brown
Digital Underground	Clinton
Tyler, The Creator	Clipse
Pusha T	Clipse
J. Cole	Clipse
Meek Mill	Clipse
Far East Movement	Clipse
Freddie Gibbs	Clipse
Odd Future	Clipse
Spoek Mathambo	cLOUDDEAD
Montell Jordan	Club Nouveau
Emile Haynie	Cochise
Shaggy	Cocoa Tea
Gym Class Heroes	Coheed and Cambria
Brand Nubian	Cold Crush Brothers
Public Enemy	Cold Crush Brothers
Ice-T	Cold Crush Brothers
Ultramagnetic MC's	Cold Crush Brothers
Jungle Brothers	Cold Crush Brothers
The 2 Live Crew	Cold Crush Brothers
The Sugarhill Gang	Cold Crush Brothers
Kool Moe Dee	Cold Crush Brothers
Leaders of the New School	Cold Crush Brothers
Stetsasonic	Cold Crush Brothers
Kurtis Blow	Cold Crush Brothers
Audio Two	Cold Crush Brothers
Mantronix	Cold Crush Brothers
3rd Bass	Cold Crush Brothers
Doug E. Fresh	Cold Crush Brothers
Big L	Cold Crush Four
Mr. Scruff	Coldcut
Daedelus	Coldcut
DJ Krush	Coldcut
Lyrycyst	Coldplay
Flatbush Zombies	Coldplay
Sarah Ross	Colt Ford
Jungle Brothers	Commodores
Rhymefest	Common
Kanye West	Common
Lupe Fiasco	Common
Brother Ali	Common
Murs	Common
Danny!	Common
Aesop Rock	Common
Amir Sulaiman	Common
Cyne	Common
Beans	Common
Cee Lo Green	Common
Planet Asia	Common
Flobots	Common
will.i.am	Common
Jurassic 5	Common
Oddisee	Common
The Proov	Common
Antipop Consortium	Common
Drake	Common
Blu	Common
B.o.B	Common
Skyzoo	Common
Alliance Ethnik	Common
SoulStice	Common
Kid Sister	Common
GLC	Common
Andy Grammer	Common
Atmosphere	Common
Cannibal Ox	Common
El-P	Common
Guilty Simpson	Common
Jean Grae	Common
Lyrics Born	Common
Mr. Lif	Common
RJD2	Common
Tunji Ige	Common
Jawz of Life	Common Sense
Subtle	Company Flow
Grand Buffet	Company Flow
Brother Reade	Company Flow
Beans	Company Flow
Eyedea & Abilities	Company Flow
P.O.S	Company Flow
Y@K Ballz	Company Flow
Cadence Weapon	Company Flow
Mr. Lif	Company Flow
Deltron 3030	Company Flow
Semi Official	Company Flow
Cannibal Ox	Company Flow
Marc Ribot	Compay Segundo
C-BO	Compton's Most Wanted
5th Ward Boyz	Compton's Most Wanted
Black Moon	Compton's Most Wanted
Kurupt	Compton's Most Wanted
Dubb Union	Compton's Most Wanted
Westside Connection	Compton's Most Wanted
D12	Compton's Most Wanted
MC Breed	Compton's Most Wanted
Mack 10	Compton's Most Wanted
3rd Degree	Compton's Most Wanted
Pazdat	Compton's Most Wanted
Tha Eastsidaz	Compton's Most Wanted
Glasses Malone	Compton's Most Wanted
WC and the Maad Circle	Compton's Most Wanted
187 Fac	Compton's Most Wanted
Johnny J	Compton's Most Wanted
Juan Gotti	Control Machete
Ms Krazie	Control Machete
C-Kan	Control Machete
T.I.	Cool Breeze
Bow Wow	Coolio
Delinquent Habits	Coolio
Kurupt	Coolio
L.V.	Coolio
Skee-Lo	Coolio
Westside Connection	Coolio
Xzibit	Coolio
Styles P	Cormega
Jadakiss	Cormega
50 Cent	Cormega
Freeway	Cormega
Hell Rell	Cormega
Iman T.H.U.G.	Cormega
Killa Sin	Cormega
Gorillaz	Cornelius
Prefuse 73	Cornelius
Quincy Jones	Count Basie
Platinum Pied Pipers	Count Bass D
Blaq Poet	Craig G
Styles P	Craig Mack
Shyne	Craig Mack
Black Rob	Craig Mack
G. Dep	Craig Mack
The LOX	Craig Mack
Curse ov Dialect	Crass
MC Paul Barman	Crass
Big B	Crazytown
Moonshine Bandits	Creedence Clearwater Revival
P.O.S	Crescent Moon
Rich Boy	Crime Boss
Boosie Badazz	Crime Boss
Lil' Flip	Crime Boss
Mike Jones	Crime Boss
Roscoe	Crime Boss
Slim Thug	Crime Boss
Soulja Boy Tell Em	Crime Mob
Trip Lee	Cross Movement
R-Swift	Cross Movement
Lupe Fiasco	Crucial Conflict
Do or Die	Curtis Mayfield
Spearhead	Curtis Mayfield
Big Boi	Curtis Mayfield
Camp Lo	Curtis Mayfield
Fun Lovin' Criminals	Curtis Mayfield
Lyrics Born	Curtis Mayfield
Connie Price & the Keystones	Curtis Mayfield
Michael Franti	Curtis Mayfield
The Sugarhill Gang	Curtis Mayfield
Sleepy Brown	Curtis Mayfield
MJG	Curtis Mayfield
Adrian Younge	Curtis Mayfield
Big K.R.I.T.	Curtis Mayfield
The Last Poets	Curtis Mayfield
Romanowski	Cut Chemist
Breakestra	Cut Chemist
Roots Manuva	Cutty Ranks
Mr. Dé	Cybotron
DJ Magic Mike	Cybotron
Bass Foundation	Cybotron
Dynamix II	Cybotron
Bass Incorporated	Cybotron
Push Button Objects	Cybotron
Nicki Minaj	Cyndi Lauper
Potluck	Cypress Hill
Xzibit	Cypress Hill
Eminem	Cypress Hill
Master P	Cypress Hill
Wu-Tang Clan	Cypress Hill
Obie Trice	Cypress Hill
C-Rayz Walz	Cypress Hill
Da Weasel	Cypress Hill
Baby Bash	Cypress Hill
Lil Rob	Cypress Hill
Everlast	Cypress Hill
Slush	Cypress Hill
Twiztid	Cypress Hill
Akwid	Cypress Hill
Garcia	Cypress Hill
Fun Lovin' Criminals	Cypress Hill
Sleep	Cypress Hill
Omar Cruz	Cypress Hill
Bob Da Rage Sense	Cypress Hill
Insane Clown Posse	Cypress Hill
A.L.G.	Cypress Hill
Quelle Chris	Cypress Hill
J-Loc	Cypress Hill
Big Baller Click	Cypress Hill
Crime Boss	Cypress Hill
Kottonmouth Kings	Cypress Hill
2 Skinnee J's	Cypress Hill
311	Cypress Hill
Blackalicious	Cypress Hill
C-Kan	Cypress Hill
Coffin Carousel	Cypress Hill
Coolio	Cypress Hill
Goodie Mob	Cypress Hill
Guilty Simpson	Cypress Hill
King Lil G	Cypress Hill
Lifesavas	Cypress Hill
Lighter Shade of Brown	Cypress Hill
Sage Francis	Cypress Hill
Slightly Stoopid	Cypress Hill
Grand Daddy I.U.	D-Nice
Boot Camp Clik	D.I.T.C.
The Living Legends	D.I.T.C.
Madlib	D.I.T.C.
Purple City	D.I.T.C.
D-Block	D.I.T.C.
G-Unit	D.I.T.C.
Terror Squad	D.I.T.C.
The Diplomats	D.I.T.C.
The Ghetto Dwellas	D.I.T.C.
Gnarls Barkley	D'Angelo
Sisqó	D'Angelo
Lyfe Jennings	D'Angelo
Kenny Burrell	D'Jango
Tyler, The Creator	D12
Boondox	D12
DJ Clay	D12
Obie Trice	D12
Stat Quo	D12
The Game	D12
Young Buck	D12
DJ Luke Nasty	D4L
DJ Hi-Tek	Da Beatminerz
Ron Browz	Da Beatminerz
Lil' Kim	Da Brat
Shawnna	Da Brat
Trina	Da Brat
Lady Te	Da Brat
Unladylike	Da Brat
Eve	Da Brat
Lil Mama	Da Brat
Foxy Brown	Da Brat
Bow Wow	Da Brat
Charli Baltimore	Da Brat
Jean Grae	Da Brat
Rah Digga	Da Brat
VanJess	Da Brat
Common Market	Da Bush Babees
Kardinal Offishall	Da Bush Babees
Pacha Massive	Da Lata
Mighty Igloo Crew	Da Lench Mob
The Lost Boyz	Da Youngsta's
Gang Colours	Dabrye
Paul White	Dabrye
Kutmah	Dabrye
Darkhouse Family	Dabrye
Illum Sphere	Dabrye
Kaytranada	Dabrye
Kelpe	Dabrye
Shigeto	Dabrye
Yaga & Mackie	Daddy Yankee
RKM & Ken-Y	Daddy Yankee
Miguelito	Daddy Yankee
Arcángel	Daddy Yankee
Plan B	Daddy Yankee
Speedy	Daddy Yankee
Baths	Daedelus
Rick Wakeman	Daevid Allen
Gorillaz	Daft Punk
Cadence Weapon	Daft Punk
N.A.S.A.	Daft Punk
The Glitch Mob	Dälek
Timbaland	Dallas Austin
Mndsgn	Dâm-Funk
Joss Stone	Damian Marley
Restiform Bodies	Dan the Automator
Danger Mouse	Dan the Automator
Daedelus	Dan the Automator
DJ Jazzy Jeff & the Fresh Prince	Dana Dane
El Guincho	Danger Mouse
Dabrye	Danny Breaks
6ix9ine	Danny Brown
Brian Tyler	Danny Elfman
DJ Harvey	Danny Krivit
Gym Class Heroes	Daryl Hall & John Oates
Har Mar Superstar	Daryl Hall & John Oates
Travie McCoy	Daryl Hall & John Oates
Bone Thugs-N-Harmony	Das EFX
Busdriver	Das EFX
The Lost Boyz	Das EFX
Wise Intelligent	Das EFX
Young Black Teenagers	Das EFX
Camp Lo	Das EFX
Common Sense	Das EFX
Jay-Z	Das EFX
Keith Murray	Das EFX
Pirulo Y La Tribu	Dave Valentin
Colt Ford	David Allan Coe
Moonshine Bandits	David Allan Coe
RZA	David Axelrod
DJ Shadow	David Axelrod
Adrian Younge	David Axelrod
Shawn Lee	David Axelrod
Gucci Mane	David Banner
Wiz Khalifa	David Banner
Big Kuntry King	David Banner
Rae Sremmurd	David Banner
Yung L.A.	David Banner
Freekbass	David Bowie
Spank Rock	David Bowie
Ozomatli	David Byrne
DJ Spooky	David Byrne
Four Tet	David Holmes
Kid Rock	David Lee Roth
Danny Krivit	David Mancuso
Kenny "Dope" Gonzalez	David Mancuso
YG	Daz Dillinger
KJ-52	dc Talk
Knowdaverbs	dc Talk
Aceyalone	De La Soul
Artfull Dodgers	De La Soul
Lupe Fiasco	De La Soul
Common	De La Soul
Black Milk	De La Soul
G. Love & Special Sauce	De La Soul
Talib Kweli	De La Soul
Theory Hazit	De La Soul
Ozomatli	De La Soul
Dilated Peoples	De La Soul
Little Brother	De La Soul
Junk Science	De La Soul
DJ Hi-Tek	De La Soul
Redman	De La Soul
Grip Grand	De La Soul
Del the Funky Homosapien	De La Soul
Spearhead	De La Soul
MF Doom	De La Soul
Kool Keith	De La Soul
Beans	De La Soul
Handsome Boy Modeling School	De La Soul
Cee Lo Green	De La Soul
The Black Eyed Peas	De La Soul
P.O.S	De La Soul
The Pharcyde	De La Soul
Mos Def	De La Soul
Slum Village	De La Soul
Atmosphere	De La Soul
The Chicharones	De La Soul
Jneiro Jarel	De La Soul
Pete Philly & Perquisite	De La Soul
Lyrics Born	De La Soul
J-Live	De La Soul
Cadence Weapon	De La Soul
Gnarls Barkley	De La Soul
Q-Tip	De La Soul
J Dilla	De La Soul
DJ Shadow	De La Soul
Dan the Automator	De La Soul
People Under the Stairs	De La Soul
Arrested Development	De La Soul
Pigeon John	De La Soul
Jurassic 5	De La Soul
Raydar Ellis	De La Soul
Just Jack	De La Soul
Tha Alkaholiks	De La Soul
Moka Only	De La Soul
Darc Mind	De La Soul
Blackalicious	De La Soul
Mighty Joseph	De La Soul
Goodie Mob	De La Soul
Blue Scholars	De La Soul
Pharoahe Monch	De La Soul
Porn Theatre Ushers	De La Soul
Alfonzo Hunter	De La Soul
Fugees	De La Soul
Delinquent Habits	De La Soul
Basehead	De La Soul
Antipop Consortium	De La Soul
Freestyle Fellowship	De La Soul
MC Paul Barman	De La Soul
Saukrates	De La Soul
Quelle Chris	De La Soul
Blu	De La Soul
Rizzle Kicks	De La Soul
Leaders of the New School	De La Soul
Hi-C	De La Soul
Digable Planets	De La Soul
Kwamé	De La Soul
Goats	De La Soul
Pete Rock & C.L. Smooth	De La Soul
Chubb Rock	De La Soul
Puff Daddy	De La Soul
Rahzel	De La Soul
Alliance Ethnik	De La Soul
Company Flow	De La Soul
DJ Cam	De La Soul
Kid Sister	De La Soul
Groove B Chill	De La Soul
Beck	De La Soul
Black Star	De La Soul
Dream Warriors	De La Soul
IshDARR	De La Soul
Lifesavas	De La Soul
Lil Xan	De La Soul
Mai Lan	De La Soul
Main Source	De La Soul
Non-Phixion	De La Soul
P.M. Dawn	De La Soul
Statik Kxng	De La Soul
The Disposable Heroes of Hiphoprisy	De La Soul
The Roots	De La Soul
Us3	De La Soul
Warm Brew	De La Soul
Will Jay	De La Soul
Zimbabwe Legit	De La Soul
Curse ov Dialect	Dead Kennedys
MC Paul Barman	Dead Kennedys
MC Lars	Dead Milkmen
Immortal Technique	Dead Prez
Saigon	Dead Prez
The Impossebulls	Dead Prez
DJ /rupture	Dead Prez
Skylar Grey	Death Cab for Cutie
Tha Dogg Pound	Def Jef
Linkin Park	Deftones
Aceyalone	Del the Funky Homosapien
Busdriver	Del the Funky Homosapien
Murs	Del the Funky Homosapien
Grand Buffet	Del the Funky Homosapien
Omni	Del the Funky Homosapien
Kail	Del the Funky Homosapien
The Black Eyed Peas	Del the Funky Homosapien
The Pharcyde	Del the Funky Homosapien
Lyrics Born	Del the Funky Homosapien
The Knux	Del the Funky Homosapien
K-the-I???	Del the Funky Homosapien
Mr. Lif	Del the Funky Homosapien
Blackalicious	Del the Funky Homosapien
Pharoahe Monch	Del the Funky Homosapien
Freestyle Fellowship	Del the Funky Homosapien
Danny Brown	Del the Funky Homosapien
Hi-C	Del the Funky Homosapien
Fu-Schnickens	Del the Funky Homosapien
The Grouch & Eligh	Del the Funky Homosapien
Aesop Rock	Del the Funky Homosapien
El-P	Del the Funky Homosapien
Eminem	Del the Funky Homosapien
Kanye West	Del the Funky Homosapien
Missy Elliott	Del the Funky Homosapien
Sage Francis	Del the Funky Homosapien
The Coup	Del the Funky Homosapien
Akwid	Delinquent Habits
Lee Bannon	Deltron 3030
DJ Luke Nasty	Dem Franchize Boyz
Damian Marley	Dennis Alcapone
Capleton	Dennis Brown
Travis Barker	Dennis Chambers
Matthew Shipp	Dennis Sandole
Hot Chip	Dennis Young
William Parker	Derek Bailey
Arto Lindsay	Derek Bailey
Spank Rock	Derrick May
Global Communication	Derrick May
Skatebård	Derrick May
Gilles Peterson	Derrick May
Travis Barker	Descendents
Cherish	Destiny's Child
Azealia Banks	Destiny's Child
Royce da 5'9"	Detroit's Most Wanted
Timbaland	DeVante Swing
Fat Tony	Devin the Dude
Danny Brown	Devin the Dude
Yelawolf	Devin the Dude
CunninLynguists	Devin the Dude
Paul Wall	Devin the Dude
Rocko	Devin the Dude
Slim Thug	Devin the Dude
The Saturday Knights	Devin the Dude
BS 2000	Devo
Hanz	Devo
Dynas	Diamond D
Ursula Rucker	Dick Gregory
Bill Cosby	Dick Gregory
Steinski	Dickie Goodman
Cam'ron	Diddy
Yung Joc	Diddy
Fabolous	Diddy
Don Omar	Diddy
[truncated: 7,375 more rows]
