# Supplementary material for: Explosive and implosive root concepts: An analysis of music moods rooted by two influential rap artists
Source: PLoS One. 2022 Jul 1;17(7):e0270648. doi: 10.1371/journal.pone.0270648 (PMC9249228; doi:10.1371/journal.pone.0270648)
Supplement: S1 File — (ZIP) [file pone.0270648.s009.zip › data_codes/data/lyrics_LIWCResults.xlsx]

## Sheet: Sheet0
Source (A)	Source (B)	Source (C)	Source (D)	Source (E)	WC	Analytic	Clout	Authentic	Tone	WPS	Sixltr	Dic	function	pronoun	ppron	i	we	you	shehe	they	ipron	article	prep	auxverb	adverb	conj	negate	verb	adj	compare	interrog	number	quant	affect	posemo	negemo	anx	anger	sad	social	family	friend	female	male	cogproc	insight	cause	discrep	tentat
1984	Run-D.M.C.	Run-D.M.C.	Hard Times	Hard times spreading just like the flu Watch out homeboy, don't let it catch you P-p-prices go up, don't let your pocket go down When you got short money you're stuck on the ground Turn around, get ready, keep your eye on the clock And be on point for the future shock Hard times (repeat 2x) Hard times are coming to your town So stay alert, don't let them get you down They tell you times are tough…	212	54.58	85.04	96.13	18.79	212	5.19	91.04	47.64	17.45	14.15	5.19	0.47	7.55	0	0.94	3.3	5.19	12.26	9.91	3.3	3.3	2.83	20.75	8.49	1.42	1.42	0	1.42	2.83	0.94	1.42	0	0.47	0	10.85	0	0	0	0	3.77	0.47	0.47	0.47	0
1984	Run-D.M.C.	Run-D.M.C.	Rock Box	[Run] Run.. (Run..) D.. (D) M.. (M) C.. (C) Rock.. (rock.. rock..) For you! (for you.. for you..) Fresh (fresh.. fresh..) {*guitar solo*} [Run] For all you sucker MC's perpetratin a FRAUD Your rhymes are cold wack and keep the crowd cold bored You're the kind of guy that girl ignored I'm drivin Caddy, you fixin a FORD My name is Joseph Simmons but my middle name's Lord and when I'm rockin on the …	748	48.36	91.98	37.68	27.99	10.25	5.35	78.34	48.53	16.44	12.17	2.41	5.21	4.28	0.13	0.13	4.28	7.49	8.96	7.22	3.07	6.95	4.28	17.25	2.94	0.8	0.4	0.8	1.6	4.41	2.27	2.14	0.13	0.8	0.4	13.64	0	0.8	0.4	0.4	8.82	0.8	1.2	1.2	1.6
1984	Run-D.M.C.	Run-D.M.C.	Jam-Master Jay	Kick off shoes, jump on the jock Listen to the Jam Master as he starts to rock His name is Jay and he's on his way To be the best DJ in the US of A J-a-y are the letters of his name Cutting and scratching are the aspects of his game So check out the Master as he cuts these jams And look at us with the mics in our hands Then take a count, 1 2 3 Jam Master Jay, Run-D.M.C. He's Jam Master Jay, the b…	375	61.67	96.07	10.08	50.67	93.75	6.67	83.2	53.07	16	12.27	0	5.6	1.87	4.8	0	3.73	10.13	10.4	7.47	3.73	5.87	4.27	20.27	4	2.4	1.07	2.67	1.6	3.47	2.4	1.07	0	0	0.27	19.2	0	0.27	0.27	5.07	8	0.27	0.8	0.53	0
1984	Run-D.M.C.	Run-D.M.C.	Hollis Crew (Krush-Groove 2)	Sucker MC's who did not learn If you don't this time, we shall return The beat is big, it's kind of large And when we're on the mic, we're in charge It's like that y'all (that y'all) like that y'all (that y'all) Like that-a-tha-that a-like that y'all (that y'all) Cool chief rocker, I don't drink vodka But keep a microphone inside my locker Go to school everyday, on the side makin pay Cause I'm ro…	472	49.32	77.72	52.66	49.42	94.4	3.81	83.47	54.66	19.92	12.29	5.93	1.27	4.45	0.21	0.42	7.63	9.11	10.81	8.69	3.81	7.2	1.48	17.58	4.03	2.54	1.69	0.21	1.48	4.24	2.75	1.48	0	0.85	0.42	11.44	0	0.21	0.42	0.64	8.9	1.48	2.97	1.27	1.27
1984	Run-D.M.C.	Run-D.M.C.	Sucker M.C.'s (Krush-Groove 1)	Two years ago, a friend of mine Asked me to say some MC rhymes So I said this rhyme I'm about to say The rhyme was Def a-then it went this way Took a test to become an MC And Orange Krush became amazed at me So Larry put me inside, his Cad-illac The chaffeur drove off and we never came back Dave cut the record down to the bone And now they got me rockin on the microphone And then we talkin autogr…	624	62.88	75.97	73.9	34.09	124.8	5.77	82.53	51.76	17.15	13.94	7.21	0.48	5.93	0.16	0.16	3.21	8.81	11.86	6.25	4.33	7.53	1.76	14.58	1.6	0.64	1.12	2.08	1.28	5.29	2.88	2.4	0	1.76	0.16	11.86	0.16	0.32	0.8	0.8	7.21	1.44	1.28	0.8	1.44
1984	Run-D.M.C.	Run-D.M.C.	It's Like That	[Run] Unemployment at a record highs People coming, people going, people born to die Don't ask me, because I don't know why But it's like that, and that's the way it is [D.M.C.] People in the world tryin to make ends meet You try to ride car, train, bus, or feet I said you got to work hard, you want to compete It's like that, and that's the way it is Huh! [Run & D.M.C. alternate lines for the rem…	461	19.54	83.55	45.94	6.47	27.12	7.81	93.06	60.74	25.38	8.68	2.17	0.43	5.86	0.22	0	16.7	8.46	10.2	15.18	2.82	6.29	1.95	25.6	1.95	3.9	2.82	0.65	1.52	3.9	1.08	2.82	0	0.65	1.74	10.2	0	0	0	0.43	9.54	2.17	1.95	1.3	1.95
1984	Run-D.M.C.	Run-D.M.C.	Wake Up	[Wake up], [wake up] [Get up] [Wake up], [wake up] [Get up] [Wake up] When I woke up this morning and got out the bed I had some really fresh thoughts going through my head they were thoughts that came from a wonderful dream it was the vision of a world working as a team it was a dream [get up] just a dream [wake up], [wake up], [get up] There were no guns, no what no tanks, no what, atomic bombs…	408	95.25	63.43	58.59	53.41	408	8.33	95.1	56.37	8.33	2.94	0.74	1.47	0	0	0.74	5.39	10.05	19.85	7.84	5.15	4.17	1.96	16.18	2.94	0.74	0.98	0.25	2.45	3.43	2.45	0.98	0	0.74	0.25	5.39	0	0	0	0	5.39	0.74	0.98	0	0.74
1984	Run-D.M.C.	Run-D.M.C.	30 Days	Heard that they said that it's rainin men But the offer that I make, it won't be made again You don't have to write, you don't have to call It's a one-time offer for nothing at all And there's no red tape, I don't make it hard You don't need cash money or a Master Card I got easy terms, and a lay-away But I need a quick decision, and I need it today And if you find that you don't like my ways Wel…	388	6.87	72.33	70.48	90.02	129.33	4.64	90.72	60.05	23.71	17.53	8.76	0.26	7.99	0.26	0.26	6.19	7.22	6.19	12.63	4.9	9.79	4.12	23.2	2.58	0	0.52	3.09	2.32	4.38	4.12	0.26	0	0	0	14.95	0	0	0.52	1.29	13.4	2.06	1.29	4.64	4.12
1984	Run-D.M.C.	Run-D.M.C.	Jay's Game		0	0	0	0	0	0	0	0	0	0	0	0	0	0	0	0	0	0	0	0	0	0	0	0	0	0	0	0	0	0	0	0	0	0	0	0	0	0	0	0	0	0	0	0	0
1985	Run-D.M.C.	King of Rock	Rock the House	[Run] And this is the way.. we rock the house! Ha hah.. Ya don't.. Ya can't.. and I don't.. ya don't stop! D.. M.. C.. Huh.. [D.M.C.] I'm the King of Rock, there is none higher.. Sire! To burn my kingdom, FIRE.. Re-TIRE.. [Run] Now we rock the party, and come correct.. BREAK! Now we crash through walls.. The CEILING! [Run] On the tape [DMC] We're fresh out the box [Run] And this is the way.. we r…	146	62.64	79.44	79.89	99	2.98	4.11	84.93	41.1	11.64	8.22	2.05	4.11	2.05	0	0	3.42	8.9	5.48	6.16	4.11	4.11	4.79	16.44	2.05	0.68	0	0	0.68	9.59	8.22	0.68	0	0	0	10.27	0	0	0.68	2.05	4.11	0	0	0	0
1985	Run-D.M.C.	King of Rock	King of Rock	I'm the king of rock, there is none higher Sucker MC's should call me sire To burn my kingdom, you must use fire I won't stop rockin' till I retire Now we rock the party and come correct Our cuts are on time and rhymes connect Got the right to vote and will elect And other rappers can't stand us, but give us respect They called us and said we're gettin iller There's no one chiller It's not Michae…	592	32.78	83.64	55.23	41.01	98.67	6.42	84.97	52.87	18.75	14.53	5.41	4.9	3.04	0.84	0.34	4.22	7.09	9.29	9.46	4.22	7.43	3.72	18.75	2.87	1.52	1.35	0.84	1.69	4.22	2.53	1.69	0	0.84	0	14.02	0	0.51	0	1.01	8.45	0.84	1.52	0.51	1.01
1985	Run-D.M.C.	King of Rock	You Talk Too Much	Shut up!!! You talk too much... You talk too much... You talk too much... You talk too much... Hey! You over there, I know about your kind You're like the Independent Network News on Channel 9 Everywhere that you go, no matter where you at I said you talk about this, and you talk about that When the cat took your tongue, I say you took it right back Your mouth is so big, one bite would kill a Big…	693	12.04	99	75.33	11	31.5	5.92	92.93	57.86	23.81	20.35	3.03	0	17.17	0.14	0	3.46	4.76	9.96	6.06	12.41	5.34	4.47	16.59	5.77	1.15	2.16	1.3	4.91	2.31	0.58	1.73	0	1.01	0	30.45	0.14	0.14	0.43	0.43	8.37	0.87	0.58	0.58	1.15
1985	Run-D.M.C.	King of Rock	Jam-Master Jammin'	Couldn't wait to see, Jam Master jammin' Couldn't wait to see, the Master jam Couldn't wait to see, Jam Master jammin' Couldn't wait to see, the Master jam [Run-D.M.C.] He's a one-man band, in his own right Jam Master jams to the broad daylight No instruments needed, just two record players A stage, a crowd, and two rhyme sayers [Run] Ingredients are here, so have no fear Definitely defy the posi…	629	75.51	56.96	1.36	34.02	57.18	10.49	78.22	40.06	7.31	5.72	0.48	1.11	1.27	2.86	0	1.59	6.84	11.61	9.86	2.38	3.5	6.68	24.64	1.43	0.48	0.79	2.23	0.64	1.43	0.95	0.48	0.32	0.16	0	7.63	0	0.16	0	3.18	9.22	0.79	0.32	5.88	0.48
1985	Run-D.M.C.	King of Rock	Roots, Rap, Reggae	Reggae! Rrrroots, rap, reggae! [Run] .. and we don't stop It's like that y'all, and then we're ready to play It's no jive, it's live, and it's reggae Roots, rap.. [D.M.C.] My homeboy Jay, don't scratch reg-gae So listen to Jam Master as the Master start to play (and when he go) just check the show (cause they scratchin with the) toe (and even his el)-bow! (HA!) Rrrroots, rap, reggae! [Yellowman] …	315	42.79	64.85	4.97	99	12.6	5.4	84.13	43.81	13.65	8.57	3.81	1.59	1.9	0.95	0.32	5.08	6.67	7.3	10.48	3.49	6.67	3.17	15.24	2.54	1.27	1.27	2.22	1.27	7.3	6.98	0.32	0	0	0	8.89	0.63	0.63	0.32	1.27	7.62	1.27	3.81	0	0.63
1985	Run-D.M.C.	King of Rock	Can You Rock It Like This	If I eat, a little kid, sticks his finger in my plate I be signing autographs, for three months straight I got jet-set women, who offer me favors My face is a thousand lipstick flavors Need a sip of lemonade, I'm a slave to my trade From all these lights my complexion might fade Secretary overworked, by a money hungry jerk Got a letter, answer woman, won't you freak out on my shirt? Well can you …	452	15.47	63.85	37.11	22.34	20.55	7.74	90.93	63.94	33.41	17.26	10.18	0.44	6.42	0.22	0	16.15	3.76	12.39	12.17	1.33	3.76	0.66	8.85	2.43	7.74	0.88	0.88	0.66	2.65	1.11	1.33	0.22	0.22	0	10.18	0.22	0	0.66	0.44	5.97	1.33	0.44	0.88	1.77
1985	Run-D.M.C.	King of Rock	You're Blind	[Run-D.M.C.] Tenement buildings, and skyscrapers [Run] Are polluted and often invaded with troubled hearts, and weakened minds Living their lives and hoping to find the golden key, to prosperity Never have a grip on reality This makes day to day living hard Trumpin your fate, never peepin the card You just goin through life without a trace when the answers you seek are in front of your face [both…	665	50.14	98.02	32.92	13.54	22.17	7.37	79.4	44.66	15.34	13.68	0.15	0	13.38	0	0.15	1.65	4.21	10.68	6.92	3.76	6.62	3.16	22.26	2.86	2.56	0.9	0.15	4.36	3.01	1.05	1.95	0.15	0.75	0.15	14.74	0	0.15	0	0	12.93	1.8	1.5	2.11	3.16
1985	Run-D.M.C.	King of Rock	It's Not Funny	[Run-D.M.C.] IT'S NOT FUNNY - when you buy a TV off the street You take it home, plug it in, BAM, you got beat IT'S NOT FUNNY - when you buy a house with all you got And the day you go to see it it's a vacant lot IT'S NOT FUNNY! IT'S NOT FUNNY! IT'S NOT FUNNY - when you come, to work late You have the key, to the office, and the boss had to wait IT'S NOT FUNNY - makin money on a regular basis and…	278	3.09	35.94	73.79	99	11.12	4.68	93.17	57.91	23.38	9.71	0	1.08	8.27	0.36	0	13.67	7.19	6.47	14.75	4.32	7.19	11.15	23.02	12.59	0	3.6	1.08	1.08	14.03	12.59	1.44	0	0.36	0.72	10.43	0	0	0	0.72	15.11	0.72	0.36	0.36	0.72
1985	Run-D.M.C.	King of Rock	Darryl and Joe (Krush-Groove 3)	[Run] Well I rehearsed for the verse and I'm number one Not the best, not the worst, cause my name is Run [DMC] And I'm second cause I wreck it, that you want to see An emcee (like D) inside the place (to be) [both] And have you heard that he is third and his name is Jay [Run] I'm Run the Ace [DMC] D's the Deuce [both] and Jay's the Tre' {*Jam Master Jay cuts*} [Run] I'm the rapper of the year an…	589	52.13	40.61	75.43	28.6	65.44	4.41	81.66	52.46	16.3	12.56	7.64	1.53	2.04	1.19	0.17	3.74	8.83	11.04	10.02	4.41	6.11	3.23	18.51	4.58	3.4	2.04	1.02	2.72	4.24	2.21	2.04	0	1.19	0.51	7.98	0.17	0	0.68	1.19	8.66	1.02	2.04	0.17	0.85
1986	Run-D.M.C.	Raising Hell	Peter Piper	Now Peter Piper picked peppers but Run rocked rhymes Humpty Dumpty fell down that's his hard time Jack B. Nimble what nimble and he was quick But Jam Master cut faster Jack's on Jay's dick Now Little Bo Peep cold lost her sheep And Rip van Winkle fell the hell asleep And Alice chillin somewhere in Wonderland Jack's servin Jill a bucket in his hand And Jam Master Jay's making out our sound The tur…	390	54.17	83.51	8.65	44.55	130	7.69	77.69	43.59	14.87	12.31	2.31	0.51	1.79	6.92	0.77	2.31	7.69	7.44	8.97	2.05	6.92	1.79	17.44	4.87	4.36	1.28	0.26	1.54	6.67	3.85	2.82	0	0.77	0.26	16.41	0.26	0.51	1.03	7.69	10.51	1.79	2.31	1.03	1.28
1986	Run-D.M.C.	Raising Hell	It's Tricky	Intro This speech is my recital, I think it's very vital To rock (a rhyme), that's right (on time) It's Tricky is the title, here we go... It's Tricky to rock a rhyme, to rock a rhyme that's right on time It's Tricky...it's Tricky (Tricky) Tricky (Tricky) It's Tricky to rock a rhyme, to rock a rhyme that's right on time It's Tricky...Tr-tr-tr-tricky (Tricky) Trrrrrrrrrrricky Verse 1 I met this li…	447	29.14	65.65	90.47	1	49.67	1.79	82.77	48.99	20.36	10.29	4.03	2.24	1.12	1.57	1.34	10.07	5.59	9.84	12.75	3.58	5.15	2.24	18.34	12.53	0.22	1.34	0.89	1.12	11.86	0.89	10.96	0	10.07	0.45	9.84	0.22	0	2.24	0.45	18.79	10.96	2.91	0	1.57
1986	Run-D.M.C.	Raising Hell	My Adidas	[D.M.C.] My Ahhh-didas, walk through concert doors And roam all over coliseum floors I stepped on stage, at Live Aid All the people gave, and the poor got paid And out of speakers I did speak I wore my sneakers but I'm not a sneak My Adidas cuts the sand of a foreign land With mic in hand, I cold took command My Adidas and me close as can be We make a mean team, my Adidas and me We get around tog…	434	60.35	23.05	91.56	22.21	33.38	6.68	81.11	48.39	17.28	15.44	12.21	2.76	0.23	0	0.23	1.84	5.53	11.98	3.92	3.46	8.53	1.61	14.29	4.15	0.69	1.84	1.61	0.92	3.92	1.84	2.07	0	0.92	0.46	5.3	0	0	0	0.23	5.07	0.92	1.15	0.23	0.92
1986	Run-D.M.C.	Raising Hell	Walk This Way	[Run-D.M.C.] Now there's a backseat/lover That's always under/cover And I talk til my daddy say Said you ain't seen/nuthin Til you're down on her/muffin And there's sure to be a change in ways Now there's a cheer/leader That's a real big/pleaser As far as I can remi/nisce But the best thing/love it Was her sister and her/cousin And it started with a little kiss, like this She starts/swingin With …	340	60.96	78.65	49.22	92.05	42.5	4.12	86.47	53.24	17.65	11.47	5	0	0.59	5	0.88	6.18	9.12	12.35	7.94	5	6.18	1.76	16.18	4.12	2.94	2.35	0.29	0.59	5.88	5	0.88	0	0	0.88	15.59	1.18	0.59	7.06	1.18	6.47	0.88	1.76	0	1.18
1986	Run-D.M.C.	Raising Hell	Is It Live?	Intro: [Run & D.M.C] The microphone master DMC Causes 1, 2, 3, 4 casualties You'll be praisin D down on your knees Cos I'm poppin, and droppin, stoppin all MC's Verse One: [Run] Connect, eject, and collect respect Get down to the sound cos I come correct So when I write don't bite and I might check And if I find your behind I'll break your neck Mr. World Rhymin' Rapper ready to have fun You'll re…	409	35.47	38.45	67.45	38.84	68.17	4.65	79.95	50.12	17.36	12.96	8.56	0	2.69	1.47	0.24	4.4	7.58	8.56	10.02	4.4	7.82	2.69	19.32	4.4	0.73	1.47	2.2	2.2	4.16	2.44	1.71	0	0.73	0.24	8.31	0	0	2.2	0.24	9.54	0.98	3.18	0.98	1.71
1986	Run-D.M.C.	Raising Hell	Perfection	[DMC] Everyone out there ready? [Run] It goes a one, two, three, and.. [Run] Perfection to D, is quite essential He has to live up, to his potential [DMC] I work real hard all day and night I get to it and do it cause I want it right I got bass, (tone), I use, (y'know) And then I rock (the funky) rhyme (on) the (microphone) I got a funky fresh (car) with the funky fresh (bar) I'm a funky fresh (s…	327	46.95	40.33	38.62	99	21.8	12.54	77.98	40.37	17.74	12.84	8.87	1.22	0.92	1.53	0.31	4.89	5.2	5.5	7.34	0.92	5.2	1.53	18.65	2.75	0.61	1.53	1.53	2.45	8.26	7.65	0.61	0	0	0.31	6.73	0	0	0	1.53	13.76	0.31	1.22	1.22	1.83
1986	Run-D.M.C.	Raising Hell	Hit It Run	[D.M.C.] Born to rock around the clock You can't say I'm not And in case you forgot I'm the KIIIIIIIIIIIIIIIIIIIIIIIIIIIIIIIIING, of ROCK!! I'm the devestating mic controller D.M.C. And can't nobody mess around with me I'm the king of rock, rap, and a rhyme I deal what I feel and it feels fine If the girl's ?? chase then I will play around with sound put down for the rhymes I say Beats flow from …	466	38.9	47.42	90.18	45.48	21.18	7.94	80.9	48.93	18.45	14.38	9.01	1.29	3.86	0.21	0	4.08	6.44	9.01	8.15	3	7.94	2.79	17.81	3.65	2.58	1.5	0.86	1.93	4.08	2.58	1.5	0	0.43	0.21	11.16	1.29	0.21	0.43	1.93	8.15	1.07	1.07	0.64	1.29
1986	Run-D.M.C.	Raising Hell	Raising Hell	[Run-D.M.C.] Kings from Queens from Queens come Kings We're raisin hell like a class when the lunchbell rings The king will be praised, and hell will be raised S-s-s-suckers try to faze him but D won't be fazed So what's your name? D.M.C.! The King is me! Your High-ness, or His Majesty! Now you can debate, c-c-c-concentrate But you can't imitate D.M.C. the Great! Dissin all devils, causin havoc i…	677	54.96	73.25	31.86	33.41	33.85	8.42	82.57	49.63	14.48	12.26	5.17	0.3	4.58	1.92	0.3	2.22	8.27	10.34	8.71	4.43	7.83	2.36	14.77	3.84	2.36	1.18	0.3	1.92	5.76	3.1	2.66	0.3	1.48	0.15	11.82	0	0	0.3	3.1	6.79	0.3	1.62	0.74	1.48
1986	Run-D.M.C.	Raising Hell	You Be Illin'	Verse 1 (One) day when I was chillin' in Kentucky Fried Chicken Just mindin' my business, eatin' food and finger lickin' This dude walked in lookin' strange and kind of funny Went up to the front with a menu and his money He didn't walk straight, kind of side to side He asked this old lady, "Yo, yo, um...is this Kentucky Fried?" The lady said "Yeah", smiled and he smiled back He gave a quarter an…	248	57.94	96.8	27.09	56.22	35.43	6.85	83.87	49.19	17.34	12.9	1.61	0	7.66	3.63	0	4.44	4.84	11.69	6.45	3.23	6.05	1.61	14.11	4.03	0.4	0.4	2.42	0.4	3.63	2.42	0.81	0	0	0	15.73	0	0.4	2.02	2.82	2.82	0	0.4	0	0.81
1986	Run-D.M.C.	Raising Hell	Dumb Girl	[Run] I seen you jockin J.C. cause he got a Mercedes and you know about his ladies, and all his babies You just wanna ride, and get inside and run around town, like Bonnie'n'Clyde But see the moves you're makin, the route you're takin will lead to heartbreakin and I'm not mistaken You like his money, you'll be his honey Get the truth - no excuse - you're a great big dummy! DUMB GIRL.. DUMB GIRL! …	446	23.77	95.77	18.83	1	15.93	3.81	87.22	49.78	19.06	15.7	3.14	0	10.76	1.35	0.45	3.36	6.28	7.17	11.66	4.26	5.61	3.81	21.08	8.3	0.67	1.57	0.45	1.57	9.19	2.47	6.73	0	5.83	0.22	21.08	0.45	0.9	4.04	2.24	12.78	2.02	2.02	2.47	1.35
1986	Run-D.M.C.	Raising Hell	Son Of Byford	[D.M.C.] Aiyyo Jay yo Jay, check this out I was born Son of Byford, brother of Al Bannah's my mamma and Run's, my pal It's McDaniels, not McDonald's These rhymes are Darryl's, those burgers are RONALD'S I ran down, my family tree My mother, my father, my brother and D Huh.. Oh, y'all on that tip now huh?	60	29.88	43.37	74.76	25.77	20	13.33	65	43.33	23.33	15	13.33	0	1.67	0	0	8.33	0	8.33	6.67	1.67	3.33	1.67	10	0	0	0	0	0	0	0	0	0	0	0	13.33	10	1.67	1.67	6.67	1.67	0	0	0	0
1986	Run-D.M.C.	Raising Hell	Proud to Be Black	[Run] You know I'm proud to be black y'all and that's a fact y'all And if you try to take what's mine I take it back y'all - it's like that Licki-licki-licki-licki-licki-licki-licki-licki- Listen party people here's a serious song It's right not wrong, I should say right on I gotta tell you somethin that you all should know It's not a mystery it's history and here's how it go Now Hariett Tubman, …	515	16.89	62.93	40.86	43.46	42.92	5.44	87.38	52.82	21.55	14.37	8.16	0.39	4.85	0.97	0	7.18	6.21	7.77	13.4	4.27	6.02	3.11	24.47	2.33	1.17	1.75	0	1.17	5.63	3.3	2.33	0.19	0.97	0.39	12.82	0.19	0	0.97	2.14	9.32	0.78	1.94	1.94	1.94
1986	Run-D.M.C.	Raising Hell	My Adidas		0	0	0	0	0	0	0	0	0	0	0	0	0	0	0	0	0	0	0	0	0	0	0	0	0	0	0	0	0	0	0	0	0	0	0	0	0	0	0	0	0	0	0	0	0
1986	Run-D.M.C.	Raising Hell	Walk This Way	[Run] Now there's a backseat lover, that's always undercover And we talk til my daddy sayyy Said you ain't seen nuthin, 'til you're down on her muffin And there's sure to be a change in ways Now there's a cheerleader, was a real big beater As far as I can reminisce But the best thing of lovin, was her sister and her cousin And it started with a little kiss, like this! {*Joe Perry plays guitar rif…	432	59.47	77.05	56.56	95.19	72	4.63	80.32	46.3	17.13	9.26	4.17	0.23	0.46	3.7	0.69	7.87	7.41	9.72	6.48	4.63	5.09	1.39	14.58	3.24	2.55	2.08	0.23	0.23	5.56	5.09	0.46	0	0	0.46	13.89	0.93	0.69	5.32	0.93	4.86	0.69	1.16	0	0.93
1986	Run-D.M.C.	Raising Hell	Lord of Lyrics	[D.M.C.] Getter of girls, master of men ("King of Rock") and I am him Lord of lyrics, duke of discussion Ruler of rap and king at cold crushin [Run] And I'm DJ Run, commander-in-chief Dictator, and hater of those that beee [D.M.C.] Puller of people (controller of crowd) Lingering lyrics (long) lastin' and LOUD [Run] Droppin MCs, with just one punch 'cause it's the baddest of the {?} so call me Ca…	508	32.36	54.7	23.84	12.67	29.88	6.89	79.33	47.44	17.52	13.98	7.28	0.39	3.15	2.56	0.59	3.54	4.92	8.46	10.43	2.76	7.28	2.76	15.75	3.15	0.98	1.18	1.18	0.79	5.31	2.17	3.15	0.39	1.97	0.2	12.2	0	0	0.98	3.94	9.65	0.59	2.56	2.17	2.36
1986	Run-D.M.C.	Raising Hell	Raising Hell Radio Tour Spot	We interrupt your regularly scheduled program, with a hot news flash Dan, Dan, are you there? Yeah I'm here, and what a crowd! This is Dan Summers, your super scoop news reporter, at the local ticket outlet center Excuse me sir, what's all the excitement about? Yo man, you don't know?! Run-D.M.C. and the Raising Hell Tour is coming to town, B! Yeah what will they be singing? [Run-D.M.C.] Together…	158	46.57	91.8	32.97	25.77	7.9	13.92	75.32	37.97	16.46	10.76	3.8	1.27	5.06	0	0.63	5.7	3.16	6.96	8.23	4.43	2.53	0.63	17.72	4.43	0.63	5.06	0	1.27	6.33	3.16	3.16	0	2.53	0.63	13.92	0	0	0	1.27	3.16	0.63	0	0	0
1986	Run-D.M.C.	Raising Hell	Live at the Apollo Raw Vocal Commerical	[Jam Master Jay] I'm Jam Master Jay! Adidas, WBLS and Rush Productions presents A fund-raising appearance by the kings of rap'n'roll... [studio producer] Again [Jam Master Jay] I'm Jam Master Jay! Adidas, WBLS, and Rush Production, presents A fund-raising appearance by the kings of rap'n'roll... Live at the Apollo Theater, April 19th, two shows, 7 and 11 [studio producer] Alright let's do that ag…	486	85.44	74.5	24.56	56.88	18	17.08	71.19	30.66	8.44	5.97	2.06	1.44	2.06	0.21	0.21	2.47	4.53	8.85	4.32	1.85	4.12	0.82	11.93	3.5	1.23	0.82	7	0.82	3.7	2.67	1.03	0	1.03	0	7.61	0	0.41	0	2.06	5.97	0.21	4.32	0.21	1.03
1987	N.W.A	N.W.A and the Posse	Boyz-n-the Hood	[Eazy-E] Cruising down the street in my 6-4 Jockin the freaks clocking the dough Went to the park to get the scoop Knuckleheads out there cold shooting some hoops A car pulls up who can it be A fresh El Camino rolled, Kilo G He rolls down his window and he started to say It's all about making that GTA chorus Cuz the boyz n tha hood are always hard You come talking that trash we'll pull your card …	520	87.83	49.23	58.61	1.51	173.33	7.69	78.27	46.35	14.62	12.31	6.73	0.19	0.77	3.85	0.77	2.31	9.23	13.27	4.42	2.31	4.23	1.54	15.58	3.27	0.96	0.38	2.69	0.96	4.62	0.77	3.85	0	2.88	0.19	10.38	0.38	0.38	1.54	4.23	5.19	0.77	1.15	0.58	0.96
1987	N.W.A	N.W.A and the Posse	8 Ball	(Flavor Flav) Kick that shit! Kick that shit! Kick that shit! Kick that shit! Kick that shit! (Cool kickin ass) Kick that shit! (Funky fresh Eazy-E) Kick that shit! (Cool kickin ass) Kick that shit! (Rakim) "Pull up a chair and I'ma get it started" (Verse One: Eazy-E) I don't brass monkey, like to be funky Nickname Eazy-E yo' 8 ball junkie Bass drum kickin, and a snag I nag and if ain't rap, then…	700	86.62	44.33	45.27	8.64	35	6.14	75.43	42.29	13	9.14	6	0.57	1.43	1	0.14	3.86	8.43	11.71	5.29	1.86	4.71	0.71	14.57	2.71	1.43	0.57	2.86	1	4.29	1.43	2.86	0	2.43	0	6.71	0.14	0.14	1.43	0.57	3.71	0.43	1.86	0.43	0.71
1987	N.W.A	N.W.A and the Posse	Dunk the Funk		0	0	0	0	0	0	0	0	0	0	0	0	0	0	0	0	0	0	0	0	0	0	0	0	0	0	0	0	0	0	0	0	0	0	0	0	0	0	0	0	0	0	0	0	0
1987	N.W.A	N.W.A and the Posse	A Bitch Iz a Bitch	[Eazy-E] Oh, shit - I guess there's one less bitch you gotta worry about [Narrator] Let's describe a certain female A female with the disease of character and attitude If you will, a snob However, in the view of N.W.A... [Ice Cube] A bitch is a bitch (bitch) so if I'm poor or rich (word up) I talk in the exact same pitch Now the title bitch, don't apply to all women But all women have a little bi…	635	41.56	49.37	15.08	1	25.4	5.83	88.66	49.61	19.37	14.33	4.57	0.31	6.93	2.2	0.31	5.04	8.66	7.4	9.45	3.94	4.25	2.99	20.47	4.25	2.05	2.68	0.47	1.42	13.7	2.83	10.87	0.16	9.92	0.31	15.59	0.31	0.31	3.78	0	10.87	1.89	2.68	0.94	2.52
1987	N.W.A	N.W.A and the Posse	Drink It Up	(Winos never get afraid of nothin but runnin outta wine) Oww, DRINK IT UP BABY! (drink it up baby) GULP IT ON DOWN! (gulp it on down) COME ON, SUCK IT UP BABY! (suck it up baby) SIP IT AND PASS IT AROUND! (pass it around) NOW I CAN START WITH CROWN ROYAL! (with Crown Royal) AND THEN I DRINK MAD DOG! (drink Mad Dog) IT DOESN'T MATTER WHAT I'M DRINKIN! (doesn't matter) AS LONG AS IT'S ALCOHOL! (alc…	512	75.41	70.12	89.47	1.42	8	8.98	87.11	47.07	16.8	6.84	3.32	0.2	3.32	0	0	9.96	3.91	16.8	3.71	5.08	4.69	1.76	14.45	3.91	1.95	1.37	0.59	2.15	4.3	0.59	3.71	0.2	2.15	0.39	10.16	3.91	0	0	0.78	5.47	0.2	0.59	0.98	1.95
1987	N.W.A	N.W.A and the Posse	Panic Zone	[Intro: Vocoder Box sound by Egyptian Lover] Panic Zone, don't get your girl in here A way out in here, a way out in here A way out in here, a way out in here A way out in here, a way out in here A way out in here, a way out in here Panic Zone, don't get your girl in here Panic Zone, don't get your girl in here Panic Zone, don't get your girl [Verse One: Arabian Prince] It's called the Panic Zone…	588	90.96	93.91	17.86	1	45.23	6.8	79.93	51.02	8.67	6.97	0.51	1.36	3.57	1.53	0	1.7	12.24	14.29	9.18	5.95	2.55	2.38	12.93	1.19	0	0.17	0.68	0.51	9.01	1.19	7.82	7.14	0.17	0.17	14.63	2.38	0.68	1.7	5.27	3.06	0.17	0.85	0.34	0.68
1987	N.W.A	N.W.A and the Posse	L.A. Is the Place	[Intro: The D.O.C.] L.A. L.A. L.A. L.A. L.A. L.A. L.A. L.A. L.A. L.A. L.A. L.A. L.A. L.A. L.A. L.A. L.A. L.A. L.A. L.A. L.A. L.A. L.A. L.A. L.A. is the place! [Eazy-E] I'm not a renegade but you wish I would Just because I like to hang with boys in the hood [Ron-De-Vu] Live in L.A. always chill on the west coast A Tilly Mogul got it close just I mean to boast [Eazy-E] I said what's up, we'll be w…	740	80.21	62.72	39.86	53.73	10.88	4.59	76.22	51.89	14.32	9.46	4.19	1.62	3.38	0.14	0.14	4.86	13.65	10	9.19	3.24	2.97	2.97	16.62	3.65	0.81	1.22	0.54	1.62	4.46	2.97	1.49	0	0	0.27	8.38	0.14	0.68	0.81	0.54	7.97	1.49	0.68	0.81	1.62
1987	N.W.A	N.W.A and the Posse	Dopeman	{*sound of door knocking*} Yo man what you need? (Yo uh, man I need something man, I need a twenty, man) Whatchu got, man? (Ey, I got this rope chain, man) Man, this shit look like a gold on the road shit {What the fuck is that?} {It's a fuckin dud!} (It's real man) This shit ain't real {That nigga seein that shit again, man?!} Get the fuck outta here and come back with some money (C'mon man, be …	1029	62.42	72	2.72	1.09	25.73	9.04	84.35	45.68	16.72	10.59	2.53	0.19	4.96	2.92	0	6.12	8.36	9.33	7.97	2.33	5.25	1.94	18.27	3.11	1.55	0.97	2.14	2.04	5.64	1.17	4.47	0	3.69	0.1	13.8	0.39	0.49	1.85	3.98	7.19	0.58	0.78	1.94	1.65
1987	N.W.A	N.W.A and the Posse	Tuffest Man Alive	[The D.O.C.] This ain't no basic hip-hip you make in a bin in your garage I'm down for showing all you hoes who the hell's in charge A cold lethal rap warrior, I'm on the attack Cutting ducks no slack so keep your bitch ass back Deadly, yeah kicking it, the solo style On top of the pile, the reigning chump worthwile Hanging tough I'm the leader, ain't no need to pretend Like an elevator up, I mea…	488	50.14	48.36	41.26	3.8	69.71	9.43	84.22	48.36	18.44	12.5	6.15	0.82	5.12	0	0.41	5.94	6.97	10.25	8.81	2.25	4.71	3.89	17.83	6.15	2.66	1.23	0.61	1.64	5.53	1.43	3.69	0	3.07	0	10.04	0	0.2	0	0.82	9.84	2.87	1.23	2.05	1.64
1987	N.W.A	N.W.A and the Posse	Fat Girl	[Fat girl!] [You're a fat girl] [Fat...fat...fat fat fat fat girl] (repeat 2X) (It's funky fresh Eazy E) new kid on tha block And already got a fat girl on my jock Now my story's kinda simple, so please take it simple As I tell you a tale bout this big fat pimple I was chillin on the ave, drinkin some booze Saw a fatty comin my way, so what was I to do? I busted a U, went tha other way again but …	381	60.96	68.16	41.34	25.77	63.5	6.56	82.41	42.26	17.32	13.91	8.92	0.26	2.62	2.1	0	3.41	4.72	9.71	6.3	3.41	4.2	0.26	14.44	8.66	1.84	0.79	2.1	2.1	4.2	2.1	2.1	0	0.52	0.79	12.6	0	0	5.25	0	4.46	0.52	1.31	0	0.79
1987	N.W.A	N.W.A and the Posse	3 the Hard Way	[Intro: The D.O.C. & (Fresh K)] Here's a mix to make you move, smooth enough to soothe Slow and lower you can go inside a bassed up groove (So funk it!) It's gotta be, ain't no need to discuss it (Yo Doc!) I finna kick this shit, alright! (Alright, then bust it!) [Verse One: The D.O.C.] Rhymes created by the Doc, most definitely down! I could be bitten by this brother with some bad ass brown It a…	916	43.77	80.87	3.28	15.09	20.36	6.33	86.57	49.24	19.98	13.76	3.6	0.22	3.71	5.24	0.98	6.22	7.21	9.17	7.86	4.37	5.35	1.97	16.92	3.71	1.86	1.53	1.31	0.76	7.21	3.17	3.93	0.11	1.75	0.11	15.94	0.44	0.22	4.59	3.28	10.37	2.07	1.97	1.86	1.31
1988	N.W.A	Straight Outta Compton	Straight Outta Compton	You are now about to witness the strength of street knowledge Verse One: Ice Cube Straight outta Compton, crazy motherfucker named Ice Cube From the gang called Niggaz With Attitudes When I'm called off, I got a sawed off Squeeze the trigger, and bodies are hauled off You too, boy, if ya fuck with me The police are gonna hafta come and get me Off yo ass, that's how I'm goin out For the punk mothe…	726	65.72	22.02	54.16	1	72.6	10.47	81.4	48.76	14.33	10.74	6.61	0	2.89	0.69	0.55	3.58	10.19	10.88	8.54	4.27	6.89	2.34	17.49	4.13	1.79	1.93	0.96	0.69	6.61	1.24	5.37	0.14	3.72	0.14	7.85	0.41	0.28	0.69	0.96	8.4	1.52	1.52	0.96	1.79
1988	N.W.A	Straight Outta Compton	Fuck tha Police	[MC Ren as Court Officer] Right about now, N.W.A. court is in full effect Judge Dre presiding In the case of N.W.A. vs. the Police Department; prosecuting attourneys are: MC Ren, Ice Cube, and Eazy-motherfuckin-E [Dr. Dre as The Judge] Order, order, order Ice Cube, take the motherfuckin stand Do you swear to tell the truth, the whole truth and nothin but the truth so help your black ass? [Ice Cub…	1108	76.31	26.68	47.79	1	35.74	7.67	83.03	50.09	13.81	9.84	5.51	0.27	2.89	0.45	0.72	3.97	10.47	12.18	6.59	3.7	7.76	1.71	15.7	3.7	1.26	1.62	0.54	1.26	5.87	0.72	5.14	0.36	4.15	0	7.4	0.45	0.18	0.45	0.99	7.58	0.72	1.81	0.72	1.62
1988	N.W.A	Straight Outta Compton	Gangsta Gangsta	Verse One: Ice Cube Here's a little somethin' bout a nigga like me never shoulda been let out the penititary Ice Cube would like ta say That I'm a crazy mutha fucka from around the way Since I was a youth, I smoked weed out Now I'm the mutha fucka that ya read about Takin' a life or two that's what the hell I do, you don't like how I'm livin well fuck you! This is a gang, and I'm in it My man Dre…	1047	39.33	45.07	48.81	1	40.27	7.83	81.47	50.24	18.82	13.18	6.4	1.81	3.34	0.96	0.67	5.64	7.16	9.74	9.36	4.87	6.02	2.58	20.53	2.48	1.05	2.1	1.43	1.53	5.16	0.76	4.39	0.19	3.63	0.19	10.79	0	0.38	0.38	1.24	7.16	0.96	1.53	0.86	1.24
1988	N.W.A	Straight Outta Compton	If It Ain't Ruff	[MC Ren:] Ren is the villain and you're just an hostage so whenever I'm steppin cover your head like an ostrich Groupies been waitin for this, suckers been hatin for this You know why ? Because so many are relatin to this Jealous is how they feel it intentionally but they start to love it becoz I made it eventually Pumpin the music I keep the music like pumpin coz Ren ain't in here for nuthin, I …	733	29.78	38.71	35.84	1	91.62	9.14	85.4	59.89	18.55	11.87	6.55	0	4.09	0.55	0.68	6.68	9.82	11.46	12.28	5.05	10.91	2.86	17.33	3.27	1.91	1.5	0.14	0.55	6.55	1.23	5.32	1.91	2.18	0.27	8.46	0.27	0	0.14	0.95	10.91	0.95	2.59	1.91	1.91
1988	N.W.A	Straight Outta Compton	Parental Discretion Iz Advised	[Dr. Dre] One, two, three, kick it [The D.O.C.] Aiyyo Dre, what's goin on man? What's goin on? Ay what ch'all gonna do for this last record? Nah tell me what cha'all gonna do? Okay, you want me to do the intro? Aight! Parental discretion is advised for the moment While I'm getting candid, now understand it Ain't too typical in any way, though the pro on the mic is the D.O. to the C. this is an in…	913	55.99	35.87	49.47	8.67	60.87	10.19	83.02	52.35	15.77	9.86	5.7	0.11	3.5	0	0.55	5.91	9.75	11.06	10.19	4.16	7.01	2.52	19.39	4.71	2.85	2.08	0.55	0.99	5.59	2.08	3.5	0	2.52	0.33	7.67	0.55	0.11	0	0.44	9.97	1.86	1.64	1.53	1.97
1988	N.W.A	Straight Outta Compton	8 Ball [Remix]	"Kick that shit!" -> Flavor Flav {*scratched*} "City of Compton!" {*scratched*} "City of Compton!" {*echoes*} Cool kickin ass {*scratch*} cool kickin ass {*scratch*} Cool kickin ass {*scratch*} "Kich that shit!" "Pull up a chair.." -> Rakim {*echoes*} [Verse One: Eazy-E] I don't drink brass monkey, like to be funky Nickname Eazy-E yo' 8 ball junkie Bass drum kickin, to show my shit Rappin holdin …	709	91.54	31.08	41.73	1.98	28.36	7.19	75.74	42.17	12.41	9.73	6.49	0.42	1.97	0.71	0.14	2.68	9.03	12.41	4.94	1.41	3.95	0.42	13.82	2.4	0.99	0.42	2.68	0.71	5.64	1.41	4.23	0	3.67	0.14	6.21	0	0.14	0.42	1.13	3.24	0.42	1.97	0.14	0.56
1988	N.W.A	Straight Outta Compton	Something Like That	[Dre] Ah yeah, yo Ren, yo ready to do this shit ? [Ren] Yeah, Dre, let's rip shit up [Dre] Hey, yo Yella Boy, why don't you kick me one of them funky beats ? [Ren] Yo, we got my homeboy Eazy E in the house [Dre] Compton's definately in the house. Yo Ren, whatta we gonna call this ? Tell'em what yo name is ? [Ren] Yeah something like that [Dre] Allright, let's kick this shit on the one Kick it [Re…	714	55.8	71.24	24.22	1.76	44.62	8.26	81.37	48.6	17.65	9.66	3.5	2.66	3.08	0.14	0.28	7.98	7.84	10.22	8.4	4.48	5.18	1.26	17.51	4.06	2.24	2.94	0.56	1.4	6.58	1.82	4.76	0	4.06	0.14	11.2	0	0	0	1.12	8.96	1.68	1.96	0.84	1.82
1988	N.W.A	Straight Outta Compton	Express Yourself	[Dr. Dre] Yo man there's a lot of brothers out there flakin and perpetratin but scared to kick reality [Ice Cube] Man, you been doin all this dope producin You ain't had a chance to show 'em what time it is [Dr. Dre] So what you want me to do? {Express yourself!} [Dr. Dre] I'm expressin with my full capabilities And now I'm livin in correctional facilities Cause some don't agree with how I do thi…	710	30.3	71.35	50.85	11.26	22.19	13.1	84.93	55.21	18.17	12.11	4.93	0.14	5.35	0.28	1.41	6.06	7.04	9.86	9.44	4.51	9.86	3.1	17.75	3.1	2.11	1.83	0.42	2.39	3.1	0.99	2.11	0.42	0.7	0.14	13.38	0.7	0.14	0.28	0.99	11.69	1.27	2.25	1.97	3.38
1988	N.W.A	Straight Outta Compton	Compton's N the House [Remix]	Ah yeah, right about now Compton's in de mothafuckin' house [yeah do it do it] NWA's in full effect Hey yo yella boy, kick me that funky-ass beat Yeah, who's in de mothafuckin' house? Compton's in the mothafuckin' house! Yeah, Compton's definetly in the house Hey yo Ren, what we're gonna do? [MC Ren] To the people over here To the people out there To the people, the people, the people, people, th…	979	63.73	66.97	33.76	1.15	39.16	8.68	79.06	51.69	15.93	10.52	4.8	1.63	3.17	0.1	0.82	5.41	8.07	13.18	7.76	5.01	6.64	1.94	15.73	2.45	1.53	2.35	0.51	1.23	5.11	0.92	4.19	0.31	3.27	0	10.83	0.1	0.31	0	1.02	7.05	0.92	1.94	1.23	2.04
1988	N.W.A	Straight Outta Compton	I Ain't tha 1	Intro: girl, Ice Cube [Ice Cube, do you think you could give me some money to get my hair done?] How short's your hair right now? [Well you know I get it done every week, and I need my nails done too] Look, I'ma tell you like this Verse One: I ain't the one, the one to get played like a pooh butt See I'm from the street, so I know what's up On these silly games that's played by the women I'm only…	852	19.98	69.73	66.71	47.47	60.86	4.46	89.32	54.69	23.36	19.01	8.33	0.47	6.57	1.17	2.46	4.34	5.16	9.39	8.22	3.76	7.98	3.99	21.01	2.35	0.94	2	1.88	1.53	4.93	3.05	1.88	0.12	1.29	0	16.67	0.82	0.47	2.7	1.17	13.62	3.05	2.82	1.41	2.7
1988	N.W.A	Straight Outta Compton	Dopeman [Remix]	Yo Dre!! [Ice Cube] It was once said by a man who couldn't quit "Dopeman," please can I have another hit The dopeman said, "Cluck, I don't give a shit if your girl kneel down, and suck my dick" It all happened and the guy tried to choke her Nigga didn't care, she ain't nothin but a smoker That's the way goes, that's the name of the game Young brother gettin over by slangin 'caine Gold around his …	894	62.92	73.82	3.02	1.61	28.84	9.73	86.02	46.87	16.55	11.63	2.57	0.22	5.48	3.36	0	4.92	8.95	9.4	7.72	2.35	5.93	2.13	18.12	3.36	1.45	0.89	2.13	2.01	5.48	1.23	4.25	0	3.36	0.11	14.21	0.45	0.56	2.13	3.36	7.49	0.67	0.89	1.9	1.68
1988	N.W.A	Straight Outta Compton	Quiet on tha Set	[Listen to this] [Eazy E:] Yo Ren ! [MC Ren:] Whassup ? [Eazy E: Take] [one] [MC Ren: Yo] [Hit it] [MC Ren:] Ruthless, plenty of that and much more So at the party, Ren is controllin the floor that you step and do your danceroutine It ain't a dream my man, you're in a gangsta scene with a villain doin damage on a 24 track With confusion to finish my conclusion Arhytomatic rhymes from a radio cat …	812	39.62	46.55	55.28	12.66	35.3	8.87	82.51	52.71	18.47	11.33	7.14	0.25	3.33	0	0.62	7.14	7.02	10.96	9.11	5.54	7.39	2.09	17.24	3.94	1.97	2.34	0.99	1.72	4.19	1.6	2.59	0.25	1.48	0.12	8.37	0	0.12	0.25	0.49	11.7	2.71	2.22	2.09	2.09
1988	N.W.A	Straight Outta Compton	Something 2 Dance 2	Yo give me somethin' to dance to Calling the police, Calling the g-men Calling all americans Arabian Prince, back wit' a style that's hype Not slow and low, it's the fast type Gettin dumped, can you hear the drums Yo Dre why don't you pump it up some I pumped it up so now what's up Yo Yella boy, add a little cut What the hell, you think we need some bells Yeah, homeboy, might as well There it is,…	237	25.99	83.41	45.06	9.98	118.5	6.75	82.28	51.9	22.36	11.39	5.49	0.84	5.06	0	0	10.97	7.17	7.59	10.55	6.33	3.38	2.11	19.41	1.69	0.42	4.64	0	2.53	2.95	0.84	2.11	0	0.84	0.42	13.5	0	0	0.42	2.53	9.7	2.11	1.27	2.11	1.69
1991	N.W.A	Niggaz4life	Prelude	[Dr. Dre] The motherfucking saga continues... [Km.G and Cold 187um] All hail to those believin in the real gangsta shit Cause when it comes to the real niggaz It makes the shit that much harder to deal with Yeahhhhhhhh! Above the Law up in this motherfucker "Black Mafia" for life Down with the real niggaz for life! Ha ha Yo Sweet Talk, tell 'em what the fuck we here for! [Kokane] Well alright y'a…	496	62.92	27.94	35.37	3.94	29.18	8.87	81.45	48.59	13.1	8.47	3.23	0.6	4.03	0	0.6	4.64	7.06	12.1	7.46	4.84	6.45	3.63	14.92	4.84	1.21	1.21	2.02	3.23	5.44	1.61	3.83	1.01	2.42	0	7.46	0.2	0	0	0.2	10.69	0.81	3.83	1.41	1.81
1991	N.W.A	Niggaz4life	Real Niggaz Don't Die	[opening dialogue] Die nigga! We are born to die nigga You've been dyin for 400 years Niggaz know how to die Niggaz don't know nothin else, but dyin Niggaz dream 'bout dyin [repeat 4X] "I'm a motherfuckin nigga" - "with an attitude" [Dr. Dre] I got a case, of spittin in a motherfucker's face So me and my ace, we got a taste of a motherfucker's billy club, he took his gun and put it to my head and…	628	49.35	8.06	27.19	1.6	28.55	9.87	86.78	50	14.33	10.67	5.57	0.32	2.39	1.11	1.27	3.66	7.8	10.99	8.76	6.21	7.64	3.03	21.82	3.03	0.16	1.75	0.64	0.64	5.41	1.11	4.14	0.32	2.87	0.16	6.85	0.16	0	0.16	1.11	11.62	1.43	3.5	1.75	1.43
1991	N.W.A	Niggaz4life	Niggaz 4 Life	[opening dialogue] Why you brothers insist on usin the word nigga? Don't you know that's bringin down the black race? Nigga nigga nigga that's all I hear you motherfuckers talk about is nigga You can do what you want, just keep it out of my neighborhood Personally I think the lyrics are a bit too harsh I ain't no nigga, fuck that shit Does everything come out your mouth got to be a 4-letter word?…	1039	48.81	16.55	46.67	10.12	45.17	9.34	89.03	52.55	18.29	13.38	8.57	0.48	3.37	0.38	0.58	4.91	9.43	9.43	8.95	4.91	6.35	1.73	17.13	3.46	1.35	1.64	0.77	1.54	4.91	1.83	3.08	0	2.5	0.1	9.82	0.38	0.19	0.38	0.48	9.53	0.96	3.46	1.64	1.06
1991	N.W.A	Niggaz4life	Protest		0	0	0	0	0	0	0	0	0	0	0	0	0	0	0	0	0	0	0	0	0	0	0	0	0	0	0	0	0	0	0	0	0	0	0	0	0	0	0	0	0	0	0	0	0
1991	N.W.A	Niggaz4life	Appetite for Destruction	I got a taste for waste and a taste and a blood Murder I heard her when she screamed the "Drop!" Cuz it's on part of slung Relate this to no choice And listen to this straight-up man before they ban the voice While I ride to the rythem of a pop Remember the first nigga that runs is the first to get shot Whoever thinks that what I say and betray is negativity Need to come kick it in the city with …	678	61.23	31.86	41.85	1	169.5	9.14	86.14	51.03	16.52	10.62	6.05	0	2.36	1.03	1.18	5.9	8.55	11.5	8.41	2.95	6.78	2.36	18.14	2.95	1.03	1.77	3.98	2.21	6.49	1.18	5.31	0.15	3.69	0.15	7.23	0.15	0	0.44	1.33	8.85	2.36	2.06	1.18	1.33
1991	N.W.A	Niggaz4life	Don't Drink That Wine		0	0	0	0	0	0	0	0	0	0	0	0	0	0	0	0	0	0	0	0	0	0	0	0	0	0	0	0	0	0	0	0	0	0	0	0	0	0	0	0	0	0	0	0	0
1991	N.W.A	Niggaz4life	Alwayz into Somethin'	Ninety ninety mothafuckin' 1 NWA's back in this mothafuckin' yo Takin' out all you commercicalized ass niggaz And we're on this lay back track And we're doin' this well kinda smooth So what's you're gonna do Dre, Kick it! It's so on le the shit flow on Because I need somethin' to go off on The mothafuckin' D-R-E servin' a death wish So I'm a hit you like this Early in the morning hop into the B-e…	567	64.17	19.38	52.27	2.98	283.5	6	77.43	49.38	15.34	11.29	7.41	0.71	2.47	0.18	0.53	4.06	7.58	12.52	6.7	3.53	8.29	2.12	16.23	3.17	1.94	0.71	1.59	1.41	5.29	1.41	3.88	0.18	3.35	0.18	6.17	0	0	0	0.18	7.76	1.06	2.12	1.23	1.59
1991	N.W.A	Niggaz4life	Message to B.A.		0	0	0	0	0	0	0	0	0	0	0	0	0	0	0	0	0	0	0	0	0	0	0	0	0	0	0	0	0	0	0	0	0	0	0	0	0	0	0	0	0	0	0	0	0
1991	N.W.A	Niggaz4life	Real Niggaz	Ren: Prisoner, like a hostage yo, You should've covered your motherfucking head like an ostrich. Deep in the dirt cause you'se a sucker, And your ass up high so I can kick the motherfucker. Don't try to hang, you best avoid, Cause my foot'll be so far up your ass you'll get hemorrhoids. Before you try to fuck with Ren, I'll put two in your ass, and you'll be shitting in size ten. Dre: First come,…	975	49.2	57.73	46.07	1	16.25	9.23	88	51.08	16.72	12.31	3.49	1.54	6.67	0	0.62	4.41	7.49	11.18	9.33	4.92	6.56	2.36	18.77	4.41	1.54	1.95	1.54	1.03	6.36	1.44	4.92	0.62	3.28	0.31	11.69	0.51	0	0.51	0.1	9.44	1.44	3.08	1.13	1.54
1991	N.W.A	Niggaz4life	To Kill a Hooker		0	0	0	0	0	0	0	0	0	0	0	0	0	0	0	0	0	0	0	0	0	0	0	0	0	0	0	0	0	0	0	0	0	0	0	0	0	0	0	0	0	0	0	0	0
1991	N.W.A	Niggaz4life	One Less Bitch	The world's most dangerous group Once again beatin' on your mothafuckin' ear drumbs Doin' much damage for all you slutty ass ho's Yo, there was a bitch I knew on the avenue She was gettin' G oh for a nut or two yo I think her name was Clara and she was garunteed to give a Muthafucka whatever he needs to be perfectly honest she was a hooker So I took her - a 100 yards, to the blvd I told her "I'll…	914	49.21	44.79	10.45	1	60.93	6.24	88.18	52.19	18.6	14.55	6.56	0.11	2.3	5.36	0.22	4.05	7.55	10.5	8.64	5.03	6.24	0.77	19.15	5.91	4.05	1.53	3.5	4.16	8.32	1.64	6.56	1.31	4.38	0	11.93	0.33	0	5.14	0.77	9.63	2.41	1.31	1.31	0.77
1991	N.W.A	Niggaz4life	Findum, Fuckum & Flee	hehehehehehehahahahaha Yeah, it's me again... so check it out - ladies, not gentlemen Drop your draws, come and sit And let's get into this yeah .. Easily I'm aproachin' There ain't no jokin' When the pussy holes are open Ready to fuck until my dick is raw Yo! the muthafuckin' devil son of law Now it's the E, the mothafuckin' pussy beater And I'm a quick-up trick-up up a quid to trick up the bitc…	606	62.91	32.8	51.91	1	31.89	4.13	86.96	52.64	17.33	12.05	6.27	0.5	4.29	0.83	0.17	5.28	8.58	12.38	6.11	4.62	7.76	1.49	17.49	2.15	0.99	1.49	1.98	1.49	8.42	1.65	6.77	0	5.94	0.33	8.91	0.33	0.66	0.99	0.5	9.08	1.98	1.16	2.15	1.82
1991	N.W.A	Niggaz4life	Automobile	[Eazy-E] Yo Dre man, I take this bitch out to the movies and shit Man we're kissin' and grindin' and shit, so we hop in the back seat You know man, this bitch rubbin' all over my dick and frontin' like she's gonna give me the pussy Man, and the bitch said 3 words, man: STOP, NO, and DON'T [oh shit] I said BIIIITTTTTTCCHH ... You don't have to front on me dear, [don't front me..] So why don't you …	294	26.86	29.3	52.86	25.77	24.5	3.74	92.52	49.66	19.05	15.99	9.18	2.04	4.08	0.68	0	3.06	5.1	8.84	12.59	3.74	5.44	2.72	20.07	1.02	0.68	0.34	0.34	6.12	7.48	3.74	3.74	0.34	3.4	0	11.22	0	0.34	0.34	2.04	8.5	0.34	0.34	3.74	2.04
1991	N.W.A	Niggaz4life	She Swallowed It	Lesson 2 : Gently place the balls into the mouth and .. HAMMMMMMMMMMMMMMMMM.. get it all baby .. get it all baby .. get it all baby .. "what you want me to do with it?" don't matter just don't bite it she swallowed it .. suck this dick for daddy she swallowed it .. usin' that lips she swallowed it .. it's the world's biggest dick "what do you want me to do with it?" don't matter just don't bite i…	888	34.97	26.04	11.32	1	31.71	6.53	85.81	56.53	19.26	9.68	3.83	0.23	1.35	3.15	1.13	9.57	8.67	10.14	11.26	4.39	5.97	4.28	19.93	3.15	2.59	1.24	0.68	1.58	5.29	0.68	4.62	0.11	4.28	0	8.78	0.9	0.56	3.27	0.23	7.09	0.79	1.69	1.46	0.68
1991	N.W.A	Niggaz4life	I'd Rather Fuck You	Eazy: Aaaah, this is one of them songs you can kick back and smoke a joint to. And get real fucked up. I like to dedicate this one to all the lovely young ladies out there. Oh me? I'm Eazy E, alias A Whole Taming Motherfucker. And I want all you ladies to know something... I'd rather fuck with you all goddamn night, cause your pussy's good. Now I'm fucking all your friends, cause you ran your mou…	280	12.9	44.33	48.1	1	14	4.64	92.86	52.86	25.36	20.71	10	0.36	9.29	0.71	0.36	4.64	3.21	8.57	8.93	7.14	6.07	1.07	23.21	1.79	1.07	0.36	0.71	2.5	10.71	3.21	7.5	0	6.79	0	14.64	0.36	0.71	1.43	0.36	13.21	2.14	2.5	4.64	0.71
1991	N.W.A	Niggaz4life	Approach to Danger	[Eazy-E speaking softly] What you want, is an unexpected approach That may delay a suspect's awareness, of your presence Until you have a chance to assess the situation, you are confronted [Eazy] Approach to danger... don't move "It's hard to predict what would happen next" (Oh shit, he has a gun!) Drop the gun [Eazy] You could've prevented a tragedy [MC Ren] You can approach, but the danger ligh…	547	71.11	39.18	34.74	1	91.17	12.07	86.84	51.74	12.98	8.78	3.66	0.18	3.66	0.55	0.73	4.2	9.69	12.43	9.51	3.84	6.4	2.56	17.55	2.38	1.28	1.1	1.28	1.46	6.22	0.73	5.48	0	3.11	0.37	7.86	0	0	0	0.55	10.05	0.91	1.65	1.83	2.38
1991	N.W.A	Niggaz4life	1-900-2-COMPTON		0	0	0	0	0	0	0	0	0	0	0	0	0	0	0	0	0	0	0	0	0	0	0	0	0	0	0	0	0	0	0	0	0	0	0	0	0	0	0	0	0	0	0	0	0
1991	N.W.A	Niggaz4life	The Dayz of Wayback	What we gonna do right here is go back... Now this is some shit that's from the Dayz of Wayback, When niggas in Compton first started to jack. When the bitches wouldn't give you no pussy if you wasn't sellin' drug, So many bitches in my neighborhood got mugged. They always loved that shit. They want a nigga that's sellin' Ks. But nowadays they workin' at Mickey D's. But in the Dayz of Wayback I c…	547	46.13	41.33	35.86	1	12.16	9.14	85.37	54.11	16.45	10.6	4.75	0.18	3.47	0.73	1.46	5.85	7.68	11.52	7.68	6.22	8.41	2.74	15.9	2.74	3.29	1.65	1.46	2.01	5.67	1.1	4.57	0	3.84	0.18	9.87	0	0.73	0.18	1.28	10.05	0.55	2.74	1.65	1.83
[truncated: 51 more columns]
